# Supplementary material for: Enhancer looping protein LDB1 modulates MYB expression in T-ALL cell lines in vitro by cooperating with master transcription factors
Source: J Exp Clin Cancer Res. 2024 Oct 9;43:283. doi: 10.1186/s13046-024-03199-1 (PMC11462673; doi:10.1186/s13046-024-03199-1)
Supplement: Supplementary file 12 — Supplementary Material 13. Supplementary Table 1. The sequences of sh-LDB1 [file 13046_2024_3199_MOESM12_ESM.xlsx]

## Sheet: Sheet1
The sequences of shRNA/sgRNA
shLDB1
S1		5-CCGGGGACAGAGGAGTGTGACAATCCTCGAGGATTGTCACACTCCTCTGTCCTTTTTGAATT-3
S2		5-CCGGGCTACTTCCGCAGCATCTTTGCTCGAGCAAAGATGCTGCGGAAGTAGCTTTTTGAATT-3
S3		5-CCGGGGATAAAGACGTGGCACTTCACTCGAGTGAAGTGCCACGTCTTTATCCTTTTTGAATT-3
