# Supplementary material for: Enhancer looping protein LDB1 modulates MYB expression in T-ALL cell lines in vitro by cooperating with master transcription factors
Source: J Exp Clin Cancer Res. 2024 Oct 9;43:283. doi: 10.1186/s13046-024-03199-1 (PMC11462673; doi:10.1186/s13046-024-03199-1)
Supplement: Supplementary file 13 — Supplementary Material 14. Supplementary Table 2. Details of all PCR primers utilized in this study [file 13046_2024_3199_MOESM13_ESM.xlsx]

## Sheet: Sheet1
The qPCR primers
Gene		Sequence
GAPDH forward		TGCACCACCAACTGCTTAG
GAPDH reverse		GATGCAGGGATGATGTTC
LDB1 forward		CAAACGGCTTCAGAACTGGAC
LDB1 reverse		TCCGGCCAATGGTATATCTCTT
ELF1 forward		TGTCCAACAGAACGACCTAGT
ELF1 reverse		GGCAGGAAAAATAGCTGGATCAC
ERG forward		CGTGCCAGCAGATCCTACG
ERG reverse		GGTGAGCCTCTGGAAGTCG
ETS1 forward		GATAGTTGTGATCGCCTCACC
ETS1 reverse		GTCCTCTGAGTCGAAGCTGTC
MYB forward		ATCTCCCGAATCGAACAGATGT
MYB reverse		TGCTTGGCAATAACAGACCAAC
AHI1 forward		ATAGCCCGGTTTATCCCAAATG
AHI11 reverse		GGCCGTCCACTATCATCTTTCT
GATA2 forward		CAGCAAGGCTCGTTCCTGTT
GATA2 reverse		GGCTTGATGAGTGGTCGGT
NOTCH1 forward		TGGACCAGATTGGGGAGTTC
NOTCH1 reverse		GCACACTCGTCTGTGTTGAC
RUNX1 forward		TCTTCACAAACCCACCGCAA
RUNX1 reverse		CTGCCGATGTCTTCGAGGTTC
KCNH2 forward		TTCGACCTGCTCATCTTCGG
KCNH2 reverse		CGATGCGTGAGTCCATGTGT
RHOH forward		GTGGTGCTGATGTGCTACTCT
RHOH reverse		TCCCCGATTGCTAAGGGCT
CBFA2T3 forward		CACTCACCAACAGCCATCAAT
CBFA2T3 reverse		CGTCAATGTCGAGTTCACCAG
STAT5A forward		GCAGAGTCCGTGACAGAGG
STAT5A reverse		CCACAGGTAGGGACAGAGTCT
