# Supplementary material for: Enhancer looping protein LDB1 modulates MYB expression in T-ALL cell lines in vitro by cooperating with master transcription factors
Source: J Exp Clin Cancer Res. 2024 Oct 9;43:283. doi: 10.1186/s13046-024-03199-1 (PMC11462673; doi:10.1186/s13046-024-03199-1)
Supplement: Supplementary file 14 — Supplementary Material 15. Supplementary Table 3. Information on all antibodies utilized in this study [file 13046_2024_3199_MOESM14_ESM.xlsx]

## Sheet: Sheet1
Protein	information
LDB1	ab96799，Abcam, USA
ETV6	A1637,ABclonal
ETS1	A15666,ABclonal
ERG	14356-1-AP,Proteintech, China
IRF1	#4402T, CST, USA
Flag	ab125243, Abcam, USA
IgG	ab172730, Abcam, USA
GAPDH	ab128915, Abcam, USA
MYB	#12319, CST, USA
PARP	9542, CST, USA
Cleaved caspase-3	9661S, CST,USA
caspase-8	9746, CST,USA
C-MYC	9402, CST, USA
