# Supplementary material for: Enhancer looping protein LDB1 modulates MYB expression in T-ALL cell lines in vitro by cooperating with master transcription factors
Source: J Exp Clin Cancer Res. 2024 Oct 9;43:283. doi: 10.1186/s13046-024-03199-1 (PMC11462673; doi:10.1186/s13046-024-03199-1)
Supplement: Supplementary file 15 — Supplementary Material 16. Supplementary Table 4. CRISPR screen data indicated the dependence of T-ALL cell line Jurkat on LDB1 [file 13046_2024_3199_MOESM15_ESM.xlsx]

## Sheet: gene_effects_ACH-000995-Jurkat
gene	gene_effect	z_score	mean	stddev
RAN	-4.57666	-0.939401	-4.18619	0.415665
HSPE1	-3.80047	-0.948861	-3.45671	0.362292
RPS8	-3.69649	-1.66911	-3.03973	0.393479
KIF11	-3.58507	-1.76197	-2.70348	0.500344
RPL11	-3.48498	-2.56292	-2.42147	0.414958
RPL8	-3.45994	-1.78818	-2.80252	0.36765
RPL17	-3.45915	-0.544765	-3.28649	0.316948
RPL12	-3.41625	-1.40306	-2.70902	0.50406
SNRPA1	-3.39788	-0.784441	-3.08322	0.40112
PCNA	-3.38149	-0.974048	-2.93899	0.454286
EEF2	-3.32371	-1.52326	-2.5103	0.533995
RPS20	-3.29005	-1.20857	-2.85235	0.362162
RPS15A	-3.24472	-1.60022	-2.58362	0.413135
RPL18A	-3.21373	-1.23266	-2.74347	0.381501
POLR2L	-3.20409	-1.02246	-2.72711	0.466504
SNRPD1	-3.20218	-0.865678	-2.81723	0.44468
RPS29	-3.20173	-0.517483	-3.01641	0.358103
SARS1	-3.17455	-0.693147	-2.86088	0.45253
H2BC11	-3.16625	-3.15861	-2.0294	0.359921
PHF5A	-3.1375	-0.723563	-2.78769	0.483458
SMU1	-3.12976	-0.111725	-3.07793	0.46387
UBL5	-3.11305	-0.248525	-3.02047	0.372538
RRM2	-3.10953	-1.42626	-2.35586	0.528419
PRPF19	-3.06872	-1.14218	-2.63143	0.382859
SF3B5	-3.06682	0.190839	-3.13401	0.352079
RPS3A	-3.06192	-0.591902	-2.82914	0.39328
BUD31	-3.05458	-2.11712	-2.29528	0.358651
PUF60	-3.04931	0.033106	-3.06251	0.398783
SNRNP200	-3.03527	-1.45872	-2.46425	0.391456
RPS18	-2.99779	-0.717123	-2.71982	0.387613
NIP7	-2.99283	-2.31774	-2.0119	0.42323
CDC5L	-2.98151	-2.96081	-1.94184	0.351145
RRM1	-2.95602	0.339404	-3.11924	0.48089
FAU	-2.92809	-0.298567	-2.79791	0.436022
RPL4	-2.91189	-1.35493	-2.35082	0.4141
H2BC4	-2.88643	-3.83558	-1.70214	0.308765
RPL7A	-2.84486	-2.16851	-1.98492	0.39656
PRPF38A	-2.82162	-0.427616	-2.70564	0.27122
MYC	-2.81853	-1.47077	-1.79448	0.696268
SF3B3	-2.81492	-0.75544	-2.55132	0.348929
GINS2	-2.8097	-1.51858	-2.16357	0.425486
TRMT112	-2.80131	-2.44678	-1.90033	0.36823
BUB3	-2.76716	-0.902505	-2.22269	0.603285
RPL27A	-2.76611	-1.57322	-2.21155	0.352494
PSMA7	-2.75401	-1.09653	-2.38538	0.336176
H2BC15	-2.75366	-2.38789	-2.13254	0.260116
SRSF2	-2.74729	-0.457847	-2.56123	0.406379
SNU13	-2.74231	-0.124343	-2.70306	0.315666
CCT4	-2.73276	-1.34195	-2.27834	0.338632
EIF4A3	-2.72986	-0.720704	-2.50327	0.314402
SNRPB	-2.72643	-1.80416	-2.04242	0.379127
RPL32	-2.71831	-0.856169	-2.39367	0.379176
CHMP2A	-2.7085	-1.38858	-2.22385	0.349025
PSMB4	-2.68855	-0.583902	-2.47445	0.366664
PRPF38B	-2.68255	-1.92189	-1.8544	0.430906
RACK1	-2.66085	-1.71663	-1.85392	0.470067
WDR77	-2.65783	-3.03228	-1.3592	0.428268
RPS19	-2.64772	0.822833	-2.95082	0.368357
SUPT6H	-2.64725	-1.95346	-1.95484	0.354452
CDC27	-2.63677	0.845314	-2.88138	0.289373
KPNB1	-2.63616	-1.42808	-2.08357	0.386946
PRPF8	-2.62726	-1.43254	-2.0835	0.379574
POLR3K	-2.62147	-2.88118	-1.48888	0.393098
SF3A3	-2.6195	-0.477288	-2.43634	0.383768
PLK1	-2.61413	0.525629	-2.8513	0.451222
RPL37A	-2.60275	-0.462722	-2.44354	0.344062
SF1	-2.6013	0.122189	-2.64613	0.36684
RPL9	-2.5838	-0.488726	-2.36452	0.448687
SNRPF	-2.57198	1.42773	-3.23126	0.461767
DPAGT1	-2.5398	-2.02989	-1.47714	0.523505
SPC24	-2.53957	-0.233696	-2.42631	0.484633
CDC16	-2.52981	-0.24147	-2.43625	0.387465
RPL10A	-2.52538	-0.538009	-2.34124	0.34225
RPL37	-2.52419	-2.18032	-1.59107	0.427973
RPL31	-2.52388	0.643801	-2.77566	0.391096
RNPC3	-2.52017	-2.01859	-1.61	0.450894
DONSON	-2.52009	-0.534841	-2.26468	0.477538
SRSF7	-2.51956	-0.967317	-2.13475	0.39782
PHB2	-2.51775	-0.59675	-2.26646	0.421103
BANF1	-2.51753	-0.540333	-2.34164	0.325534
TONSL	-2.51305	-1.77402	-1.82446	0.38815
RPL19	-2.50483	-0.323644	-2.39459	0.340602
RPS9	-2.50177	-1.12945	-2.07966	0.373727
DDB1	-2.49723	-1.70154	-1.93991	0.327541
RUVBL1	-2.49564	-2.14716	-1.71828	0.362042
CPSF4	-2.49091	-2.19349	-1.68081	0.369316
YARS2	-2.48925	-2.4327	-1.11993	0.56288
VPS25	-2.48856	-0.376517	-2.29505	0.513927
RPL23	-2.48414	1.02216	-2.91285	0.419413
POLD1	-2.47462	0.0362168	-2.48921	0.40302
TUBB	-2.4689	-1.01026	-1.80146	0.66066
TXNL4A	-2.46673	-0.403486	-2.28041	0.46176
SF3B4	-2.4639	-0.924568	-2.13887	0.351546
PRELID1	-2.46378	0.439075	-2.6302	0.379024
CTCF	-2.46079	-2.04564	-1.70223	0.370817
RPS7	-2.45865	-0.973974	-2.13272	0.334638
CDC45	-2.4578	-0.282547	-2.33223	0.444408
UTP4	-2.44255	-1.9096	-1.67734	0.400717
SF3B1	-2.43869	-3.40882	-1.38244	0.309859
SNRPE	-2.434	-1.49892	-1.86998	0.376287
RPL26	-2.43367	-1.12674	-1.98094	0.401812
RPS11	-2.43139	0.954296	-2.78793	0.37362
GPN2	-2.42791	-1.01694	-1.9865	0.434064
RBM39	-2.41923	-0.841814	-2.13237	0.340764
RPS3	-2.41816	0.567569	-2.60704	0.332785
THOC5	-2.40488	-4.54366	-1.25465	0.253149
SF3A1	-2.40003	-2.05354	-1.65469	0.362954
CDC23	-2.39969	-0.39859	-2.24982	0.375999
VCP	-2.39745	0.581878	-2.66124	0.453339
BIRC5	-2.39407	-1.01263	-2.02026	0.369152
UBE2M	-2.39066	-2.1059	-1.36034	0.489256
RPS16	-2.38818	-0.930848	-2.0813	0.329683
FARSB	-2.38481	-0.984742	-1.96335	0.427992
YRDC	-2.38245	-0.581851	-1.88299	0.858399
PSMB6	-2.36418	-0.712512	-1.8686	0.695528
DTYMK	-2.36154	-1.41766	-1.56053	0.565018
RPS6	-2.35933	-0.403537	-2.20895	0.372646
RPS13	-2.35678	-2.32004	-1.67854	0.29234
ELOB	-2.33497	-2.06437	-1.46353	0.422133
PRPF31	-2.33109	-0.451498	-2.1829	0.328225
ANKLE2	-2.33083	0.0617392	-2.35701	0.424065
SF3A2	-2.3306	-2.48106	-1.60206	0.293641
ATP6V1A	-2.32962	-0.899791	-1.95031	0.421553
CDCA8	-2.32542	-2.3247	-1.3177	0.433488
RPS23	-2.3069	0.23772	-2.38691	0.336535
RSL24D1	-2.29857	-0.352238	-2.17263	0.357568
RPL3	-2.29448	0.995724	-2.63998	0.346981
RNGTT	-2.28818	-1.35183	-1.78714	0.370639
EIF2S1	-2.28694	-1.67345	-1.73619	0.32911
SS18L2	-2.28443	-0.281321	-2.12172	0.578366
HSPD1	-2.28329	-0.814148	-1.96145	0.395313
NEDD1	-2.25652	-1.04893	-1.86812	0.37028
CDC7	-2.25418	0.149644	-2.29959	0.303462
RPS27A	-2.24505	-0.299452	-2.14818	0.323489
C1orf109	-2.24177	-1.51028	-1.3114	0.616021
CDC123	-2.24066	-0.320063	-2.1311	0.342318
PSMB1	-2.23459	-1.4264	-1.86218	0.261081
RPS4X	-2.23107	0.254708	-2.37609	0.569346
AQR	-2.22767	-2.98846	-1.48204	0.249502
SNRPD2	-2.22117	-0.0643534	-2.19747	0.368148
CDK1	-2.21892	0.790648	-2.57358	0.448567
CHEK1	-2.21485	-0.808473	-1.92172	0.362574
SMC4	-2.21267	-2.09675	-1.54108	0.320299
PRMT5	-2.20569	-3.53352	-1.0693	0.321605
POLR3A	-2.19723	0.640042	-2.46963	0.425603
RPL7	-2.19613	-0.350169	-2.07399	0.348804
DDX56	-2.19611	-0.0668407	-2.17614	0.298805
HEATR1	-2.19565	-1.71252	-1.60899	0.342568
NSF	-2.1936	0.145122	-2.25904	0.450921
TSR2	-2.19221	-1.2999	-1.79403	0.306314
NUS1	-2.19032	-1.45568	-1.66792	0.358876
LSM7	-2.18727	-0.444028	-2.05047	0.308085
PSMA3	-2.1843	1.38039	-2.77176	0.425568
RPS14	-2.18342	0.274918	-2.29555	0.407871
ATP1A1	-2.18272	-2.12986	-0.99173	0.559188
WDR43	-2.18173	-0.182432	-2.11504	0.365563
POLR3H	-2.17918	-1.20897	-1.70857	0.389266
RPL13	-2.17614	1.45641	-2.6288	0.310807
SART3	-2.17144	-1.54912	-1.77402	0.256551
NOP16	-2.17043	-2.41071	-1.42079	0.310964
EIF6	-2.15962	-1.74723	-1.5105	0.371513
PSMC6	-2.1417	-0.6256	-1.93632	0.328288
PSMB3	-2.13149	2.14319	-2.96142	0.387239
RPAP1	-2.13062	-0.467873	-1.98332	0.314816
RPS12	-2.12544	0.73031	-2.33362	0.285055
TWISTNB	-2.12376	-0.425815	-1.98035	0.336782
RPL38	-2.12281	-1.76952	-1.62121	0.283462
HSPA9	-2.12194	0.681336	-2.3576	0.345884
PSMA6	-2.12001	2.05671	-3.01465	0.434988
PSMA1	-2.11818	0.507591	-2.32919	0.415714
POLR2B	-2.11708	1.35623	-2.54273	0.313849
ATP6V1G1	-2.10433	-2.51047	-1.12461	0.390252
XAB2	-2.10396	0.9776	-2.49608	0.401104
POLR2C	-2.1038	1.0671	-2.44354	0.318374
RPL5	-2.10368	1.6417	-2.74882	0.392968
POLE	-2.103	-1.32753	-1.61865	0.36485
EIF3B	-2.09718	-0.372426	-1.97264	0.33442
CRNKL1	-2.08244	-0.318484	-1.97667	0.332107
SNRPG	-2.07959	0.0438308	-2.09776	0.414611
DBR1	-2.07031	-0.437388	-1.87903	0.437325
DDX49	-2.05967	-1.24375	-1.59907	0.370333
INTS3	-2.05632	-1.50893	-1.52195	0.354137
RPS15	-2.05212	1.63778	-2.63823	0.357864
WDR74	-2.04346	-0.364026	-1.91885	0.342317
PSMD6	-2.04141	-0.282587	-1.93849	0.364232
THOC2	-2.03838	-0.0429783	-2.027	0.264851
CLTC	-2.03529	-1.49052	-1.42752	0.407758
NUTF2	-2.02645	0.0479369	-2.04265	0.3379
LSM3	-2.02585	-0.43535	-1.87681	0.342351
SRSF3	-2.02578	1.63704	-2.73762	0.434836
PSMD12	-2.01707	-1.07785	-1.69441	0.299355
MTBP	-2.0124	-1.39665	-1.59444	0.299259
PSMD7	-2.01237	-0.879365	-1.64583	0.416828
DTL	-2.01171	0.912585	-2.33319	0.352273
ABCE1	-2.01116	0.641716	-2.24829	0.369528
ATP6V0C	-2.00425	0.948504	-2.50722	0.530278
HCFC1	-2.00415	-1.24571	-1.6133	0.313756
RBM25	-1.99936	-1.33692	-1.51685	0.360907
MASTL	-1.99715	-1.98487	-1.28188	0.360362
HNRNPK	-1.99424	0.981383	-2.40473	0.418278
H3-3A	-1.99028	-1.01487	-1.56907	0.415031
MMS22L	-1.98874	-1.12761	-1.49356	0.439137
EIF3F	-1.98472	-1.81883	-1.50398	0.264308
TAF6	-1.98131	-1.6977	-1.4673	0.302768
SF3B6	-1.97681	0.289491	-2.05444	0.26817
SSRP1	-1.97453	-2.44789	-1.36089	0.250682
MED30	-1.96949	0.123666	-2.02382	0.439295
PPWD1	-1.96819	0.121929	-2.02205	0.441718
CKAP5	-1.96576	0.286367	-2.08683	0.422782
NAA10	-1.959	-1.96986	-0.988731	0.492555
CSE1L	-1.9582	0.854547	-2.21787	0.303864
WDR82	-1.95329	-0.649062	-1.62341	0.508244
AARS1	-1.95272	0.534841	-2.13444	0.339774
POP5	-1.94971	-0.581956	-1.67588	0.470533
GPN1	-1.94921	-0.349519	-1.80269	0.41923
THAP1	-1.94892	-1.42975	-1.12459	0.576556
DARS1	-1.9475	-0.294302	-1.85822	0.303352
DHDDS	-1.94213	1.19215	-2.40456	0.387899
AURKB	-1.93986	0.970625	-2.33658	0.408723
SSU72	-1.9375	-1.19718	-1.60802	0.275213
THOC1	-1.92577	-2.75776	-1.05967	0.314057
TOMM22	-1.92519	-3.01493	-1.18026	0.247081
DNM2	-1.91999	-1.4187	-1.21973	0.493595
PDCD11	-1.91985	-1.60231	-1.39913	0.324976
LUC7L3	-1.91652	-0.236297	-1.83231	0.356374
POLR2F	-1.91615	1.00655	-2.19659	0.278615
WDR75	-1.91229	-1.33658	-1.4958	0.311612
EP400	-1.9089	-4.21702	-0.900279	0.239178
WEE1	-1.90711	1.67229	-2.64731	0.442628
H2AC20	-1.90661	-2.86416	-1.00748	0.313925
PSMD3	-1.90297	-0.28552	-1.8032	0.349423
CCT3	-1.89872	1.25096	-2.34626	0.35776
NIFK	-1.89729	-0.517888	-1.76218	0.260895
MAD2L1	-1.8949	-0.358247	-1.77085	0.34626
USP5	-1.89374	-1.7768	-1.41929	0.267023
COX6A1	-1.89172	-5.4578	-0.649815	0.227548
ADSL	-1.88506	-1.73184	-0.896903	0.570581
TIMELESS	-1.87906	-1.40801	-1.40649	0.335631
PSMG4	-1.86987	-0.686149	-1.54039	0.480189
IARS1	-1.86697	0.28813	-1.9546	0.304104
COPB1	-1.86433	1.08865	-2.29795	0.398308
ECD	-1.86281	0.499367	-2.05563	0.386136
SRP54	-1.85788	1.37511	-2.39393	0.389821
NCBP2	-1.84835	0.786513	-2.15864	0.394506
LSM4	-1.8462	0.247096	-1.91578	0.281599
CTDP1	-1.8458	0.207307	-1.90977	0.308581
MFAP1	-1.83677	-0.350789	-1.74919	0.24966
POLR3B	-1.83663	0.377354	-1.97387	0.363706
CDC20	-1.82959	1.03306	-2.21815	0.376131
SRSF1	-1.82907	-0.143864	-1.78245	0.324029
RRP9	-1.82198	-3.38368	-1.03153	0.233607
ZNHIT2	-1.81377	-0.239831	-1.72616	0.36531
MAT2A	-1.81326	-0.307871	-1.67469	0.4501
SEC61A1	-1.81269	0.694851	-2.01418	0.289968
PFDN2	-1.81072	-0.424181	-1.66513	0.343234
ZBTB11	-1.80892	-1.65881	-1.25146	0.336059
CCT2	-1.80417	-1.23698	-1.41631	0.313555
RBMX	-1.7999	-0.628718	-1.59963	0.318523
POLR2D	-1.79893	0.545163	-1.97812	0.328685
QARS1	-1.79788	-0.201932	-1.7343	0.314878
COPS5	-1.79567	-0.0235191	-1.78765	0.340804
TUBA1B	-1.7924	-1.37928	-1.34243	0.326239
KIF23	-1.7899	0.877644	-2.1109	0.365746
TARS1	-1.78868	-0.0210902	-1.78105	0.361811
RPA1	-1.78848	1.62267	-2.43698	0.399649
NEDD8	-1.78651	0.582099	-2.03852	0.43293
RPA3	-1.78566	1.49347	-2.28087	0.331584
RPL30	-1.78508	0.414254	-1.8861	0.24387
RAE1	-1.78421	-1.57197	-1.3406	0.282198
POLR2G	-1.78404	0.156903	-1.83859	0.347662
TINF2	-1.78362	-0.645579	-1.48551	0.461759
DUT	-1.78296	0.281142	-1.91307	0.462763
MCM7	-1.78087	0.640096	-2.00369	0.34811
SNRNP70	-1.7779	-1.76547	-1.36995	0.231068
PDCD2	-1.76841	-1.15992	-1.16152	0.523211
NFS1	-1.76671	-0.709975	-1.53784	0.322358
CPSF3	-1.76458	-0.125075	-1.73029	0.274191
SAP18	-1.76025	-2.38509	-1.14495	0.257979
XPO1	-1.7588	0.416771	-1.90303	0.34607
HNRNPU	-1.75873	-2.34036	-0.996364	0.325746
COPS6	-1.75869	-0.392897	-1.61347	0.369627
EIF2B4	-1.75628	0.0267751	-1.76261	0.236362
RPP21	-1.75059	-0.845889	-1.30536	0.526355
NUP88	-1.74982	-1.11535	-1.42593	0.290389
HAUS7	-1.74962	-1.12494	-1.25115	0.443105
PDRG1	-1.74909	-0.559389	-1.52956	0.392441
PRIM1	-1.74754	1.04565	-2.0422	0.281798
PSMA5	-1.74372	0.770566	-2.04053	0.385193
PHB	-1.74354	1.12894	-2.11437	0.32847
PSMA2	-1.74214	1.70393	-2.49053	0.439218
CEP192	-1.73764	-3.48773	-0.786826	0.272617
VPS28	-1.73647	0.684259	-1.92643	0.277613
ATP6V1B2	-1.73628	0.138481	-1.81489	0.567683
EIF1AX	-1.736	0.246386	-1.91226	0.715399
CNOT3	-1.73512	-0.311771	-1.62275	0.360412
RPL36	-1.73462	1.02696	-2.09938	0.355189
TPT1	-1.73115	-2.17588	-1.14119	0.271138
PRELID3B	-1.73106	0.494	-1.94398	0.431011
XRCC6	-1.72959	0.39607	-1.8588	0.326242
THOC3	-1.72561	-0.634229	-1.49463	0.364191
LONP1	-1.72457	-0.523518	-1.44537	0.533314
MCM3	-1.72285	-2.29639	-1.16443	0.243175
CHERP	-1.71791	-1.97009	-1.18217	0.271941
LSM2	-1.71772	1.93534	-2.47916	0.393442
CFAP298	-1.71719	-0.669498	-1.51526	0.301602
TPR	-1.7156	-2.83334	-1.05109	0.234531
SON	-1.7093	-2.62038	-1.00916	0.267192
HAUS1	-1.70837	-0.0915759	-1.67056	0.412942
ISCU	-1.70649	1.03881	-2.14133	0.418596
POLE2	-1.70631	-0.520707	-1.48452	0.425923
SCAP	-1.70573	-1.01204	-0.995574	0.701712
CIAO3	-1.70072	0.564287	-1.90541	0.36273
LRR1	-1.69411	2.13463	-2.50484	0.379798
RSL1D1	-1.6916	-0.882039	-1.42635	0.300727
EIF3E	-1.68592	-1.28195	-1.2713	0.323435
NCAPG	-1.6843	-0.427438	-1.50978	0.408283
ERH	-1.68274	2.13517	-2.4167	0.343749
H2BC6	-1.68159	-1.23377	-1.32364	0.290122
RPS5	-1.68143	1.1691	-2.02808	0.296513
EIF3G	-1.68055	-0.773498	-1.40111	0.361277
MED6	-1.67879	-0.000103192	-1.67876	0.25633
TBCB	-1.67658	-1.56361	-1.15904	0.330991
FBL	-1.67629	-0.989121	-1.35158	0.32828
ACO2	-1.67399	-1.81452	-0.822341	0.469354
RPS24	-1.67211	0.0445047	-1.6879	0.354856
PTPN23	-1.67132	-1.76645	-1.09235	0.32776
NUDT21	-1.67094	0.521325	-1.81948	0.28492
MRPS23	-1.66973	-2.58601	-0.655699	0.392123
RPLP0	-1.66834	-0.32996	-1.57533	0.281872
PMPCB	-1.668	0.0629041	-1.69014	0.351899
GSPT1	-1.66587	0.199997	-1.76471	0.494208
LAS1L	-1.65977	-2.03562	-1.06011	0.294584
ARL2	-1.6587	0.130868	-1.70824	0.378539
AK6	-1.65722	-1.04132	-1.14251	0.494281
COPB2	-1.65331	1.53177	-2.20383	0.359398
CDK7	-1.6505	0.32433	-1.7633	0.347764
SFPQ	-1.64699	-0.402327	-1.5019	0.360634
HAUS5	-1.64442	-0.642606	-1.38874	0.397882
PSMD14	-1.6412	-0.00490267	-1.63925	0.398192
SNAPC5	-1.64094	-1.33591	-1.20182	0.328701
MTREX	-1.64059	-0.381694	-1.51581	0.326917
POLD3	-1.63179	-0.0877783	-1.60499	0.305404
RPLP1	-1.63154	-0.20153	-1.57679	0.271675
KARS1	-1.6312	-0.0196035	-1.62595	0.267879
DAD1	-1.63033	0.490646	-1.8479	0.443438
MYB	-1.62615	-3.95377	-0.320925	0.330122
HINFP	-1.62364	0.586459	-1.80815	0.31461
MARS2	-1.62193	-1.65994	-0.837593	0.472511
MDN1	-1.61968	-0.103892	-1.58687	0.315766
SRBD1	-1.61953	-0.0090573	-1.616	0.390093
MRPL10	-1.61785	-2.48202	-0.820293	0.321336
MRPL12	-1.61443	-4.12908	-0.437759	0.284971
RPLP2	-1.61287	-0.850016	-1.34301	0.317474
NOC4L	-1.61194	-1.94393	-1.09786	0.264453
DDX18	-1.61118	0.12758	-1.64843	0.291901
TICRR	-1.60723	0.752637	-1.85477	0.328897
OSGEP	-1.60459	-0.926425	-1.23701	0.396768
ACTL6A	-1.60181	-0.184919	-1.54083	0.329757
GARS1	-1.59885	-1.17911	-1.29057	0.261455
PSMD2	-1.5986	-0.639649	-1.43015	0.263351
RFC2	-1.59798	-0.0150803	-1.59233	0.374556
EIF2S2	-1.59669	-0.307267	-1.50489	0.298782
ARMC7	-1.59468	-0.660266	-1.32966	0.40139
UBA52	-1.59245	1.42172	-1.86743	0.193413
NCAPD2	-1.58887	-1.06166	-1.31272	0.260105
CENPK	-1.58835	-0.0200929	-1.58156	0.338206
MAK16	-1.58775	0.737978	-1.86687	0.378233
CHCHD1	-1.58434	-4.37116	-0.561273	0.23405
H2AC15	-1.58379	0.346063	-1.66566	0.236558
SNRNP25	-1.57861	0.0529215	-1.59527	0.314658
DYNC1I2	-1.57729	0.600894	-1.777	0.332356
USP39	-1.57649	0.357406	-1.6576	0.226951
NXF1	-1.57623	-0.59939	-1.39533	0.301799
U2AF2	-1.57157	0.017808	-1.57706	0.30802
RPL35	-1.5641	-0.268889	-1.48004	0.312611
RPS21	-1.5595	0.600948	-1.73493	0.291918
UBA1	-1.5573	0.961093	-1.88642	0.342443
RANGAP1	-1.55705	0.283294	-1.64192	0.299585
KAT8	-1.55661	0.352741	-1.65773	0.286692
EIF3D	-1.55512	0.23474	-1.62449	0.295524
EXOSC7	-1.55236	-2.68766	-0.980637	0.212723
WDR33	-1.55229	1.2585	-1.87932	0.259863
RPS25	-1.54783	-0.712051	-1.32397	0.314388
ESPL1	-1.54312	1.67592	-2.28204	0.440905
IK	-1.54211	0.148382	-1.59035	0.325124
SAP30BP	-1.54143	0.410294	-1.69678	0.378624
RPL18	-1.54141	0.871912	-1.85828	0.363422
ROMO1	-1.53657	-1.56242	-1.00535	0.339999
POLR2I	-1.53222	0.656126	-1.79516	0.400747
PCBP1	-1.53164	-0.328663	-1.40613	0.381877
TBCA	-1.52876	-1.59996	-0.97966	0.343192
COPA	-1.52808	1.5601	-2.09271	0.361917
CHMP6	-1.5259	0.398926	-1.67296	0.368645
NRDE2	-1.52331	-1.24663	-1.21844	0.244555
WDR7	-1.52167	-2.06841	-0.748682	0.373709
FCF1	-1.51953	-0.161651	-1.4674	0.322528
ANAPC11	-1.51898	0.0638322	-1.54313	0.378307
UTP20	-1.51862	-0.253701	-1.45688	0.243336
INTS9	-1.51012	0.644227	-1.74534	0.365122
HYOU1	-1.50976	-1.12144	-1.19023	0.284935
POLR1A	-1.50726	-0.591503	-1.33491	0.29137
NCBP1	-1.5064	0.0813152	-1.52919	0.280301
PPP1R15B	-1.50626	-1.56371	-0.781233	0.463654
EFTUD2	-1.49973	1.37795	-1.88938	0.282777
SBDS	-1.49875	0.570327	-1.80798	0.542206
ISG20L2	-1.49846	-1.9162	-1.08556	0.215478
DNAJC9	-1.49778	-0.34293	-1.25367	0.711853
SF3B2	-1.49739	-0.13024	-1.45872	0.29692
PAK1IP1	-1.49672	-0.627744	-1.28639	0.335059
SMC3	-1.49611	-1.3808	-1.10565	0.282777
CDK9	-1.49227	0.306688	-1.57932	0.283838
MRPS11	-1.49098	-2.24933	-0.611095	0.391175
MRPL43	-1.48931	-2.42636	-0.655906	0.343478
YARS1	-1.48793	1.70571	-2.15836	0.393051
TUT1	-1.48693	0.998807	-1.84368	0.357173
CHAF1B	-1.48612	1.00817	-1.90373	0.414227
CACTIN	-1.48532	-0.941124	-1.21265	0.289721
TCP1	-1.48388	0.918217	-1.79387	0.337604
POLR2E	-1.48097	0.989624	-1.80763	0.330084
RUVBL2	-1.48068	1.78373	-2.14458	0.372198
RPL27	-1.47826	1.37376	-1.94628	0.340682
SPC25	-1.47398	1.19601	-1.87164	0.33249
PKMYT1	-1.47092	0.0407039	-1.49065	0.484838
LRPPRC	-1.4702	-2.49584	-0.570852	0.36034
RBM22	-1.46901	0.104632	-1.50455	0.33964
PABPN1	-1.46841	0.601213	-1.66446	0.326087
KRTAP4-2	-1.46777	-1.08992	-1.14935	0.292149
SOD2	-1.46569	-1.00862	-0.872684	0.587941
DDX47	-1.46559	0.83712	-1.72974	0.315541
MICOS10	-1.46544	-2.72658	-0.503442	0.352821
FEN1	-1.46536	-1.80752	-0.802304	0.366834
PRPF6	-1.46284	-0.575752	-1.28783	0.303981
CCT8	-1.46232	0.691845	-1.6876	0.325624
NUP93	-1.45469	1.28403	-1.83708	0.297802
BRF1	-1.45463	-0.645969	-1.29874	0.241327
MLST8	-1.45449	-2.03646	-0.755431	0.343273
OGDH	-1.45371	-3.25083	-0.562939	0.274014
MCM4	-1.45339	-1.05891	-1.18636	0.252171
TOMM40	-1.45277	-0.29426	-1.33878	0.387352
CTPS1	-1.45129	-1.85191	-0.658455	0.428115
DHX16	-1.45059	-0.288921	-1.38764	0.217888
WDR18	-1.44492	-0.610618	-1.20175	0.39823
DKC1	-1.44483	-0.337023	-1.31277	0.391853
FAM50A	-1.44271	-1.50128	-0.653166	0.525915
TPX2	-1.44132	-0.510761	-1.26916	0.337061
GEMIN5	-1.44068	0.210194	-1.52755	0.413281
ACTR10	-1.43447	0.224524	-1.49622	0.27505
MRPL41	-1.43383	-1.97199	-0.78986	0.326557
IMP3	-1.43348	0.383281	-1.55297	0.31176
PPP1R10	-1.43303	-0.984834	-1.16711	0.270013
CENPW	-1.43215	0.358685	-1.60595	0.484538
RPA2	-1.43186	1.29048	-1.94672	0.398972
NOP56	-1.43155	0.286496	-1.5142	0.28847
RACGAP1	-1.42999	-0.0153036	-1.42501	0.325579
NRF1	-1.42973	-0.889377	-1.22473	0.230501
MARS1	-1.42936	1.0395	-1.78872	0.345702
POLR1C	-1.42835	0.897085	-1.7467	0.354863
NUP54	-1.42766	-2.5647	-0.687761	0.288494
RRP12	-1.42743	-0.452786	-1.28684	0.310482
NOL10	-1.42564	-0.754399	-1.21972	0.272959
NOP58	-1.42453	0.902528	-1.78252	0.396642
MRPL34	-1.42294	-1.75558	-0.948187	0.270426
CENPA	-1.42151	-1.15982	-0.989077	0.372842
ELL	-1.41889	-0.0105624	-1.41425	0.439265
LETM1	-1.41593	-1.3675	-0.919425	0.363078
DHX37	-1.41412	0.936761	-1.67906	0.282818
SNAPC4	-1.4132	-0.55155	-1.29294	0.218033
ETF1	-1.40376	1.36398	-1.87131	0.34278
EIF3A	-1.40246	1.10653	-1.7534	0.317152
CCNK	-1.39922	1.28541	-1.71502	0.245681
RIOK2	-1.39757	-1.08168	-1.15171	0.227292
GTF2B	-1.39731	1.94495	-2.03029	0.32545
RBX1	-1.39558	0.488813	-1.52747	0.269802
PSMG3	-1.3954	-0.935574	-1.13346	0.279974
H2BC13	-1.39502	-1.86354	-0.910968	0.259745
ATP6AP1	-1.38808	-0.911313	-0.992485	0.43409
RNPS1	-1.38681	-1.24479	-1.02443	0.291116
INTS11	-1.38648	2.36409	-2.26182	0.370265
TOP2A	-1.38469	1.92767	-2.31938	0.484883
ACTR2	-1.38145	-0.0711461	-1.35398	0.386168
PELO	-1.37708	-1.23026	-0.81963	0.453119
CCDC84	-1.37606	-0.0641452	-1.35569	0.317652
PSMB2	-1.37571	2.04597	-2.05548	0.332247
GINS1	-1.37338	2.26084	-2.2584	0.391457
PSMD11	-1.37287	1.3421	-1.87235	0.372161
SNRNP35	-1.37256	0.69732	-1.65922	0.41108
SRP19	-1.3689	1.13062	-1.68326	0.278046
U2SURP	-1.36668	-0.366295	-1.28325	0.227765
AAMP	-1.36358	-0.644215	-1.17992	0.285101
NARS1	-1.361	1.73474	-1.98641	0.360525
SUPT16H	-1.36035	1.79792	-1.96395	0.335721
SDE2	-1.36026	1.58617	-1.79161	0.271949
USP36	-1.36014	-1.23235	-1.09669	0.213778
RFC5	-1.35919	0.349557	-1.45941	0.2867
VIRMA	-1.35864	-0.809293	-1.13176	0.280337
RPL24	-1.35733	1.74124	-2.0133	0.376726
PSMC5	-1.35692	0.461069	-1.48382	0.275212
DHX15	-1.35635	0.919897	-1.59341	0.257704
NOL6	-1.3523	-0.328073	-1.26226	0.274454
AKIRIN2	-1.3509	-0.988197	-1.08284	0.271268
TTC27	-1.34951	0.747645	-1.61502	0.355128
FECH	-1.34899	-2.52535	-0.570413	0.308306
RFC3	-1.34677	0.257766	-1.43548	0.344132
ARIH1	-1.34664	0.244078	-1.43799	0.374287
ATP2A2	-1.34577	1.27741	-1.78375	0.342872
U2AF1	-1.34393	1.69972	-2.06652	0.425124
ZMAT2	-1.34263	0.550261	-1.55028	0.377369
MRPL4	-1.34096	-1.77037	-0.734035	0.342823
STRAP	-1.33934	-1.65472	-0.756662	0.35213
VARS1	-1.33932	1.16288	-1.76138	0.362941
MCM2	-1.33712	1.86671	-1.93178	0.318558
TRIAP1	-1.33657	-0.301147	-1.21288	0.410726
RAD21	-1.33286	0.153444	-1.3798	0.305917
SAE1	-1.33193	0.130495	-1.3766	0.342382
NAA50	-1.32893	1.12192	-1.72732	0.355098
CHAF1A	-1.32801	-0.695639	-1.16419	0.235501
MRPS21	-1.32566	-1.02573	-1.01919	0.29878
EXOSC4	-1.32293	0.275208	-1.40779	0.308358
HMGCS1	-1.32176	1.25166	-1.95005	0.501966
BCLAF1	-1.31977	-2.15423	-0.694661	0.290178
ABT1	-1.31953	-0.938025	-1.10926	0.224169
RRS1	-1.31851	-0.11209	-1.282	0.325742
UQCRFS1	-1.31824	-1.94709	-0.717968	0.30829
ELP5	-1.31724	-1.09723	-0.905757	0.375022
MRPS14	-1.31722	-2.22542	-0.618065	0.314167
MIS18BP1	-1.31612	-1.74634	-0.844397	0.270124
PMF1	-1.31599	0.170293	-1.35537	0.231279
TRRAP	-1.31597	-0.184729	-1.25929	0.306804
TPI1	-1.31221	-1.19069	-0.845708	0.39179
PSMC3	-1.31135	1.57601	-1.85635	0.345812
POLR2K	-1.31127	-0.601807	-1.16288	0.246562
ERCC3	-1.31026	0.00204359	-1.3107	0.218484
CHMP4B	-1.30627	-0.226818	-1.16706	0.613723
AHCY	-1.30498	-1.69754	-0.706676	0.352454
MRPL55	-1.30256	-2.83417	-0.595594	0.249444
ATP6V1E1	-1.29995	0.438972	-1.43073	0.297932
DDX23	-1.2998	-1.41714	-0.977517	0.227421
BRF2	-1.29948	1.69759	-1.81169	0.301728
NUP133	-1.29776	0.675849	-1.48287	0.273887
URI1	-1.29654	-0.483038	-1.17035	0.261233
SENP6	-1.29468	-0.555905	-1.12679	0.302026
MEPCE	-1.29184	-0.272471	-1.22857	0.232217
CLP1	-1.29136	2.02487	-1.90211	0.301622
DDX5	-1.28961	-1.9669	-0.728747	0.285152
RPS28	-1.28642	1.67547	-1.91299	0.373963
TOPBP1	-1.28554	0.425306	-1.40163	0.272969
SPATA5L1	-1.28528	-0.380283	-1.12184	0.429787
EIF4A1	-1.28163	0.231953	-1.39347	0.482154
PPIL2	-1.28048	0.677274	-1.49204	0.312372
NAPA	-1.27851	0.884663	-1.5769	0.337287
ACTB	-1.27692	-1.44266	-0.669611	0.420966
SMC1A	-1.27688	0.302156	-1.36122	0.279103
HMGCR	-1.27581	-0.570087	-1.1004	0.30769
RPL28	-1.27493	-1.36035	-0.899054	0.276311
CARS2	-1.27054	-3.58281	-0.238622	0.288018
KIN	-1.26983	0.666131	-1.45344	0.275628
UBTF	-1.26602	1.30364	-1.75434	0.374577
PPP4C	-1.26601	-0.503296	-1.09071	0.348311
RNMT	-1.26511	-0.99036	-1.00892	0.258683
ABCF1	-1.26416	-0.587063	-1.12149	0.243016
COQ4	-1.26248	-1.91783	-0.643457	0.322772
H2AC16	-1.26218	-1.14522	-1.04664	0.188204
BCAS2	-1.26181	-0.189188	-1.21587	0.242851
PCBP2	-1.25742	0.15456	-1.31652	0.38241
GNL3	-1.25563	-0.0440563	-1.24452	0.251997
DDX41	-1.25274	0.239321	-1.31573	0.26321
NDC80	-1.25204	0.612692	-1.42735	0.286127
H2AC17	-1.25194	-0.407035	-1.15667	0.234044
CSTF3	-1.24964	-0.761919	-1.08244	0.219445
RBM8A	-1.2445	0.0954705	-1.2823	0.39594
ATP1B3	-1.24397	-2.83093	-0.287103	0.338004
SDHD	-1.2439	-2.27568	-0.520995	0.317665
HSPA5	-1.24151	-0.706644	-1.00365	0.336614
GTPBP4	-1.2397	1.54453	-1.90846	0.43298
TUBGCP4	-1.23784	0.380428	-1.34127	0.27189
PPAN	-1.23707	0.427344	-1.37221	0.316228
PSMC4	-1.23644	1.62456	-1.65889	0.260036
YKT6	-1.23638	0.980993	-1.54873	0.318399
ANAPC2	-1.23606	0.833565	-1.53444	0.357956
EIF2B2	-1.23594	1.17033	-1.60946	0.319155
CFL1	-1.2357	-1.16342	-0.741918	0.424423
NOC2L	-1.2355	-2.3203	-0.769949	0.200641
PGK1	-1.23181	-1.0903	-0.752612	0.439508
DNMT1	-1.23157	-2.35482	-0.789819	0.187597
WARS1	-1.2312	-0.0940646	-1.20918	0.234087
ALYREF	-1.2311	0.065178	-1.24944	0.28144
RINT1	-1.229	-1.05175	-0.977191	0.23942
MED31	-1.22794	0.172542	-1.26924	0.239354
SBNO1	-1.22638	0.353303	-1.32744	0.286045
RBBP4	-1.22624	0.468105	-1.37982	0.328101
SDHC	-1.22608	-0.67504	-0.992697	0.345739
MT1E	-1.22454	-1.1233	-0.945611	0.248315
DDX21	-1.22444	-0.116719	-1.19081	0.288136
RCC1L	-1.22416	-3.56496	-0.457674	0.215005
NCAPG2	-1.22106	-0.877907	-0.896999	0.369132
POLR2H	-1.21893	1.38203	-1.61853	0.289138
YBX1	-1.21807	0.659317	-1.44487	0.344002
TAF1C	-1.21752	-0.172203	-1.15994	0.334367
AURKA	-1.21694	-0.278641	-1.14127	0.271566
MED14	-1.2159	0.537597	-1.36516	0.277653
RBM17	-1.2132	0.239854	-1.27829	0.271384
CARS1	-1.21274	1.7203	-1.85552	0.373644
MED28	-1.21184	0.367945	-1.30597	0.25582
LTO1	-1.20929	1.44986	-1.7853	0.397287
DMAP1	-1.20737	-0.0497789	-1.19524	0.243804
NELFB	-1.20644	-0.121419	-1.15613	0.414307
MRPS10	-1.20519	-2.34404	-0.622985	0.248378
PMPCA	-1.20477	0.122965	-1.25146	0.379778
HJURP	-1.2047	-0.901893	-0.923345	0.31196
H2BC9	-1.20449	-0.0573508	-1.19011	0.250741
TYMS	-1.20424	-0.728539	-0.741245	0.635511
ATP5F1E	-1.20269	-1.09646	-0.900345	0.27575
TSR1	-1.2012	0.221334	-1.25748	0.254262
ANAPC10	-1.20072	1.61351	-1.58808	0.240072
GGPS1	-1.20048	0.22834	-1.31746	0.512338
ZPR1	-1.19986	0.484335	-1.33892	0.287123
SMG5	-1.19985	-0.307602	-1.12103	0.256231
TIMM13	-1.19931	-0.563039	-1.01054	0.335275
PDCD7	-1.19724	-0.921078	-1.00618	0.207427
EIF2S3	-1.19691	1.48714	-1.69175	0.332747
SLC25A3	-1.19611	-1.72138	-0.712008	0.281228
PSMB5	-1.19551	1.01454	-1.86184	0.656783
BCL2L1	-1.1931	-0.100362	-1.13096	0.619146
IFITM3	-1.19004	0.105316	-1.22727	0.353543
BUD23	-1.18986	1.15111	-1.51079	0.278799
SLC35B1	-1.18984	-0.126657	-1.14966	0.317206
KANSL2	-1.18889	-0.245303	-1.11561	0.298738
ABHD11	-1.1881	-3.70369	-0.310367	0.236989
CLSPN	-1.18794	-0.957793	-0.927135	0.272296
NAA15	-1.18732	-0.56764	-1.01971	0.295262
CINP	-1.185	-0.903658	-0.911197	0.30299
COX18	-1.18484	-3.91246	-0.262959	0.235628
COX7C	-1.18403	-1.54021	-0.65778	0.341677
MRPL18	-1.18377	-2.47457	-0.373305	0.327517
CYC1	-1.18305	-2.07813	-0.480076	0.338272
DYNC1H1	-1.18249	0.996459	-1.53015	0.348902
ANAPC1	-1.18214	2.32319	-1.8379	0.28227
ZMAT5	-1.18096	-1.23962	-0.886484	0.237557
UPF1	-1.17987	0.637766	-1.36357	0.288043
SNW1	-1.17924	1.52782	-1.62145	0.289434
ANAPC4	-1.1791	0.353419	-1.28384	0.296354
PFDN6	-1.17742	1.49648	-1.66275	0.324313
LSM5	-1.17646	1.34189	-1.59763	0.313861
TBL3	-1.17356	0.452062	-1.3088	0.299171
EXOSC3	-1.17292	0.209442	-1.22289	0.238556
HARS1	-1.172	1.46284	-1.64876	0.325913
IPO7	-1.17089	-1.19872	-0.902908	0.223558
CDAN1	-1.16977	-0.601468	-0.819836	0.581796
UMPS	-1.16584	-1.33401	-0.551488	0.46053
UTP15	-1.16507	1.34531	-1.63319	0.347969
FNTA	-1.1646	-0.702571	-0.981438	0.260706
NUP214	-1.16322	0.363139	-1.25013	0.239325
PAICS	-1.16098	-1.464	-0.619674	0.369748
NKAP	-1.15994	-0.151183	-1.10838	0.341061
LDB1	-1.15953	-2.87973	-0.300245	0.29839
EIF2B5	-1.15687	0.845406	-1.33599	0.211877
TXN	-1.15282	-0.234176	-1.06651	0.368586
IGBP1	-1.15224	1.04231	-1.44162	0.277631
H2AC6	-1.14989	-1.78321	-0.83224	0.178135
MCM3AP	-1.14702	0.454352	-1.26583	0.261482
COPE	-1.14528	0.480104	-1.31999	0.363905
PCNX3	-1.14418	-3.51739	-0.38761	0.215095
IDH3A	-1.14412	-2.03975	-0.534131	0.299053
RAD51	-1.14369	0.773543	-1.40103	0.332665
EIF4E	-1.14299	1.24681	-1.51991	0.302313
SCFD1	-1.1429	0.565309	-1.30209	0.28159
CMPK1	-1.14164	-0.759614	-0.916497	0.296394
RABGGTA	-1.13806	0.354065	-1.24421	0.299804
SUPT5H	-1.13778	1.32296	-1.57049	0.327076
NUP160	-1.13674	0.987935	-1.41577	0.282444
PRC1	-1.13668	1.18347	-1.57168	0.367563
POLR1B	-1.13514	0.565575	-1.34259	0.366805
ATL2	-1.13479	-1.37003	-0.594193	0.394587
SPDL1	-1.13407	0.832494	-1.35125	0.26088
TUBG1	-1.13285	0.911841	-1.4818	0.382685
PSMC2	-1.13257	1.40472	-1.56274	0.306235
GPX4	-1.13068	-0.766159	-0.699667	0.56256
RPL14	-1.12986	1.84824	-1.74001	0.330125
IMPDH2	-1.12962	-1.86692	-0.527543	0.322495
ELP1	-1.12778	-0.977894	-0.840194	0.294087
OIP5	-1.12635	-0.94221	-0.853881	0.289177
LARS1	-1.12478	1.40142	-1.52502	0.285592
SNAPC2	-1.12255	1.1067	-1.48461	0.327157
ELOC	-1.11998	0.670076	-1.33265	0.317388
HNRNPL	-1.11869	0.943822	-1.35451	0.249858
EIF1	-1.11803	0.31005	-1.23247	0.369093
RBBP8	-1.11739	-1.1181	-0.853936	0.235631
PLK4	-1.11489	-0.071147	-1.08999	0.349964
SYF2	-1.11447	-0.453832	-0.987192	0.280446
RABGGTB	-1.11442	0.809994	-1.41904	0.376075
NCAPH	-1.11414	-0.431136	-1.02401	0.209044
CENPM	-1.11329	-0.863091	-0.910629	0.234807
PPP1R8	-1.11301	-0.0334619	-1.10288	0.302575
SOD1	-1.11224	0.662043	-1.43573	0.488622
PGD	-1.11207	-0.299169	-0.958118	0.514607
PELP1	-1.11148	-0.440743	-0.981516	0.29488
ATP6V0D1	-1.11023	0.76105	-1.34262	0.305355
PPP1R7	-1.11019	-0.911476	-0.832595	0.304551
DHX33	-1.1064	0.330919	-1.22389	0.355062
INTS2	-1.10552	-0.00740745	-1.10415	0.184636
NRBP1	-1.10483	-0.365373	-0.978016	0.347079
MAD2L2	-1.10446	-0.421421	-0.929412	0.415372
PSMD1	-1.10444	0.286825	-1.19007	0.298519
FBXO5	-1.1044	0.493652	-1.26853	0.332487
INTS5	-1.10423	-0.879344	-0.900668	0.231492
EIF2B3	-1.09836	1.20195	-1.54869	0.374666
CPSF2	-1.09801	1.0865	-1.40561	0.283115
PRPF40A	-1.098	-0.609574	-0.9619	0.223276
SNRNP27	-1.09608	0.931249	-1.33689	0.258584
CIAO1	-1.09458	0.237101	-1.18675	0.388711
DHX8	-1.09356	1.39478	-1.52693	0.310708
SATB1	-1.09334	-6.56238	-0.026169	0.16262
TOP3A	-1.09285	0.210708	-1.15862	0.312163
EIF1AD	-1.09116	0.846657	-1.36439	0.322714
MED11	-1.09088	2.39919	-2.03375	0.392996
PWP2	-1.09053	1.2851	-1.53458	0.345538
SEH1L	-1.08991	0.294168	-1.18641	0.328032
ZNF131	-1.08714	0.144717	-1.12457	0.258663
RUNX1	-1.08697	-4.17924	-0.0119863	0.257219
RPS19BP1	-1.08637	-2.35215	-0.594184	0.20925
EPRS1	-1.08604	2.16521	-1.62976	0.251116
WDR55	-1.08331	0.188529	-1.15293	0.369248
HAUS3	-1.08189	0.21271	-1.1383	0.265239
TRNT1	-1.08165	0.715823	-1.36615	0.397449
FKBP1A	-1.0814	-2.79352	-0.369418	0.254871
SMG6	-1.08105	-0.253579	-0.983653	0.38409
CHORDC1	-1.07995	-1.14962	-0.669928	0.356662
SIN3A	-1.07961	-0.15611	-1.03918	0.258993
FAM133B	-1.07946	-0.317298	-0.976348	0.324983
UBE2N	-1.07561	0.177534	-1.15805	0.464359
RBM14	-1.07529	1.21114	-1.52271	0.369424
NDUFAF8	-1.07471	-1.90791	-0.559149	0.270223
NSMCE3	-1.07231	-0.830811	-0.783818	0.347237
EIF3I	-1.0717	1.85176	-1.72423	0.352383
MZT1	-1.07166	0.347535	-1.14757	0.218422
NDUFB10	-1.07164	-1.17585	-0.665069	0.345765
COA7	-1.06924	-2.12641	-0.402113	0.313733
TNPO3	-1.06875	1.18901	-1.39244	0.272231
SRCAP	-1.06819	-0.215764	-1.01898	0.228067
UBE2I	-1.06588	2.35667	-2.05975	0.421724
STX5	-1.06489	1.44554	-1.43548	0.256365
DBF4	-1.06356	-0.574294	-0.85563	0.362067
HMBS	-1.06297	-4.31997	-0.168704	0.207008
GMPS	-1.06277	-0.0610196	-1.03169	0.509294
CCT7	-1.06236	0.643861	-1.20722	0.224988
YAE1	-1.06162	-0.377028	-0.989135	0.192264
SARS2	-1.0612	-1.30852	-0.672188	0.297287
ATP6V1F	-1.05958	0.48564	-1.2545	0.401349
CENPC	-1.05938	-0.881353	-0.866936	0.218345
PPP1R11	-1.0573	-0.263627	-0.980246	0.292282
TSG101	-1.05723	0.665058	-1.27879	0.333139
IPO11	-1.05696	0.334923	-1.17617	0.355939
BDP1	-1.05648	-1.33003	-0.703759	0.265197
LYRM4	-1.05608	0.656887	-1.30691	0.381847
POLA2	-1.0551	1.55613	-1.47072	0.267086
GABPA	-1.05501	-1.22481	-0.779964	0.224559
FXN	-1.05452	-1.20311	-0.643518	0.341617
NHP2	-1.05354	-0.80942	-0.88297	0.210736
DDX27	-1.05327	-0.107454	-1.02547	0.258675
RFT1	-1.05278	-1.43426	-0.70056	0.245573
BOP1	-1.05186	0.639164	-1.24181	0.297178
GPS1	-1.05175	0.255029	-1.11587	0.251423
COX20	-1.05078	-2.10217	-0.638278	0.196225
GAR1	-1.05064	-2.65671	-0.556763	0.185899
ALG13	-1.05002	-0.703109	-0.775708	0.390139
THOC7	-1.0498	0.0980106	-1.07512	0.258369
SART1	-1.04723	0.595656	-1.22933	0.305716
MAX	-1.04683	-0.845825	-0.807407	0.283066
EP300	-1.04585	-1.65728	-0.284219	0.45957
DENR	-1.04376	-0.672782	-0.850935	0.286613
NUP155	-1.04187	-0.177852	-1.0048	0.208431
FPGS	-1.04168	-1.54718	-0.487008	0.358503
SUZ12	-1.04139	-1.98203	-0.464564	0.291025
EWSR1	-1.04047	-0.292738	-0.950802	0.306318
HTATSF1	-1.0404	-1.03161	-0.809224	0.224095
INTS8	-1.0404	0.133753	-1.0701	0.222056
DHX9	-1.04015	0.150431	-1.09186	0.343759
GPN3	-1.03982	0.270017	-1.12468	0.31425
MRPL49	-1.03957	-1.21917	-0.681552	0.293655
NSL1	-1.03795	0.672785	-1.19859	0.238761
NUF2	-1.03767	1.47402	-1.67217	0.430451
PDAP1	-1.03673	-0.267356	-0.949899	0.324758
MRPS22	-1.0362	-2.35392	-0.514611	0.221585
SMARCB1	-1.03433	-0.827156	-0.735442	0.361338
GAPDH	-1.03186	0.735149	-1.35114	0.434317
TUBGCP3	-1.03083	0.876308	-1.26018	0.261717
DDX42	-1.03038	0.376615	-1.12755	0.258007
CPOX	-1.02906	-3.27346	-0.309261	0.219889
HNRNPM	-1.02834	-0.522459	-0.855038	0.331713
RPL39	-1.02796	-1.76518	-0.660563	0.208136
HAUS4	-1.02742	0.663899	-1.23373	0.310745
GTF3C2	-1.02697	-1.21078	-0.818077	0.172529
NPAT	-1.02519	-0.401046	-0.928974	0.239923
NUP85	-1.02513	1.59183	-1.57244	0.343826
PDPK1	-1.02487	0.025689	-1.03228	0.288576
IARS2	-1.02301	-0.852054	-0.810249	0.2497
YJU2	-1.02209	2.2203	-1.67966	0.296161
RBMXL1	-1.01986	-0.0119562	-1.01664	0.269229
SLU7	-1.01936	1.68484	-1.49312	0.281194
EXOSC2	-1.01909	0.718211	-1.21823	0.27727
KNTC1	-1.01901	-2.40866	-0.363371	0.2722
ATP5ME	-1.01859	-1.63961	-0.432194	0.357646
TARDBP	-1.01753	-0.0190493	-1.01151	0.316074
OGT	-1.01729	0.984931	-1.33402	0.321574
RRP15	-1.01675	-0.41967	-0.923832	0.221403
GTF2E1	-1.01523	1.27717	-1.33355	0.249237
ORC6	-1.01503	2.148	-1.95293	0.436637
NVL	-1.0148	0.967508	-1.31349	0.308719
SPCS2	-1.01442	-0.445532	-0.918096	0.216207
NOP53	-1.01249	-1.94133	-0.642227	0.190726
MRPL35	-1.01115	-1.25709	-0.706422	0.242408
ADSS2	-1.0098	-1.37031	-0.530504	0.349772
RCL1	-1.00933	0.231592	-1.0656	0.242996
NMNAT1	-1.00797	-1.71367	-0.296837	0.414975
DDX19A	-1.00658	-2.15932	-0.334743	0.311131
PLRG1	-1.00643	-0.386263	-0.908307	0.254027
H3C8	-1.00601	-2.10555	-0.595316	0.195054
MRGBP	-1.00593	-0.704191	-0.764313	0.34312
GTF2E2	-1.00541	1.36251	-1.3634	0.262746
RNF4	-1.0041	-0.933906	-0.688521	0.337918
TRAPPC8	-1.00311	1.36531	-1.4051	0.294431
SPCS3	-1.00181	0.422565	-1.12087	0.281763
ORC1	-1.00099	-0.0731916	-0.985752	0.208201
SKA2	-1.00025	-1.44569	-0.689329	0.215067
NDUFB7	-0.999858	-1.7327	-0.547167	0.261264
DDX3X	-0.997805	-0.081387	-0.95929	0.473235
DDX39B	-0.997758	-0.763516	-0.720252	0.363457
WDR92	-0.997048	-0.979	-0.700717	0.302688
SEC13	-0.996762	1.86678	-1.57486	0.309676
H2AC12	-0.996336	-0.129055	-0.964907	0.243529
NOB1	-0.995638	0.489731	-1.12779	0.269838
PRMT1	-0.994999	0.794298	-1.29174	0.373595
SLC7A6OS	-0.994921	0.180972	-1.04806	0.293646
SDHB	-0.99483	-1.31445	-0.421976	0.435812
PPAT	-0.991019	-0.845103	-0.696424	0.348591
RPUSD3	-0.990566	-3.272	-0.223636	0.234392
FNTB	-0.990453	-0.562518	-0.807412	0.325395
EIF3M	-0.989645	-0.217926	-0.930915	0.269493
GINS4	-0.989345	1.17328	-1.40269	0.352304
MRPL27	-0.988103	-1.59636	-0.638986	0.218696
GGTLC2	-0.986632	0.684204	-1.19128	0.299111
SFSWAP	-0.98606	-0.842065	-0.794158	0.227894
TIMM23	-0.983795	-0.0849921	-0.960381	0.275484
ZNF207	-0.98311	0.603557	-1.13554	0.252548
DDX51	-0.982681	0.256885	-1.05525	0.282493
UXT	-0.981542	0.0381016	-0.990979	0.247685
ATP23	-0.980627	-2.77384	-0.469392	0.184306
PDS5A	-0.980072	-2.01943	-0.311136	0.33125
YPEL5	-0.979854	-0.343216	-0.827121	0.445004
MRPL21	-0.979455	-0.683303	-0.726807	0.369746
ALG2	-0.978983	1.21417	-1.484	0.415937
RARS2	-0.978978	-1.38522	-0.470219	0.367278
POLR3C	-0.978734	0.504778	-1.095	0.230338
ALDOA	-0.976313	0.588096	-1.24835	0.462567
UPF2	-0.974213	1.32825	-1.32455	0.26376
PPP1R2	-0.972514	-0.39625	-0.83104	0.357032
PI4KA	-0.972183	-1.24056	-0.626342	0.278779
COPS2	-0.971003	0.592828	-1.13371	0.274463
GRPEL1	-0.969895	1.42349	-1.34014	0.260097
UQCRC1	-0.969741	-1.85013	-0.503955	0.251758
UROD	-0.968293	-0.555277	-0.713255	0.459299
COX5A	-0.967782	-2.33573	-0.487513	0.205618
VDAC1	-0.967073	-0.156454	-0.933452	0.214896
BRIX1	-0.96641	0.571171	-1.13134	0.288761
DHPS	-0.961522	-0.405051	-0.823884	0.339803
ABCB7	-0.960171	0.5948	-1.1639	0.342518
MRPS34	-0.960067	-1.00407	-0.628836	0.329889
MRPL57	-0.95928	-0.380711	-0.785417	0.456681
ZRSR2	-0.958623	-0.554697	-0.748203	0.379343
RILP	-0.956222	-4.11406	-0.344866	0.148602
SUCLG1	-0.955259	-4.43438	-0.181173	0.174564
KANSL3	-0.95501	0.648619	-1.1525	0.304477
CMTR1	-0.954444	-0.76819	-0.776314	0.231883
PPIL1	-0.954272	-0.538766	-0.743313	0.39156
RHOQ	-0.95358	-0.162715	-0.916282	0.229226
ZCRB1	-0.952988	-1.32865	-0.594961	0.269467
DHFR	-0.9517	-0.172003	-0.878524	0.425438
CIAO2B	-0.950256	0.751903	-1.21582	0.353193
NDUFA11	-0.949735	-1.69455	-0.530736	0.247263
RPAP2	-0.949304	0.392203	-1.04357	0.24034
RFC4	-0.947138	0.384598	-1.0242	0.200367
ATP5MF	-0.946503	0.918622	-1.16977	0.243042
WDR5	-0.943848	0.793111	-1.16026	0.272871
CDCA5	-0.943144	-0.0611663	-0.923123	0.327319
TOMM20	-0.942643	-0.965456	-0.712563	0.238313
KIF18B	-0.94235	-1.35752	-0.480021	0.34057
DDX11	-0.941457	-0.59127	-0.738411	0.343407
RTF2	-0.940768	1.81071	-1.50442	0.311286
HDAC3	-0.940762	0.164898	-1.00359	0.381031
RPN2	-0.940241	-0.860308	-0.726099	0.248914
NAT10	-0.939918	1.26102	-1.2738	0.264772
XRN2	-0.939693	0.566721	-1.11941	0.317118
TGS1	-0.937294	-1.10802	-0.675719	0.236074
MAGOH	-0.937273	0.0389212	-0.95448	0.442099
C1orf131	-0.937094	-0.708181	-0.812142	0.176441
TTC1	-0.93705	0.878506	-1.14375	0.235281
ZNF492	-0.936869	-0.30611	-0.867823	0.225559
MVD	-0.936557	-0.904227	-0.640168	0.327781
RNF113A	-0.936532	0.0450425	-0.950271	0.305017
CDC73	-0.93618	1.19414	-1.24937	0.262273
PAFAH1B1	-0.935238	3.50873	-2.13098	0.34079
BUB1B	-0.934102	0.436654	-1.07517	0.323066
UBE2L3	-0.933306	0.661251	-1.18974	0.387804
NOA1	-0.933244	-2.34132	-0.32825	0.258399
YY1	-0.932996	-0.606004	-0.779002	0.254115
EXOSC8	-0.931751	0.34489	-1.05159	0.347467
SRSF10	-0.931152	-0.598823	-0.74924	0.303781
GLRX5	-0.931117	-1.50929	-0.485284	0.295392
H2AJ	-0.929221	-2.69655	-0.498196	0.159843
C1QBP	-0.928837	-2.0153	-0.45852	0.233373
EEF1B2	-0.927325	-0.0226576	-0.919902	0.327627
BMS1	-0.925971	0.647201	-1.07877	0.236093
SYMPK	-0.924259	1.40174	-1.24156	0.226366
SNRPC	-0.923635	-0.166573	-0.876304	0.284148
PSMB7	-0.923078	1.19432	-1.32557	0.337004
COX7B	-0.922778	-1.16318	-0.650448	0.234125
NOP2	-0.92143	0.945767	-1.1726	0.265569
SRP14	-0.921191	-0.141293	-0.87201	0.348079
UTP11	-0.921103	0.330058	-0.992459	0.216194
UBA2	-0.920719	0.847372	-1.12535	0.241494
SPATA5	-0.92071	-0.61583	-0.779958	0.228557
TBCD	-0.920333	0.829715	-1.15941	0.288148
CCT6A	-0.920257	2.45829	-1.74291	0.334644
ESS2	-0.919317	0.445323	-1.0351	0.260001
HMGA1	-0.918075	-0.414104	-0.826849	0.220298
ZFC3H1	-0.917636	-1.87331	-0.476251	0.235617
MED29	-0.91709	-0.197618	-0.866977	0.253585
NCL	-0.91662	-0.378563	-0.821296	0.251803
ALG11	-0.915652	1.38875	-1.44983	0.384647
SNAPC1	-0.91553	1.99683	-1.65488	0.370264
COX17	-0.915145	-0.322785	-0.810016	0.325696
GTF2A2	-0.915019	1.63863	-1.43104	0.314908
CEBPZ	-0.911746	0.0442401	-0.922102	0.234086
NDUFA4	-0.911721	-1.871	-0.490935	0.224898
TFRC	-0.910953	-0.226738	-0.798431	0.496266
MIB1	-0.910239	-2.28291	-0.225498	0.299942
MED20	-0.910176	1.53245	-1.2965	0.252095
UBQLN4	-0.907531	-1.122	-0.664243	0.216834
TANGO6	-0.907513	1.96029	-1.48172	0.29292
IPO13	-0.90644	0.856826	-1.2388	0.387897
BYSL	-0.905429	1.63047	-1.28017	0.229837
NDUFAF3	-0.905093	-2.07368	-0.396955	0.245042
CCND3	-0.904558	-1.75818	-0.336771	0.322941
CUL1	-0.90398	-1.40495	-0.531257	0.265293
CHMP5	-0.902553	-1.12275	-0.52218	0.338788
RIOK1	-0.901872	0.655111	-1.06415	0.247713
DIMT1	-0.901778	0.913105	-1.07533	0.19007
UTP23	-0.899934	-0.100174	-0.876464	0.23429
WNK1	-0.899743	-0.151038	-0.836407	0.419342
NOP9	-0.898666	-0.0660994	-0.873439	0.381646
RCC1	-0.898418	2.07953	-1.71634	0.393319
PES1	-0.897883	1.24973	-1.30983	0.329629
UFD1	-0.897625	2.34848	-1.5485	0.277149
RBBP6	-0.89731	0.470477	-1.04335	0.310416
PPP2CA	-0.8965	0.14388	-0.972237	0.52639
COX10	-0.89225	-2.25589	-0.323891	0.251944
NPLOC4	-0.892031	1.94532	-1.44292	0.283187
MIS12	-0.891227	0.741531	-1.11359	0.299867
PSMD4	-0.891157	1.45066	-1.44899	0.384541
SMNDC1	-0.891145	0.399584	-0.973267	0.205517
SKP1	-0.890033	1.91093	-1.49184	0.314928
NSA2	-0.889598	2.15771	-1.52701	0.295414
IMP4	-0.889237	0.859064	-1.12839	0.278383
RPAP3	-0.889214	-0.708092	-0.739662	0.211205
PRPF3	-0.887625	0.285054	-0.949996	0.218807
CDC6	-0.887545	1.79743	-1.39489	0.282264
SERF2	-0.887455	-3.34106	-0.317631	0.170552
CLNS1A	-0.886421	1.42842	-1.39113	0.353334
EIF5	-0.886027	1.75065	-1.35608	0.268499
SCG5	-0.885687	-2.70227	-0.440401	0.164782
SEC61G	-0.885212	1.18886	-1.1599	0.231054
ANAPC5	-0.885108	1.45601	-1.24333	0.246029
POLA1	-0.884273	-0.908855	-0.66205	0.244508
MPHOSPH10	-0.884217	0.782407	-1.11433	0.294115
CCDC107	-0.883652	-1.91799	-0.560075	0.168705
RPP14	-0.883594	0.359642	-0.974347	0.252343
SRFBP1	-0.883004	-0.472516	-0.754014	0.272986
TUBGCP2	-0.882927	1.10069	-1.29602	0.375299
CDC37	-0.882896	1.31017	-1.30436	0.321687
NISCH	-0.881706	-2.51591	-0.417003	0.184705
RPAIN	-0.879517	0.599138	-1.14099	0.436417
CYCS	-0.879465	-0.33655	-0.752825	0.376287
INTS7	-0.877453	0.565919	-1.00435	0.224233
BSN	-0.876682	-4.94226	-0.261583	0.124457
SCD	-0.875172	0.0190702	-0.884186	0.472695
EEF1G	-0.874973	0.255452	-0.937694	0.24553
PSTK	-0.874786	-1.30949	-0.425982	0.342732
CNOT1	-0.874103	-0.489875	-0.726009	0.30231
ATR	-0.873757	1.28744	-1.25598	0.296886
AHCTF1	-0.873335	0.673888	-1.05522	0.269905
KCMF1	-0.872769	0.447617	-1.01426	0.316098
RPF2	-0.871536	1.19429	-1.28408	0.345433
MRPS24	-0.86906	-1.42086	-0.472719	0.278943
CENPE	-0.868718	0.450127	-0.968301	0.221233
POP1	-0.86829	0.856169	-1.08065	0.248033
BRD4	-0.868111	0.421795	-0.97823	0.261073
MTG1	-0.86692	-2.6288	-0.193796	0.256058
MRTO4	-0.86568	0.517229	-1.04084	0.338658
THAP11	-0.865543	-1.00949	-0.550192	0.312386
ZC3H18	-0.86434	-1.05931	-0.608913	0.241126
MED22	-0.863706	1.603	-1.28336	0.261794
PCID2	-0.863109	1.03256	-1.1647	0.29208
CRLS1	-0.862702	-1.46817	-0.50109	0.246301
ISY1	-0.861757	1.15994	-1.17947	0.273906
ERCC2	-0.861076	0.540035	-1.00838	0.272772
SPOUT1	-0.860946	1.5893	-1.47524	0.386521
SETD1A	-0.860811	0.499036	-0.981576	0.241996
STX18	-0.860643	0.510976	-0.99847	0.269733
OAZ1	-0.860629	-4.62682	-0.125047	0.158982
NMT1	-0.859242	-0.473919	-0.666672	0.406335
ARCN1	-0.858734	1.61867	-1.35744	0.308098
SRPRA	-0.858279	-0.693221	-0.706297	0.21924
NDUFA6	-0.858005	-1.26453	-0.487422	0.293059
PAM16	-0.85785	2.37781	-1.58819	0.307147
MED4	-0.856222	1.48551	-1.32736	0.317156
FIP1L1	-0.855967	0.423746	-0.959424	0.24415
SNUPN	-0.855538	0.884767	-1.12657	0.306335
H2BC5	-0.855458	-0.604295	-0.734975	0.199379
SURF6	-0.855153	-0.812657	-0.703334	0.186818
EEF2KMT	-0.854426	0.110878	-0.888002	0.302817
PSMC1	-0.853935	1.5758	-1.35227	0.316241
ALG14	-0.85375	0.341283	-0.93387	0.234762
CCDC115	-0.852629	-0.225663	-0.770016	0.366086
XPO5	-0.852041	-0.994817	-0.581206	0.272246
TEX10	-0.851549	-0.880938	-0.677448	0.197632
CNIH4	-0.85133	-2.6978	-0.28125	0.211313
TTF2	-0.851245	-0.903959	-0.624335	0.251018
WDR46	-0.850424	0.560257	-0.98358	0.237669
H2AZ1	-0.849578	-0.317043	-0.73249	0.369314
TXNL4B	-0.848499	0.568395	-1.01761	0.297518
WDR3	-0.847035	1.629	-1.21027	0.222979
WBP11	-0.844964	0.741728	-1.05491	0.283055
LAMTOR3	-0.844873	-0.83508	-0.596497	0.297427
RBBP5	-0.844768	0.489781	-0.971983	0.259739
DERL2	-0.843779	-1.93698	-0.266023	0.298277
METTL17	-0.842869	-1.30597	-0.505473	0.25835
COX6C	-0.842551	-1.79116	-0.449735	0.219308
DHODH	-0.841391	-1.49597	-0.363583	0.319398
HEXIM1	-0.840557	-2.06236	-0.417986	0.204897
CWF19L2	-0.839942	-1.56968	-0.498742	0.217368
TRAPPC3	-0.838678	2.28594	-1.74626	0.397027
NELFA	-0.837715	0.109129	-0.875832	0.349281
PCYT1A	-0.837152	-0.284397	-0.731636	0.371017
SPTLC1	-0.836968	-0.63593	-0.660906	0.276857
MCL1	-0.836473	-0.15556	-0.762747	0.473939
COPZ1	-0.836328	2.40139	-1.51859	0.284111
DYNLRB1	-0.835213	2.10303	-1.95115	0.530633
NUP205	-0.833778	0.729884	-1.05121	0.297902
VMP1	-0.833571	1.19261	-1.17447	0.28584
ATP6V0B	-0.831564	0.893966	-1.09324	0.292717
SLC7A1	-0.82999	-1.9184	-0.298994	0.276791
FTSJ3	-0.82746	1.04418	-1.03574	0.199465
EED	-0.82692	-1.98767	-0.215286	0.307714
EAPP	-0.826031	-0.355746	-0.734707	0.256714
IPPK	-0.825886	-1.18397	-0.458215	0.310541
NDUFB11	-0.825454	-1.86121	-0.293639	0.285736
SGO1	-0.82499	0.632168	-1.04796	0.352713
EBNA1BP2	-0.823603	0.678276	-0.965889	0.209776
NLE1	-0.82338	1.04707	-1.03242	0.199638
TUBGCP6	-0.823359	0.243942	-0.882841	0.243838
DNAJC8	-0.82226	0.541017	-0.950925	0.237822
MED21	-0.821556	0.407492	-0.903579	0.201288
CDK8	-0.820018	-3.25906	-0.00216261	0.250948
MRPL36	-0.819368	-0.868556	-0.607086	0.244409
RAD17	-0.819082	0.576555	-1.0023	0.317778
SLC39A7	-0.818797	0.618609	-1.03428	0.348342
GNL2	-0.818006	1.40859	-1.1688	0.249042
NOL7	-0.817983	0.134766	-0.85023	0.239281
SACM1L	-0.81784	1.58507	-1.359	0.341413
RBSN	-0.817166	-1.81902	-0.389719	0.234988
NUMA1	-0.816297	-0.756594	-0.664466	0.200678
PSMD13	-0.81545	0.85247	-1.07006	0.298675
RPS17	-0.814505	2.32824	-1.58772	0.332103
PDCL	-0.813323	-1.76081	-0.372723	0.250226
SRSF11	-0.812918	0.804422	-1.06933	0.318751
NAMPT	-0.811073	-0.683169	-0.53519	0.403827
CCT5	-0.810882	1.34237	-1.21141	0.298372
NOP14	-0.810192	0.618855	-0.938741	0.207721
KRI1	-0.809829	1.09889	-1.09019	0.255127
H2AW	-0.809422	-2.50307	-0.411904	0.158812
LHX4	-0.808968	-5.10113	-0.189202	0.121496
MYCBPAP	-0.808753	-4.81049	-0.2646	0.113118
PTCD3	-0.808279	-0.423861	-0.684106	0.292958
FDX2	-0.807712	0.54602	-0.939988	0.242254
PSMA4	-0.807461	1.94019	-1.54472	0.379993
HAUS6	-0.807067	1.58923	-1.25528	0.28203
RPE	-0.806734	-0.642115	-0.62559	0.282105
NOM1	-0.80668	-0.465727	-0.696974	0.235559
ZBTB17	-0.806123	-0.531386	-0.709259	0.182285
ICE1	-0.805651	-0.282529	-0.727804	0.275537
GTF3A	-0.803344	0.484511	-0.976396	0.357168
PPP1CB	-0.803233	0.669386	-1.0096	0.308288
COPS8	-0.802871	1.12123	-1.08774	0.254065
WDR1	-0.802428	0.16358	-0.884361	0.500871
CDK6	-0.802053	-0.510235	-0.553918	0.486314
CCNH	-0.80181	1.20797	-1.10021	0.247026
MIS18A	-0.801218	-0.0835593	-0.776553	0.295184
KRR1	-0.800993	1.05518	-1.10168	0.284963
ATP6AP2	-0.80093	-0.0546402	-0.78201	0.346264
ILF3	-0.800756	0.880954	-1.05139	0.284503
PPP1CA	-0.800004	-0.339582	-0.712698	0.257099
POT1	-0.799787	-1.67258	-0.364274	0.260385
SEPSECS	-0.799364	-0.847253	-0.43453	0.430609
SRP72	-0.799112	0.812379	-0.996052	0.242423
BCL9L	-0.797319	-3.81173	-0.0478689	0.196617
SUGT1	-0.797257	-0.521607	-0.638304	0.304736
MRPS28	-0.796901	-1.86649	-0.433448	0.194726
MTG2	-0.79638	-1.11425	-0.49436	0.271052
RPP38	-0.795436	0.662651	-0.942172	0.221438
CCNA2	-0.794753	1.80236	-1.3963	0.333753
GEMIN6	-0.79461	0.0114048	-0.79795	0.292812
WDR25	-0.793281	-0.227969	-0.746358	0.205831
NDUFB6	-0.792863	-1.28144	-0.367742	0.331752
POGZ	-0.792178	-2.58406	-0.318198	0.183424
SDAD1	-0.791034	1.36817	-1.11595	0.237483
THG1L	-0.790871	-0.336442	-0.706934	0.249486
COA5	-0.790059	-1.3548	-0.490924	0.220797
PET117	-0.789688	-1.90836	-0.115649	0.353203
RHEB	-0.788468	-0.00849498	-0.786102	0.278478
NDUFAB1	-0.787951	-0.287186	-0.700803	0.303455
MRPL33	-0.787539	-0.571453	-0.547663	0.419765
RRAGA	-0.787372	-1.4314	-0.452733	0.233785
MZF1	-0.786259	-2.84527	-0.239537	0.192152
H2BC21	-0.785697	-0.722496	-0.606828	0.247572
MVK	-0.784464	0.251544	-0.886827	0.40694
USPL1	-0.783855	1.46798	-1.28512	0.341466
DVL1	-0.783494	-3.65215	-0.256376	0.144331
GOSR2	-0.783388	0.771735	-1.00847	0.291662
MRPL45	-0.782077	-0.0879933	-0.75876	0.264984
DNAJA3	-0.781564	0.600928	-0.921562	0.232971
PRPF4	-0.780941	2.12504	-1.28574	0.237549
PCF11	-0.780877	0.547949	-0.935562	0.282299
HAMP	-0.780795	-1.58984	-0.468135	0.196661
RAC1	-0.779805	0.194616	-0.85517	0.387253
DDX54	-0.778687	2.17491	-1.66002	0.405228
CCDC137	-0.778317	-2.19988	-0.399172	0.172348
CCDC142	-0.778307	-3.69961	-0.187123	0.159797
NPB	-0.777919	-2.43487	-0.329947	0.183982
MRPL58	-0.777228	-1.29218	-0.489411	0.222738
PHF12	-0.776014	-1.06962	-0.456904	0.29834
ELP6	-0.775969	0.168613	-0.826801	0.301474
UTP6	-0.773991	0.984664	-0.987866	0.217206
PHAX	-0.772993	1.70612	-1.18891	0.243781
GPKOW	-0.772433	0.861092	-1.00913	0.274882
DCLRE1B	-0.771918	-0.241385	-0.678222	0.388158
CEP131	-0.771818	-2.1993	-0.394052	0.171766
C17orf58	-0.77059	-1.56183	-0.447679	0.206752
TFAM	-0.769552	-0.665455	-0.599061	0.256202
AP2S1	-0.769045	-0.193416	-0.688992	0.413891
CDC26	-0.768339	0.629345	-0.915045	0.233109
TWF2	-0.767606	-3.79853	-0.13719	0.165963
NUBP1	-0.767572	1.63383	-1.27623	0.31133
POLD2	-0.767558	2.25453	-1.3155	0.243042
HOXC13	-0.766607	-3.94842	-0.240491	0.133247
KRTAP10-9	-0.7656	-1.49736	-0.446922	0.212826
GNL3L	-0.764961	0.540001	-0.892038	0.235328
SMC2	-0.764922	1.64487	-1.24167	0.28984
DDX10	-0.763889	1.82981	-1.39668	0.345825
MCM5	-0.763848	2.2233	-1.47506	0.319888
KLHDC8A	-0.763241	-3.40505	-0.28237	0.141223
MMP17	-0.761687	-4.19794	-0.0939812	0.159056
NDUFS2	-0.759924	-1.07832	-0.482203	0.25755
COASY	-0.7598	-1.00245	-0.4728	0.286299
NUP43	-0.759682	0.483399	-0.967701	0.430324
UTP25	-0.758957	0.979038	-0.943647	0.188645
SH3BP5L	-0.757525	-3.02045	-0.303297	0.150384
WDHD1	-0.755607	1.40327	-1.18869	0.308626
EIF4B	-0.755362	-0.15811	-0.718736	0.23165
MT2A	-0.754077	-1.16438	-0.493664	0.22365
HIRA	-0.753298	-0.164995	-0.698324	0.333182
SPAG5	-0.752297	-1.655	-0.454806	0.179753
CELSR2	-0.751571	-1.3967	-0.542469	0.149712
EXOSC1	-0.751411	-0.610048	-0.59936	0.249244
UGP2	-0.751221	-1.93423	-0.326949	0.219349
GATA3	-0.751198	-2.47398	-0.116433	0.256577
NOL9	-0.750659	1.31898	-1.10429	0.268107
MRPS30	-0.750419	-1.76624	-0.355016	0.223867
CENPN	-0.749296	1.07947	-1.1723	0.391861
HRK	-0.748469	-1.64673	-0.503867	0.148538
CPSF6	-0.748424	0.518948	-0.886201	0.265493
TP53RK	-0.748399	0.348332	-0.845432	0.278565
EIF3H	-0.747937	0.201818	-0.806396	0.289662
TMEM150A	-0.747935	-5.20803	-0.0823968	0.127791
VPS18	-0.747674	0.494829	-0.880859	0.269154
MOCS3	-0.746519	-0.133634	-0.710936	0.266267
SMARCC1	-0.746343	-2.73047	-0.227499	0.19002
MRPL38	-0.745994	-0.0610741	-0.725241	0.339797
CORO6	-0.745947	-3.04288	-0.309713	0.143362
ILF2	-0.74591	1.00245	-1.01191	0.265353
UBR4	-0.745853	1.02624	-1.17926	0.422321
RPL22	-0.745726	0.469155	-0.854334	0.231498
EMC3	-0.743214	-0.189091	-0.665879	0.408983
PIGS	-0.742547	-2.86052	-0.27943	0.1619
GTF2H4	-0.742195	0.251313	-0.817399	0.299246
COG8	-0.741709	-0.495815	-0.630147	0.225008
SMG8	-0.741695	-2.26846	-0.338249	0.17785
RBM42	-0.741232	-0.265618	-0.679672	0.231761
STAB1	-0.741173	-5.55539	-0.116887	0.112375
PNN	-0.740364	0.996074	-0.95895	0.219447
BRMS1	-0.740103	-1.93982	-0.37524	0.188092
CENPI	-0.739502	-0.890261	-0.547885	0.215237
ZNF407	-0.739472	-0.137099	-0.705021	0.251286
NOTCH1	-0.73892	-6.22891	-0.0417195	0.11193
NUDC	-0.738464	0.526969	-0.867536	0.244934
UBE2D3	-0.738384	0.15996	-0.806571	0.426278
POP7	-0.737554	0.206227	-0.807446	0.338909
RTF1	-0.737442	0.380941	-0.811651	0.194805
INTS6	-0.737113	0.316899	-0.952391	0.679327
CHD4	-0.736939	0.804247	-0.984776	0.30816
MED10	-0.73641	-0.925039	-0.470279	0.287696
ENSA	-0.736063	-1.88214	-0.378365	0.190048
TFB2M	-0.736008	-0.46728	-0.603103	0.284424
TBCC	-0.735648	-0.0579099	-0.721965	0.236283
COA6	-0.734972	-1.57811	-0.272064	0.293331
NMD3	-0.734258	1.37598	-1.04366	0.224856
NIPBL	-0.733155	-1.47076	-0.344739	0.264092
FOXD4	-0.731625	-0.881455	-0.500257	0.262485
TGM1	-0.730863	-5.19717	-0.159491	0.109939
RAB13	-0.730855	-3.40907	-0.249204	0.141285
ATP5F1A	-0.730005	-0.161213	-0.685668	0.275023
MRPS6	-0.729172	-0.882242	-0.441023	0.326609
COX6B1	-0.728676	-1.13706	-0.470533	0.227028
DROSHA	-0.728185	-1.25824	-0.477457	0.199269
CAP1	-0.728092	-0.767949	-0.524693	0.26486
SRRT	-0.727797	0.891427	-0.92798	0.224565
CLK2	-0.727123	-1.72926	-0.415788	0.180039
SMG7	-0.72659	-0.63344	-0.531861	0.307415
ACTG1	-0.72588	0.252087	-0.798852	0.289472
SNF8	-0.725287	0.906728	-1.0665	0.376314
NUP98	-0.724987	0.355943	-0.808911	0.23578
MYLK2	-0.724778	-4.10211	-0.14735	0.140764
RRP36	-0.722842	-2.07101	-0.360485	0.174967
CRAMP1	-0.722821	-2.28068	-0.217502	0.221564
SEM1	-0.722336	1.41441	-1.0795	0.252521
MYRF	-0.721846	-2.71962	-0.27158	0.165562
PIM3	-0.721512	-3.85415	-0.0936471	0.162906
RNF20	-0.721348	0.455047	-0.820297	0.217448
LCE2A	-0.721055	0.310378	-0.780946	0.19296
WDR83	-0.720886	-0.806308	-0.520173	0.248928
TIMM22	-0.720648	-0.812538	-0.517646	0.249837
VPS41	-0.719911	-0.704115	-0.509912	0.298246
MYO18A	-0.719091	-3.1734	-0.257825	0.145354
TAF5	-0.719045	0.129236	-0.749804	0.238005
CTR9	-0.718679	1.08295	-0.985288	0.246188
NACA	-0.718653	1.16012	-1.08602	0.316667
HNRNPH1	-0.718614	0.64706	-1.03996	0.496623
PPOX	-0.718585	-4.46106	-0.133983	0.131046
B3GNT6	-0.718473	-4.43906	-0.149592	0.128154
ESF1	-0.718316	0.019789	-0.723295	0.251593
DIDO1	-0.71751	-1.98486	-0.299643	0.210527
GUK1	-0.716302	1.48693	-1.42955	0.479677
LSM11	-0.715378	0.369636	-0.811496	0.260035
INCENP	-0.714906	1.89676	-1.29039	0.303403
UBE2C	-0.714742	-0.041919	-0.702544	0.291002
MRPL14	-0.714666	-1.21216	-0.416466	0.246007
LCE2B	-0.714172	-1.3196	-0.514467	0.151338
CKS2	-0.713105	-1.67397	-0.404097	0.184596
URB2	-0.712437	0.130833	-0.742896	0.232803
DCTN4	-0.712334	1.09457	-0.926781	0.195919
ELP3	-0.712271	0.417666	-0.846157	0.320559
HGS	-0.712032	0.0260099	-0.718394	0.244596
CSNK2B	-0.711502	0.729692	-0.961641	0.342801
UQCRC2	-0.711369	-0.550988	-0.526704	0.335153
LRP8	-0.708207	-2.54327	-0.158511	0.216137
SMC6	-0.708183	0.118385	-0.739864	0.267612
SUDS3	-0.708047	-0.56756	-0.57775	0.229572
NDUFB4	-0.707726	-0.769207	-0.490588	0.282288
DPH3	-0.70742	0.533901	-0.84759	0.26254
RPN1	-0.707334	0.510311	-0.838541	0.257111
CYBA	-0.705789	-5.84757	-0.0563391	0.111063
COX5B	-0.703249	-0.90389	-0.480012	0.246973
SLC25A38	-0.702923	-1.63417	-0.461292	0.147862
NDC1	-0.702589	-0.385516	-0.595093	0.278835
CWC22	-0.702499	1.69731	-1.38793	0.403832
VPS51	-0.702416	-0.639696	-0.560205	0.222312
CLUH	-0.702408	-2.79737	-0.201663	0.179005
WDR12	-0.701879	1.4503	-1.15031	0.309196
DCTN2	-0.701876	0.938001	-0.928284	0.241373
USF1	-0.701734	-4.06701	-0.174071	0.129742
CCDC184	-0.701239	-3.84766	-0.187599	0.133494
TDGF1	-0.701032	-0.801574	-0.515186	0.231851
ARF1	-0.700955	-1.01154	-0.383666	0.313669
SIT1	-0.699837	-4.81183	-0.0752508	0.129802
ZBTB8OS	-0.69961	1.4282	-1.19205	0.344795
NUP107	-0.698426	0.508493	-0.805098	0.209782
EXOC1	-0.697869	-0.826957	-0.532628	0.199818
REM1	-0.696424	-2.93622	-0.25086	0.151748
PCNT	-0.696407	-2.6447	-0.208118	0.18463
MRPL28	-0.696254	-1.02671	-0.454577	0.23539
DARS2	-0.696083	-1.48678	-0.299529	0.26672
HIGD2A	-0.695057	-1.85802	-0.406798	0.155144
ZCCHC9	-0.693382	0.674155	-0.811337	0.174968
FAM229A	-0.693257	-2.06587	-0.339089	0.171437
NRBF2	-0.69297	-2.27976	-0.306982	0.16931
UBE2G2	-0.692919	-1.58634	-0.284751	0.257302
MRPL50	-0.692674	-1.11455	-0.47747	0.193087
TFIP11	-0.692542	1.5321	-1.0341	0.222933
BANP	-0.691844	0.777151	-0.906917	0.276745
HDAC1	-0.691735	-2.29562	-0.169653	0.227425
MRPS5	-0.69169	0.0405897	-0.703088	0.280805
CTNNBL1	-0.690929	0.621971	-0.893103	0.325054
NCOA4	-0.690455	-1.00458	-0.44624	0.243101
EXOSC9	-0.689466	1.41614	-0.95412	0.186884
SKP2	-0.689174	-0.133365	-0.634294	0.411506
LSM8	-0.688715	2.21058	-1.63129	0.426395
NEPRO	-0.688591	1.32636	-1.13063	0.333276
TLK2	-0.688343	0.0416056	-0.697579	0.221984
MED27	-0.688103	1.27635	-0.956174	0.210029
MED26	-0.68724	0.653335	-0.886853	0.30553
DNTTIP2	-0.686828	0.350641	-0.747155	0.172047
SLC39A4	-0.686432	-5.18614	-0.100706	0.112941
FOXN4	-0.685667	-3.86932	-0.13703	0.141791
KDM2A	-0.685369	-0.409654	-0.580295	0.256492
TAF1B	-0.684794	0.229186	-0.733223	0.211308
DPF2	-0.684793	-0.664764	-0.508205	0.265639
GDF11	-0.683321	-4.05644	-0.119785	0.138924
ATP5F1D	-0.681201	0.329767	-0.784761	0.314041
SETDB1	-0.680575	-0.9353	-0.417294	0.281493
H4C7	-0.678749	-2.8943	-0.27759	0.138603
MTMR4	-0.678728	-3.08731	-0.264323	0.134229
RTEL1	-0.678362	-0.156341	-0.63038	0.306906
CTU2	-0.678324	-0.0227125	-0.672228	0.268438
SERINC4	-0.677383	-2.61908	-0.309948	0.140292
TARS2	-0.67711	-0.57343	-0.504678	0.300704
CRCP	-0.676195	2.05468	-1.44208	0.372753
POLR3E	-0.67461	0.749337	-0.852644	0.237589
TMEM216	-0.673273	-3.1246	-0.236886	0.139661
ZEB1	-0.673119	-2.94777	-0.0259404	0.219548
LCE3A	-0.673079	-2.1739	-0.391609	0.129477
C17orf49	-0.672396	-0.898305	-0.530035	0.158478
DDX20	-0.672037	2.55675	-1.23544	0.220359
AP1G2	-0.671794	-2.82123	-0.226812	0.157726
CHCHD4	-0.671587	1.45571	-1.05251	0.261672
SAMM50	-0.671065	0.0785481	-0.690496	0.24738
ARPC4	-0.670336	0.035583	-0.681575	0.315829
TIMM8A	-0.670127	-1.23767	-0.346084	0.261818
USP10	-0.669827	0.199086	-0.714677	0.225274
C12orf65	-0.668675	-2.36835	-0.246541	0.17824
LDLR	-0.668276	-2.20427	-0.219694	0.203506
PIGH	-0.667884	-1.71039	-0.388093	0.163584
KMT5A	-0.667119	-0.481605	-0.582407	0.175895
UBA3	-0.6669	-0.119252	-0.63604	0.258778
COPS4	-0.666169	1.00886	-0.960618	0.291863
MRPL24	-0.665751	-0.933215	-0.474216	0.205242
AATF	-0.665657	0.927852	-0.863679	0.21342
TRAPPC5	-0.665148	1.21807	-0.958867	0.241136
LRRC71	-0.665025	-3.33905	-0.218863	0.13362
CHKA	-0.664605	-1.18467	-0.389578	0.232155
ARPC3	-0.662764	0.405839	-0.772764	0.271042
DYNLL1	-0.662737	-0.29638	-0.574053	0.299223
PPIA	-0.662402	0.989801	-0.925411	0.265719
UTP18	-0.661969	1.24821	-0.925817	0.211381
KIF18A	-0.660824	0.850245	-1.21858	0.655995
RHPN1	-0.660821	-1.98063	-0.30918	0.17754
ATP6V1H	-0.66059	0.685253	-0.858773	0.289212
DNAJC17	-0.660246	2.23671	-1.32036	0.295129
KANSL1	-0.659961	0.740651	-0.830488	0.23024
RPL26L1	-0.659944	-0.592021	-0.528493	0.222037
BPTF	-0.659258	0.292319	-0.745799	0.296051
TAF12	-0.658571	0.605507	-0.776409	0.194611
NDUFA8	-0.658337	-0.535648	-0.488442	0.317176
RPP25L	-0.657717	-0.276546	-0.544158	0.410632
EXOSC6	-0.65737	2.51148	-1.55067	0.355685
RPL36AL	-0.65729	0.587777	-0.807275	0.255173
MRPS25	-0.657172	-0.534978	-0.496655	0.300043
CDCA3	-0.656887	-1.6925	-0.266467	0.230677
CCNB1	-0.654651	0.164281	-0.706759	0.317186
PTCH2	-0.654555	-3.55668	-0.242681	0.115803
H2AC11	-0.653981	-0.92853	-0.504772	0.160694
MED17	-0.653748	1.42817	-0.994822	0.23882
HS6ST1	-0.653619	-0.698236	-0.514166	0.199722
CENPT	-0.652535	0.26323	-0.70958	0.216709
SLC25A22	-0.652481	-2.69706	-0.206722	0.165276
MRPS18B	-0.652271	-0.831708	-0.459526	0.231746
POLE3	-0.651808	-1.0968	-0.2996	0.321124
CDC25A	-0.651296	-1.64704	-0.378841	0.165421
POLG2	-0.650815	-1.55606	-0.297734	0.226907
NOTUM	-0.650361	-4.06878	-0.151942	0.122498
EARS2	-0.650353	-0.768816	-0.366664	0.368995
DCTN3	-0.650063	0.915663	-0.854511	0.223278
CDK2	-0.649795	0.195908	-0.718139	0.348857
NDUFB9	-0.648291	0.106187	-0.675865	0.259671
LTV1	-0.647511	0.886043	-0.836045	0.212782
VWCE	-0.647457	-3.87799	-0.159436	0.125844
TRPM7	-0.647446	0.0653629	-0.674879	0.419704
ZNF335	-0.647429	1.20293	-0.901493	0.211204
GOT2	-0.647407	-1.26122	-0.404894	0.192284
H3C4	-0.647212	-1.79407	-0.368574	0.155311
GART	-0.647139	-0.751088	-0.402634	0.325534
TBC1D10C	-0.646973	-1.90748	-0.356485	0.152289
MCM6	-0.646768	1.53957	-1.2081	0.364603
MRPL44	-0.646668	-1.54196	-0.319426	0.212225
TERF2	-0.646368	1.19889	-0.941973	0.246565
TAF10	-0.646354	1.06048	-0.904419	0.243346
NOLC1	-0.64626	-0.473397	-0.548717	0.20605
RICTOR	-0.64611	-1.00345	-0.377998	0.267189
SLC26A6	-0.645916	-5.59664	0.00732782	0.116721
DDOST	-0.645798	1.68463	-1.05126	0.240685
ENDOG	-0.645538	-2.11136	-0.338797	0.145281
ZC3H8	-0.643747	0.662197	-0.790331	0.22136
VTI1B	-0.643622	-1.11683	-0.46714	0.15802
POLG	-0.642739	-1.40309	-0.269042	0.266338
CARM1	-0.640572	-0.904206	-0.408283	0.256898
CDC42	-0.640404	1.0889	-1.10101	0.423003
VARS2	-0.640158	-0.16796	-0.589875	0.299374
TADA2A	-0.640041	-0.690587	-0.493891	0.211631
TAF1	-0.639889	0.490555	-0.739921	0.203917
UBE2O	-0.63959	-2.00154	-0.309532	0.164902
PTTG1	-0.638584	-1.03065	-0.44936	0.183596
GTF2F2	-0.638066	0.939614	-0.845245	0.220494
OSBP	-0.637972	-0.203029	-0.599734	0.18834
PGS1	-0.637447	0.283357	-0.72273	0.300974
MPZL1	-0.636998	-3.17271	-0.155289	0.151829
INO80	-0.636914	0.80635	-0.804067	0.207295
UNC50	-0.636169	-0.584869	-0.465005	0.292654
TIMM44	-0.635835	0.803104	-0.82823	0.239564
TELO2	-0.635747	0.444828	-0.759652	0.278545
DAP3	-0.634649	0.329404	-0.722344	0.266224
NOL11	-0.633696	0.498727	-0.739841	0.212832
POTEG	-0.633458	-0.0419074	-0.624627	0.210715
COX4I1	-0.633127	-1.01419	-0.377118	0.252426
CACNA1G	-0.632959	-2.97769	-0.235523	0.133471
PTGES2	-0.632358	-3.84038	-0.14403	0.127156
LCE5A	-0.632239	1.21523	-0.799002	0.137227
BTF3L4	-0.63205	-0.586287	-0.503917	0.21855
MOG	-0.6317	-2.3792	-0.221199	0.172537
SRSF6	-0.63088	-0.00516135	-0.62962	0.244087
DDX46	-0.630793	0.919227	-0.789812	0.172992
CDK4	-0.629565	0.197176	-0.730511	0.51196
SCARF1	-0.629314	-2.61873	-0.27631	0.1348
SUPV3L1	-0.629115	0.862109	-0.923771	0.341785
CCNC	-0.629055	-1.08672	-0.259278	0.340269
GEMIN4	-0.628687	0.515334	-0.760282	0.255358
PPP2R3C	-0.627812	0.0540596	-0.643214	0.284903
HNRNPC	-0.627613	1.57304	-1.09653	0.298094
DLST	-0.62759	-0.763453	-0.441639	0.243566
ARGLU1	-0.627009	0.0698813	-0.64343	0.234977
CCNL1	-0.626717	-0.163385	-0.569813	0.348281
KMT2D	-0.626151	-0.742466	-0.400946	0.303321
SPPL2C	-0.625744	-3.60329	-0.166622	0.127417
VPS37A	-0.625571	-0.399261	-0.520573	0.262981
HUWE1	-0.625326	0.597023	-0.793926	0.282401
ZNRD1	-0.625195	0.883011	-0.839363	0.242544
MFN2	-0.62512	0.176593	-0.676144	0.288937
H4C1	-0.623808	-2.45246	-0.31093	0.127577
ACLY	-0.623057	-0.0907797	-0.59524	0.30643
LIAS	-0.622782	-0.635344	-0.439543	0.28841
RBM12	-0.622431	-1.42079	-0.304547	0.223738
TMEM183A	-0.622037	-0.0298256	-0.616547	0.184043
GTF3C3	-0.621515	-0.612429	-0.491111	0.212929
BTF3	-0.620418	0.290905	-0.688398	0.233686
UCN	-0.620347	-2.30453	-0.253539	0.159169
TMEM258	-0.620118	1.30803	-0.870221	0.191206
MRPL15	-0.619972	-0.918021	-0.31262	0.334798
ZZZ3	-0.619383	-1.7128	-0.332829	0.167302
MBTPS1	-0.619368	-0.110842	-0.578145	0.3719
VPS33A	-0.619348	-0.314509	-0.520619	0.313912
GMPPB	-0.617113	0.959369	-0.97025	0.368093
MCM10	-0.616875	0.107281	-0.637311	0.190489
LTF	-0.616581	-2.64869	-0.292441	0.122377
PPP4R2	-0.615889	-0.0528108	-0.598334	0.332409
POLR1E	-0.615663	0.280897	-0.708298	0.329783
MRPS12	-0.615367	-0.0826944	-0.590984	0.294858
HSD17B10	-0.613768	-0.45873	-0.449741	0.357569
CYP27B1	-0.6135	-1.81239	-0.262254	0.193803
FAM136A	-0.613061	-0.299843	-0.554265	0.196088
INTS1	-0.612738	1.52533	-0.997779	0.252432
APOLD1	-0.612655	-3.32392	-0.0434827	0.171235
OPA1	-0.612571	-0.0222832	-0.607253	0.238662
DDX55	-0.612337	1.80622	-1.18098	0.314825
NFKBIE	-0.611627	-0.991016	-0.398776	0.21478
SMARCE1	-0.611604	0.44513	-0.743371	0.29602
ZNF830	-0.611313	1.38266	-0.953782	0.247688
NDUFC2	-0.611206	-0.24781	-0.542612	0.2768
DHRS11	-0.610932	-5.03652	-0.0591349	0.109559
METTL1	-0.610515	-0.367068	-0.481243	0.352172
SNAPIN	-0.610358	-0.671967	-0.510529	0.148563
ATP5F1B	-0.610318	0.611938	-0.802806	0.314555
SRP68	-0.609388	1.03697	-0.870204	0.251516
EHBP1L1	-0.608907	-2.64681	-0.205781	0.152307
TIMM10	-0.608412	1.27752	-1.17131	0.440616
SMIM7	-0.607778	-1.74089	-0.333085	0.157788
LSG1	-0.605973	1.93985	-1.05507	0.23151
ZC3H13	-0.604877	-0.59341	-0.473327	0.221685
EXOC3	-0.604448	0.527311	-0.709807	0.199805
MTOR	-0.603553	1.51045	-1.07984	0.315326
CRCT1	-0.603207	-0.806344	-0.49293	0.136761
UBIAD1	-0.603139	-0.333736	-0.46654	0.409301
HAUS8	-0.603075	1.09888	-0.867936	0.241026
MED24	-0.603037	-0.501329	-0.419006	0.367087
COX11	-0.602928	-0.810743	-0.419102	0.226737
CDT1	-0.602269	4.00457	-1.87611	0.318098
TUBGCP5	-0.601954	2.05949	-1.09715	0.240445
ALAS1	-0.601887	-2.55423	-0.114924	0.190649
PDCD6IP	-0.601201	-0.557479	-0.42612	0.314058
CHMP3	-0.601145	0.671877	-0.832671	0.344596
TAZ	-0.60003	-0.440435	-0.449805	0.341084
TCOF1	-0.599584	0.119251	-0.631794	0.270107
MRPL48	-0.598983	-1.01303	-0.362617	0.233326
POP4	-0.598892	1.28153	-0.938373	0.264903
MRPL53	-0.598579	0.00582971	-0.600176	0.273913
RFWD3	-0.598441	-1.45913	-0.332224	0.182449
LSM6	-0.598322	1.2401	-0.926207	0.264402
XPOT	-0.597961	-0.232682	-0.548517	0.212498
CAPZB	-0.59712	1.29736	-1.14215	0.420109
DDX28	-0.596495	-1.28694	-0.333424	0.204415
KRTAP5-7	-0.596241	0.528266	-0.731534	0.256108
PSMF1	-0.595839	-1.54561	-0.234963	0.233483
ANP32E	-0.595619	-2.03222	-0.260769	0.164771
SLC25A10	-0.595588	-1.57683	-0.341101	0.161391
NOP10	-0.595268	1.57872	-0.997833	0.254994
DNAAF2	-0.594862	-4.80039	0.0181898	0.127709
KRAS	-0.594715	0.102248	-0.654045	0.58025
SLC38A2	-0.594354	-0.944741	-0.363095	0.244786
TMX2	-0.594352	-0.88622	-0.342488	0.2842
C1QTNF4	-0.594319	-1.51526	-0.300242	0.194076
H2AX	-0.594255	0.336895	-0.680551	0.256153
RRP7A	-0.593808	0.837599	-0.813743	0.262578
MEX3A	-0.593703	-2.00528	-0.254341	0.169234
PRR13	-0.593543	0.0326064	-0.599505	0.182834
POM121C	-0.593003	0.249002	-0.64827	0.221955
PRMT2	-0.592821	-3.95562	-0.103299	0.123753
TEN1	-0.58967	-0.239892	-0.512768	0.320569
SASS6	-0.588456	0.708439	-0.790153	0.284706
MTA2	-0.588434	-1.66185	-0.258464	0.198556
ACTR1A	-0.588077	0.459241	-0.800859	0.463334
TROAP	-0.587943	-2.07922	-0.27211	0.151899
MRPS26	-0.587768	-0.728371	-0.407357	0.247691
RANBP1	-0.587521	-0.486998	-0.486206	0.208039
GBF1	-0.587133	1.9003	-1.06367	0.250772
ARPP19	-0.586768	-1.39088	-0.350724	0.169709
ATP5MG	-0.586526	-0.514602	-0.481977	0.203165
CSK	-0.586412	-2.05721	-0.0905667	0.241028
DIS3	-0.586297	0.63135	-0.714083	0.202402
MORN1	-0.586189	-3.41559	-0.143341	0.129655
BCDIN3D	-0.586004	-2.09037	-0.258594	0.156628
IDH3B	-0.585689	-4.51636	0.012757	0.132506
MRPS35	-0.585382	-0.463532	-0.469675	0.249621
PPA1	-0.585294	0.852861	-0.879275	0.3447
APEH	-0.585143	-3.44644	-0.195955	0.112925
TRAIP	-0.584458	0.221068	-0.653441	0.312045
CPSF1	-0.584301	2.05739	-1.13832	0.269283
KLHL11	-0.583615	-1.41571	-0.358641	0.158913
POTEI	-0.583343	0.20825	-0.61915	0.171942
CD3D	-0.582726	-2.6028	-0.273925	0.118642
MCRS1	-0.582649	1.21937	-0.815241	0.190747
FOXO3	-0.58259	-1.08867	-0.367616	0.197465
FANCM	-0.582475	-0.769615	-0.381122	0.261628
PLEKHM1	-0.582146	-0.885562	-0.432307	0.169202
RPP40	-0.582032	0.912715	-0.922309	0.372818
URB1	-0.581488	1.44428	-0.937239	0.246318
GTF3C1	-0.581384	1.03438	-0.817341	0.228115
VPS13D	-0.58085	0.0679706	-0.596694	0.233112
AUH	-0.580534	-5.14917	-0.0535282	0.102348
TACC3	-0.580368	-0.244898	-0.506277	0.302539
USP7	-0.57985	0.44766	-0.772885	0.431208
MFSD3	-0.579514	-4.12672	-0.0779888	0.121531
AFG3L2	-0.578167	1.66987	-1.13155	0.33139
KRTAP5-1	-0.578124	-1.09052	-0.363133	0.197146
VMAC	-0.578108	-3.54619	-0.133095	0.12549
SNAPC3	-0.577984	1.95459	-1.1962	0.31629
GTF2H1	-0.577849	0.881908	-0.732953	0.175873
SARNP	-0.577688	-0.388661	-0.493164	0.217475
POLR3F	-0.577476	1.94049	-1.18461	0.312873
DPY30	-0.576904	-0.619355	-0.444058	0.214491
RPUSD4	-0.576829	-0.752547	-0.383876	0.2564
ING1	-0.576813	-3.81122	0.0597108	0.167013
FDPS	-0.576787	0.275057	-0.686014	0.397107
ADAM11	-0.576743	-1.65126	-0.34385	0.14104
LAMTOR2	-0.576258	0.0794462	-0.599658	0.294538
PABPC1	-0.57621	0.957739	-0.949334	0.389588
ZNF593	-0.575849	-0.458478	-0.48009	0.208863
MANF	-0.575782	-0.873184	-0.365484	0.24084
MZT2A	-0.575372	-0.703268	-0.457646	0.167398
WASHC3	-0.574732	-1.82745	-0.187141	0.212094
GLI1	-0.574694	-1.95446	-0.273049	0.154337
AGAP2	-0.574352	-1.5657	-0.331709	0.154974
PREB	-0.57428	1.75761	-1.07577	0.285324
LTB4R	-0.573933	-1.69511	-0.323218	0.147905
TAF8	-0.573548	0.677933	-0.786029	0.313425
ATP5MC1	-0.573541	-1.00741	-0.404207	0.168089
PGP	-0.573307	-1.76803	-0.180691	0.222064
ISCA2	-0.573081	0.085472	-0.600062	0.31567
CDH24	-0.573036	-2.59958	-0.230759	0.131666
DCAKD	-0.572593	-2.38251	-0.240543	0.13937
SYS1	-0.571746	1.26274	-1.18765	0.48775
PRPF40B	-0.571691	-4.03763	-0.12825	0.109827
TAF5L	-0.571126	-0.791827	-0.249517	0.406161
MXRA7	-0.570576	-1.10801	-0.369623	0.181364
PTDSS1	-0.570565	-0.883098	-0.270381	0.339922
SPRYD4	-0.570244	-0.190567	-0.532904	0.195942
H2AC21	-0.56985	-1.85259	-0.308356	0.14115
RPF1	-0.569349	1.36592	-0.898101	0.240682
HOXD13	-0.568718	-1.38142	-0.284293	0.205892
KRTAP4-3	-0.568267	-0.774748	-0.41843	0.193401
SNRPB2	-0.567908	0.365825	-0.738139	0.465333
ZNF446	-0.567596	-4.72177	0.0272278	0.125975
GPT	-0.566179	-3.77591	-0.0353394	0.140586
RBM19	-0.565975	1.4545	-0.860118	0.20223
NFYC	-0.565912	1.37237	-0.873876	0.224404
LUC7L2	-0.564667	-1.2283	-0.293688	0.220613
PYURF	-0.564373	-0.84635	-0.408768	0.183855
PSMD8	-0.563992	1.15062	-0.792107	0.198254
ADPRHL2	-0.56383	-2.68414	-0.203102	0.134393
ALKBH4	-0.563792	-3.46398	-0.125405	0.126556
RSAD1	-0.563485	-0.80487	-0.411137	0.189283
EIF4G2	-0.562688	0.480417	-0.695951	0.277391
SCO2	-0.562194	-1.76742	-0.197215	0.206504
WARS2	-0.562053	-0.486849	-0.463819	0.201774
CA5A	-0.561732	-0.712557	-0.452057	0.153917
BAK1	-0.559695	-0.229032	-0.516067	0.190488
CPT2	-0.559623	-2.90779	-0.177953	0.131258
SPDYE1	-0.559087	0.495844	-0.713406	0.311225
TMEM41B	-0.557926	-1.03672	-0.339614	0.210579
CFAP77	-0.557814	-3.31099	-0.133004	0.128303
YWHAE	-0.557332	-0.185336	-0.516556	0.220008
CIAPIN1	-0.556535	1.71577	-0.957846	0.233895
VMA21	-0.555832	-0.94361	-0.323092	0.246649
MRPL1	-0.555423	-1.74905	-0.236769	0.182187
STH	-0.555294	-3.57571	-0.0970789	0.128147
METTL16	-0.555163	1.43919	-1.11851	0.391434
DDX59	-0.554903	1.03119	-0.834309	0.270955
MMP23B	-0.554755	-2.46939	-0.201952	0.142871
FNBP4	-0.554486	-0.0344031	-0.547443	0.204703
TEPSIN	-0.553964	-1.83207	-0.272556	0.153601
KRT4	-0.553644	-2.71372	-0.144795	0.15066
PDSS1	-0.553285	-1.05582	-0.339268	0.202702
TSEN54	-0.553039	0.590224	-0.710214	0.266298
WDR24	-0.552405	-0.0855846	-0.525997	0.308566
CENPX	-0.552258	-1.30444	-0.293723	0.198196
MGAT2	-0.552085	-1.91547	-0.234821	0.165632
TIPRL	-0.552038	-0.643622	-0.379472	0.268116
CADM4	-0.551814	-1.7697	-0.28562	0.150417
NACC1	-0.551122	-2.50916	-0.15403	0.158257
TIMM9	-0.551044	0.497692	-0.666609	0.232202
TLN2	-0.550676	-5.00156	-0.047967	0.10051
EIF4E2	-0.550155	-1.26375	-0.261289	0.228579
HPD	-0.549782	-3.37544	-0.172887	0.111658
USP32	-0.549619	-1.82468	-0.269572	0.153477
ARHGAP9	-0.549498	-2.3765	-0.211929	0.142044
RASIP1	-0.549172	-3.78477	-0.0544482	0.130714
GPI	-0.547871	-0.36938	-0.423284	0.337287
MYBBP1A	-0.547598	0.795497	-0.720313	0.217115
TRIM9	-0.546815	-1.59474	-0.284561	0.16445
CITED4	-0.546245	-1.06732	-0.398637	0.138298
YJEFN3	-0.545573	-1.2246	-0.350063	0.159652
SLC26A1	-0.545538	-4.80107	0.039194	0.121792
SRP9	-0.54533	2.56493	-1.23119	0.267398
HID1	-0.54524	-2.01923	-0.267471	0.137562
SRRM2	-0.545215	-0.798651	-0.37154	0.21746
SLC25A1	-0.545096	-1.44097	-0.242735	0.209831
VPS72	-0.544974	0.273388	-0.594223	0.180144
TCF12	-0.544824	-3.2176	0.000897979	0.169605
SETD2	-0.543904	-0.862304	-0.363155	0.209612
PNPT1	-0.543393	1.01283	-0.847338	0.300094
BRI3	-0.54324	-1.1864	-0.366923	0.148615
GCH1	-0.542932	-3.14036	-0.116979	0.135638
POLR2M	-0.542825	-0.684477	-0.392349	0.219841
SYVN1	-0.542625	0.126584	-0.575449	0.259304
DDX52	-0.54233	0.976283	-0.738681	0.201121
MBD2	-0.54231	-2.53849	-0.0739901	0.184487
ATF4	-0.542038	0.0314066	-0.552004	0.317322
MRPS9	-0.541409	-0.885406	-0.327574	0.241511
FTH1	-0.541226	0.171276	-0.573022	0.185644
ZNF629	-0.541023	-3.22518	-0.08679	0.140839
VOPP1	-0.540837	-0.812289	-0.405164	0.167025
ZNHIT3	-0.540588	0.258057	-0.615466	0.290158
PROCA1	-0.540546	-1.29918	-0.311614	0.176212
NUFIP1	-0.540197	0.882282	-0.702652	0.18413
CKS1B	-0.540102	0.623302	-0.731963	0.307814
FAF2	-0.539877	-0.387099	-0.424122	0.299033
RHOH	-0.539434	-2.57095	-0.178946	0.140216
SPIRE2	-0.539433	-3.58221	0.00417996	0.151753
CWF19L1	-0.53934	-1.80212	-0.194615	0.191288
PPP1R14B	-0.539224	0.342556	-0.609287	0.20453
MIB2	-0.539113	-3.36811	-0.123492	0.123399
MTIF2	-0.539073	-1.27467	-0.361399	0.139388
ATP5PO	-0.539047	-0.801937	-0.376472	0.202729
KAT5	-0.538708	0.508422	-0.644435	0.207952
MMGT1	-0.537962	-0.932567	-0.283117	0.273273
TWNK	-0.537718	-0.514409	-0.368022	0.329885
CRYGD	-0.537666	-0.739426	-0.407017	0.176689
INTS12	-0.537628	-0.0748307	-0.514658	0.306962
SRPRB	-0.537331	0.320464	-0.59423	0.177552
SFTPB	-0.536665	-2.86844	-0.192597	0.119949
NWD1	-0.536561	-2.42106	-0.230081	0.126589
NFATC3	-0.536531	-3.29052	-0.0532417	0.146873
FRG2C	-0.53633	-1.13792	-0.315279	0.194259
RABIF	-0.535973	-0.847607	-0.309965	0.266642
USP8	-0.53595	0.859043	-0.755466	0.255535
ARTN	-0.535349	-1.82195	-0.285503	0.13713
SLC25A51	-0.534843	-1.32751	-0.316883	0.164187
VPS4A	-0.534611	-0.258793	-0.450799	0.323859
FDXR	-0.5345	0.317822	-0.647976	0.357043
FOXK1	-0.53425	-0.957144	-0.286163	0.259195
RAPGEF1	-0.533533	-1.88346	-0.203237	0.175367
GNB1	-0.533161	-1.82974	-0.179999	0.193012
H1-2	-0.533115	-0.613129	-0.412264	0.197104
OTX1	-0.532416	-2.67998	-0.203279	0.122813
FGFR1OP	-0.532337	-1.04049	-0.168595	0.349585
VBP1	-0.532322	0.0284531	-0.541373	0.31812
TAS2R10	-0.531183	-2.97194	-0.112536	0.140867
TMEM185A	-0.530815	-4.50327	-0.0427506	0.10838
MGAT1	-0.530641	-0.992101	-0.293712	0.238815
SAMD4B	-0.530463	-0.62744	-0.370167	0.255476
CHMP4A	-0.530091	-4.2352	-0.0788805	0.106538
CHTF18	-0.529906	-0.792687	-0.35228	0.224081
ECHDC2	-0.529191	-2.82386	-0.173268	0.126041
SINHCAF	-0.528768	-0.152619	-0.490188	0.252785
DCTN6	-0.528619	2.07974	-1.05392	0.25258
UQCC1	-0.528383	-1.32728	-0.264766	0.198614
PRAC1	-0.528381	0.149848	-0.552962	0.164039
SUGP1	-0.528219	1.21021	-0.782837	0.210392
MTRF1L	-0.528166	-0.550891	-0.393644	0.24419
EIF4EBP2	-0.52809	-2.51739	-0.224572	0.120569
GRSF1	-0.5276	-1.14075	-0.246177	0.2467
KISS1	-0.527497	-2.79383	-0.179377	0.124603
GTF2H3	-0.527493	1.13324	-0.825297	0.262789
CDC42SE1	-0.527137	-0.90159	-0.392479	0.149355
STT3B	-0.527136	-2.20583	-0.157843	0.167417
UBE2F	-0.527041	-2.30738	0.000986343	0.228842
SNAP23	-0.526963	0.494828	-0.821027	0.594275
RETSAT	-0.526895	-3.10079	-0.174765	0.113562
COQ2	-0.526787	-0.280121	-0.457211	0.248382
CACNB3	-0.526214	-0.526716	-0.436382	0.170551
TTI2	-0.526111	0.805719	-0.749878	0.277724
SLC25A42	-0.52602	-2.67147	-0.203983	0.120547
P3H1	-0.52574	-1.8339	-0.202066	0.176495
PTPRT	-0.525497	-4.55806	-0.0135261	0.112322
MYBPHL	-0.525335	-1.75403	-0.282175	0.13863
HSPA8	-0.525219	0.721636	-0.812627	0.398272
SUOX	-0.525195	-2.60229	-0.192254	0.127941
CCDC22	-0.525098	-1.56013	-0.208174	0.20314
KRTCAP2	-0.525038	-1.24417	-0.285147	0.192811
IPO9	-0.524814	0.25986	-0.601459	0.294946
FAHD2A	-0.524639	-1.90819	-0.22331	0.157914
TXNL1	-0.524432	-2.38776	-0.0528468	0.197502
NDUFAF1	-0.524151	0.0806792	-0.542711	0.230051
MRPL20	-0.523778	-0.66389	-0.324826	0.299676
USP37	-0.523721	0.802627	-0.740358	0.26991
STIL	-0.523718	0.205165	-0.568412	0.217846
MPV17	-0.523707	-3.28628	-0.112056	0.125263
RAB1B	-0.52357	-0.00730218	-0.522281	0.17653
FXYD1	-0.523368	-2.94627	-0.0738226	0.152581
ATG9A	-0.522987	-1.48488	-0.191835	0.223017
METTL23	-0.522649	-1.73427	-0.227366	0.170263
SMR3B	-0.52264	-0.0893012	-0.506524	0.18047
USP6	-0.521612	-2.99062	-0.183449	0.113075
XRCC3	-0.521289	0.403338	-0.650195	0.319598
ZWINT	-0.521256	0.297792	-0.610338	0.299141
COG1	-0.521136	0.00148769	-0.521447	0.208757
KXD1	-0.520722	-1.87328	-0.220421	0.160307
TKT	-0.520052	-0.405703	-0.394181	0.310254
URM1	-0.519874	0.417667	-0.627648	0.258038
C20orf85	-0.51941	-3.37509	-0.0929247	0.126363
KLHL34	-0.519166	-3.46979	-0.105998	0.119076
CTXN1	-0.51908	-1.45402	-0.301791	0.14944
DNAJA1	-0.518746	-0.337165	-0.439681	0.234502
OS9	-0.518389	-2.03951	-0.24396	0.134556
CAB39	-0.51825	-1.02348	-0.153633	0.356251
MATN4	-0.517557	-4.06461	-0.0285045	0.12032
CIT	-0.517333	-0.0933937	-0.49181	0.273286
FBXO21	-0.517122	-4.87629	-0.0291149	0.100077
NUBP2	-0.517082	0.801855	-0.730349	0.265967
MT1HL1	-0.516798	-1.90597	-0.231449	0.149713
SLC4A5	-0.516528	-1.41437	-0.317278	0.140875
H2BC17	-0.516514	-2.24975	-0.229007	0.127795
FASN	-0.516388	-0.670804	-0.315165	0.299972
E2F3	-0.516107	-0.476259	-0.380998	0.283687
SLC29A2	-0.516016	-1.70967	-0.311448	0.119654
TBP	-0.515596	1.61966	-0.829242	0.193649
SMARCA4	-0.51526	-0.464774	-0.363311	0.326929
ATP6V1C1	-0.515237	1.29619	-0.929937	0.319937
STMN1	-0.515221	-3.10641	-0.00953559	0.162788
MRPS16	-0.515104	0.213593	-0.576195	0.286018
SNRNP40	-0.514789	0.997773	-0.790976	0.276803
MBNL1	-0.514521	-1.04753	-0.197863	0.302289
MEN1	-0.514341	-0.56341	-0.309998	0.362689
DCTN5	-0.514042	2.18234	-1.12859	0.281599
CIAO2A	-0.513892	-0.66189	-0.378569	0.204449
RCVRN	-0.513458	-3.44849	-0.162818	0.101679
CCDC9	-0.513394	-1.81582	-0.270051	0.134013
CDKAL1	-0.51328	-4.0402	-0.0365338	0.118001
ZFAND5	-0.513192	-1.11977	-0.319469	0.173002
LEF1	-0.513063	-4.7762	0.0126083	0.110061
ZNF273	-0.513046	-0.924197	-0.324944	0.20353
TCERG1	-0.512873	-0.276975	-0.452784	0.216949
AK2	-0.512743	-0.723493	-0.365382	0.20368
PCDHGC3	-0.512606	-2.42979	-0.190025	0.132761
PTMA	-0.512485	0.0970294	-0.534807	0.230059
ANAPC15	-0.512104	-0.0256466	-0.504227	0.307151
GCNT3	-0.5121	-2.98065	-0.0712583	0.147902
HAO2	-0.511769	-1.67685	-0.259093	0.150684
H3C7	-0.511615	-1.69814	-0.274075	0.139882
STARD9	-0.511604	-2.92507	-0.175048	0.115059
HOXA11	-0.511487	-2.43497	-0.155095	0.146364
GIGYF2	-0.511434	-1.58797	-0.222099	0.182205
GTF2A1	-0.511413	1.08533	-0.763032	0.231837
KIF22	-0.511409	-1.13213	-0.316633	0.172044
UNC5CL	-0.511134	-4.10912	-0.0864552	0.10335
EXOSC5	-0.510985	1.45232	-0.813652	0.208402
PC	-0.510628	-0.449042	-0.428051	0.183895
NUP50	-0.510202	0.410951	-0.625656	0.280943
TEDC2	-0.509928	-0.675787	-0.331845	0.263519
ZDHHC17	-0.509893	-3.28351	-0.0300169	0.146147
SCUBE3	-0.509577	-3.58278	-0.108857	0.111846
DRAP1	-0.509105	-0.508562	-0.389661	0.234865
FDX1	-0.508985	-1.12834	-0.253909	0.226063
STRC	-0.508776	-1.91736	-0.253502	0.133138
PYM1	-0.508523	-0.866608	-0.358024	0.173664
KCNC1	-0.507939	-2.54649	-0.181618	0.128145
EGFL7	-0.507736	-2.85911	-0.135134	0.130321
OR4K1	-0.507667	-0.247278	-0.460375	0.191248
GFPT1	-0.507634	0.231271	-0.580519	0.315149
LGALS4	-0.50746	-3.99244	-0.0954701	0.103193
TRAPPC1	-0.507218	2.32554	-1.17714	0.288071
TRAPPC4	-0.506416	1.8465	-0.930118	0.229462
KRTAP4-11	-0.505806	2.32761	-0.964091	0.196891
FAR2	-0.505435	-0.953853	-0.358978	0.153542
H1-4	-0.504972	-1.81396	-0.129564	0.206955
CPNE5	-0.504739	-3.00197	-0.164821	0.113232
SRSF5	-0.503287	-2.22335	-0.109216	0.177242
PGAM5	-0.503284	-3.28859	-0.0347554	0.142471
TMEM127	-0.502954	-1.3453	-0.254864	0.184412
MAP4K4	-0.502527	-2.2419	-0.0349178	0.208577
HOMER3	-0.50251	-2.66231	-0.153169	0.131217
LIN54	-0.502349	-0.97056	-0.291889	0.216844
STAMBP	-0.502323	-0.146936	-0.452375	0.339932
BIN1	-0.502053	-3.56519	-0.0695108	0.121324
HIF1AN	-0.502004	-2.04404	-0.171175	0.16185
BNIPL	-0.501832	-2.79092	-0.141888	0.12897
ITGA2B	-0.501615	-2.38313	-0.235414	0.111702
EMC7	-0.501382	0.477335	-0.655356	0.322569
COA3	-0.500868	-0.78097	-0.337607	0.209049
TLCD1	-0.500811	-0.846104	-0.356954	0.170023
KTI12	-0.500678	0.615509	-0.725625	0.365464
FAAP100	-0.500537	-0.766629	-0.375617	0.162947
MSH3	-0.500489	-2.97098	-0.0562948	0.149511
PROB1	-0.500165	-2.28978	-0.206293	0.128341
STRN3	-0.500043	-2.70413	-0.147112	0.130516
TMEM189	-0.499908	-2.23793	-0.11794	0.170679
ALX3	-0.499587	-1.00414	-0.341724	0.157212
MDK	-0.499492	-2.87674	-0.124578	0.130326
CUTA	-0.498942	-2.71794	-0.165723	0.1226
EIF3L	-0.498933	-0.635304	-0.376933	0.192034
AKT2	-0.498927	-2.32162	-0.078655	0.181025
GNAQ	-0.498793	-1.10413	-0.289789	0.189294
RNASEH2C	-0.498351	-0.855968	-0.265803	0.271678
ENPP7	-0.498253	-1.34334	-0.283749	0.15968
SOCS4	-0.498128	-3.46033	-0.101674	0.114571
MYBL2	-0.498049	-0.123708	-0.459101	0.314837
CRACR2B	-0.497405	-3.30937	-0.106997	0.11797
CHD8	-0.49711	-0.718009	-0.324224	0.240785
NUDT16L1	-0.497062	-0.903043	-0.346868	0.16632
SCRN2	-0.496851	-1.78395	-0.261233	0.132077
PIK3R4	-0.496842	-0.471381	-0.402454	0.200237
NDUFC1	-0.496832	-0.792345	-0.301601	0.246397
BCAP31	-0.496677	-1.23723	-0.264887	0.187346
ANKRD52	-0.495998	-1.01304	-0.290236	0.203113
FBLIM1	-0.495932	-0.255507	-0.451382	0.174357
UBAP1	-0.495401	1.16726	-0.764192	0.230275
TENT4B	-0.49443	-1.74479	-0.157728	0.192975
ELL3	-0.49428	-2.40199	-0.152772	0.142177
ELAC2	-0.494031	1.8122	-0.990048	0.27371
N6AMT1	-0.493977	-0.584599	-0.322194	0.293847
ACTR8	-0.493803	0.124344	-0.524421	0.246232
ABHD17A	-0.493796	-0.768922	-0.357117	0.177753
CCDC130	-0.493511	0.903251	-0.743231	0.276469
NSMCE1	-0.493501	-0.15981	-0.454827	0.242
POLRMT	-0.493314	0.398147	-0.602217	0.273523
ZNF684	-0.493092	-3.28141	-0.0807183	0.12567
ZNF628	-0.493052	-3.59363	-0.0799489	0.114954
KRTAP12-4	-0.492586	-1.98837	-0.260824	0.116559
H2BC8	-0.492542	0.382086	-0.546266	0.140609
HYPK	-0.492536	1.70983	-0.911411	0.244981
GRWD1	-0.492444	1.22523	-0.822947	0.269747
GOLGA6B	-0.492385	-0.403825	-0.415317	0.190846
GATAD2A	-0.492271	-0.433971	-0.407516	0.195299
LENG1	-0.492214	-0.249026	-0.442361	0.200192
VPS29	-0.491662	-0.72	-0.341947	0.207938
OR1D2	-0.491564	0.174568	-0.52396	0.185575
HOXD11	-0.49153	-2.11305	-0.187722	0.143777
ARFRP1	-0.491505	0.590202	-0.698851	0.351314
MAU2	-0.490695	-0.058961	-0.470014	0.35076
MRPL32	-0.490161	0.0375523	-0.498655	0.226188
WTAP	-0.490091	0.742972	-0.701469	0.284504
TSTA3	-0.490006	-2.7781	-0.140903	0.125663
GNB1L	-0.489936	0.739435	-0.744771	0.344634
CCDC43	-0.489606	-0.939113	-0.373308	0.123838
MED1	-0.48958	0.447464	-0.709092	0.490568
MAP4K2	-0.489368	-1.87794	-0.220287	0.143285
TUBB4B	-0.489363	-0.0888495	-0.459213	0.339345
CCND1	-0.487925	0.896779	-1.20174	0.79598
RFK	-0.487902	-0.317685	-0.395016	0.292385
CPLANE2	-0.487515	-2.59689	-0.160301	0.126002
HECTD3	-0.487133	-2.44144	-0.184714	0.123869
PRDX2	-0.487002	-0.640204	-0.404562	0.128772
IPP	-0.486789	-2.15827	-0.168278	0.147577
PFDN1	-0.486788	0.513743	-0.685408	0.386615
PLAC9	-0.486742	-1.96605	-0.246838	0.122023
PGAP6	-0.486553	-2.00305	-0.265173	0.110521
RASGRP1	-0.486538	-3.78174	-0.0689988	0.110409
C16orf95	-0.486354	-2.31904	-0.180368	0.131945
NAA30	-0.486243	-0.703727	-0.351986	0.19078
MRPL19	-0.485865	-0.392519	-0.408144	0.198005
ALDOC	-0.485587	-0.795407	-0.351816	0.168179
XRCC5	-0.485391	2.33477	-1.04062	0.237807
RIC8A	-0.485259	-1.4746	-0.06638	0.284063
TEKT2	-0.484743	-1.48498	-0.27195	0.143296
ST3GAL1	-0.484719	-1.2849	-0.280109	0.159241
MAP3K11	-0.484207	-0.996636	-0.322177	0.162577
FAM98C	-0.484015	-2.05776	-0.194568	0.140661
RNF11	-0.483965	-1.65533	-0.282499	0.121707
PRKRA	-0.483427	0.46421	-0.713206	0.49499
MYO15A	-0.483065	-1.82042	-0.225851	0.141294
SIGLEC7	-0.482907	-3.36469	-0.122539	0.107103
ARL10	-0.482223	-1.70241	-0.189223	0.172109
RGPD4	-0.48182	-0.807635	-0.352614	0.15998
IGFBP5	-0.481565	-4.63975	0.00142157	0.104098
LRRC8D	-0.481427	-4.00986	0.0379341	0.129521
B3GNT9	-0.481339	-2.77922	-0.14653	0.120469
FANCI	-0.480856	-0.811944	-0.304701	0.216955
RHOA	-0.4808	-0.0767349	-0.452699	0.366211
LGALS7B	-0.48074	-1.48106	-0.232825	0.16739
PSMD9	-0.480621	-1.65886	-0.236497	0.147164
CLDN19	-0.480452	-1.8054	-0.241413	0.132402
NFU1	-0.480386	-1.12791	-0.263275	0.19249
RAD51C	-0.48033	1.5587	-0.861001	0.244224
H2BC14	-0.480242	-1.80002	-0.167297	0.173857
CNBD2	-0.479329	-3.23069	-0.0897052	0.120601
OTOP1	-0.478856	0.156396	-0.506723	0.178183
TBC1D28	-0.478849	-0.818913	-0.35368	0.152848
LDHA	-0.478544	0.157171	-0.506923	0.18056
NFYB	-0.478355	0.25173	-0.536293	0.230158
PCYT2	-0.478122	-1.5896	-0.150238	0.206268
BORCS8	-0.477983	-1.87599	-0.206445	0.144744
STARD7	-0.477498	-0.23938	-0.41799	0.248596
INO80B	-0.477336	0.255846	-0.529188	0.20267
CAPN11	-0.476868	-3.31084	-0.0371669	0.132807
TCF25	-0.476729	-2.25035	-0.1336	0.152478
TOP1	-0.47669	2.70183	-1.27343	0.294891
RBFOX2	-0.47666	-2.97558	0.012351	0.164342
SPRTN	-0.476563	1.28885	-0.808491	0.257539
MED18	-0.476551	1.59398	-0.875933	0.250556
PMVK	-0.476494	-0.918669	-0.231055	0.267168
DOLK	-0.476305	-0.612047	-0.330674	0.237939
OR1I1	-0.476259	-3.47474	-0.0870378	0.112014
RITA1	-0.47624	-2.58543	-0.075183	0.155122
LAGE3	-0.476099	-0.481737	-0.387371	0.184183
ACAP3	-0.475923	-2.33361	-0.183836	0.125165
RARS1	-0.475741	1.22797	-0.724195	0.202328
TRERF1	-0.475738	-2.43482	-0.149439	0.134013
LRRC57	-0.475608	-2.21836	-0.116818	0.161737
HMGN1	-0.475246	-0.676126	-0.366089	0.161446
MRPL11	-0.475099	-0.748983	-0.341855	0.1779
FGFBP3	-0.474996	-1.80696	-0.130491	0.190655
RHBDF1	-0.474257	-0.624647	-0.372488	0.162922
MINDY2	-0.474187	-1.25317	-0.284613	0.151276
TCTN2	-0.47408	-2.97719	-0.122467	0.118102
RSRP1	-0.473212	-3.26316	0.000633574	0.145211
EEF1AKMT3	-0.472789	-0.989012	-0.323725	0.15072
SCNN1D	-0.472744	-2.69919	-0.0863407	0.143155
TAP1	-0.472611	-2.90155	-0.121244	0.121096
THTPA	-0.472357	-3.41589	-0.0704483	0.117658
RRP1	-0.472296	1.67747	-0.958878	0.29007
PPIH	-0.471907	-0.559165	-0.323612	0.265208
WDR83OS	-0.471013	-1.08548	-0.283843	0.172432
CHRNB2	-0.470457	-3.65451	-0.0773022	0.10758
EIF2B1	-0.470444	1.71425	-0.945533	0.277141
GPATCH1	-0.469962	-0.386169	-0.389988	0.207095
BORA	-0.469943	0.683703	-0.670837	0.293832
GLE1	-0.46988	0.553104	-0.590691	0.218423
UQCRQ	-0.469781	-0.0132236	-0.467301	0.187586
TMEM11	-0.469612	-1.10485	-0.318004	0.13722
AK4	-0.46927	0.155599	-0.498911	0.190496
WDR76	-0.46906	-1.59923	-0.287744	0.113377
ZFP69	-0.469041	-1.2059	-0.295817	0.143648
YBX3	-0.468678	-2.363	-0.203807	0.112091
DNAJB6	-0.468627	-0.468338	-0.372912	0.204372
DUOX1	-0.468407	-3.70431	-0.03086	0.118118
AGAP6	-0.468227	0.887355	-0.670798	0.228286
PIK3R5	-0.467443	-3.74361	-0.0400897	0.114155
KAT2A	-0.467084	-0.669618	-0.337847	0.193001
FBXO22	-0.466764	-2.60985	-0.0994744	0.140732
OR2T2	-0.466359	-0.757128	-0.326754	0.184388
WDR26	-0.466328	-0.00754096	-0.464221	0.279371
TMEM50B	-0.46612	-1.74068	-0.257325	0.119951
TMEM44	-0.4659	-2.07648	-0.215067	0.120798
SLC30A5	-0.465658	-3.50799	0.0157696	0.137238
RNF223	-0.465394	-2.60222	-0.148999	0.121587
BMF	-0.465321	-0.928045	-0.330428	0.145352
SLC27A4	-0.465056	-3.66225	-0.0734182	0.106939
SLC39A10	-0.464979	-0.113979	-0.439747	0.221375
MAST3	-0.464943	-2.97197	-0.138677	0.109781
LRRC37B	-0.464942	-0.59702	-0.364692	0.167917
USP9X	-0.4643	0.254633	-0.551943	0.344192
CNTD2	-0.464292	-2.56749	-0.142709	0.125251
ITGA4	-0.464223	-2.80084	-0.080309	0.137071
DND1	-0.464218	-2.46382	-0.063095	0.162806
[truncated: 15,786 more rows]
