# Supplementary material for: Enhancer looping protein LDB1 modulates MYB expression in T-ALL cell lines in vitro by cooperating with master transcription factors
Source: J Exp Clin Cancer Res. 2024 Oct 9;43:283. doi: 10.1186/s13046-024-03199-1 (PMC11462673; doi:10.1186/s13046-024-03199-1)
Supplement: Supplementary file 16 — Supplementary Material 17. Supplementary Table 5. Differentially expressed genes detected by RNA-Seq in 6T-CEM cells following LDB1 knockout [file 13046_2024_3199_MOESM16_ESM.xlsx]

## Sheet: 6T_shLDB1_deseq2.results
6T-CEM RNAseq results
ensembl_gene_id	log2FoldChange	pvalue	padj
ENSG00000128322	-2.70007	5.634e-287	8.42733e-283
ENSG00000064886	-2.65068	5.83219e-267	4.36189e-263
ENSG00000244405	-2.56487	3.74939e-225	1.86945e-221
ENSG00000099194	-1.68186	3.06248e-208	1.14522e-204
ENSG00000128918	-1.87152	9.49874e-193	2.84164e-189
ENSG00000112972	-1.38766	2.42031e-156	6.03383e-153
ENSG00000149218	-2.186	3.57204e-152	7.63293e-149
ENSG00000170348	-1.72065	3.64354e-149	6.81252e-146
ENSG00000166349	1.64553	6.4832e-139	1.07751e-135
ENSG00000156298	-1.22317	4.31246e-123	6.45058e-120
ENSG00000173406	-1.93232	2.548e-122	3.46482e-119
ENSG00000095932	-1.76603	6.39449e-116	7.97074e-113
ENSG00000111110	-1.89187	1.75189e-109	2.01575e-106
ENSG00000186469	-1.57664	3.30545e-109	3.53164e-106
ENSG00000125089	1.8874	5.59772e-108	5.58204e-105
ENSG00000109919	-1.70108	1.13334e-89	1.05953e-86
ENSG00000118513	-0.922619	3.57739e-78	3.14768e-75
ENSG00000163527	-0.909501	5.48986e-77	4.56208e-74
ENSG00000114805	-1.29257	3.5324e-76	2.78093e-73
ENSG00000138757	-0.973587	4.95949e-68	3.7092e-65
ENSG00000198728	-1.56864	7.70742e-68	5.48988e-65
ENSG00000126561	-1.11659	1.22423e-67	8.32364e-65
ENSG00000161203	-1.0876	1.4966e-67	9.73312e-65
ENSG00000186480	-0.964312	9.26709e-67	5.77571e-64
ENSG00000118816	-0.962843	1.8151e-65	1.08601e-62
ENSG00000122565	-1.14125	4.84613e-64	2.78802e-61
ENSG00000115232	-0.930672	2.34463e-62	1.29892e-59
ENSG00000157554	-1.3486	4.28095e-62	2.28694e-59
ENSG00000079459	-0.873452	7.61455e-60	3.92753e-57
ENSG00000124207	-0.856345	9.31873e-60	4.64632e-57
ENSG00000115091	-0.984482	4.56721e-59	2.20375e-56
ENSG00000133026	-1.01056	4.75388e-59	2.22214e-56
ENSG00000138623	1.45066	5.57866e-59	2.52865e-56
ENSG00000105122	1.91049	1.34865e-57	5.93327e-55
ENSG00000133872	-1.16561	3.81177e-57	1.62904e-54
ENSG00000113719	-0.918062	4.36624e-55	1.81417e-52
ENSG00000183918	-0.812855	1.38355e-53	5.5933e-51
ENSG00000091409	-1.40395	1.4749e-53	5.80568e-51
ENSG00000137804	0.779149	7.17948e-53	2.75361e-50
ENSG00000135046	-0.943217	8.80746e-53	3.29355e-50
ENSG00000152804	-1.59146	1.30055e-52	4.74479e-50
ENSG00000160752	-0.909675	1.77845e-52	6.33381e-50
ENSG00000170571	-1.09204	6.95816e-52	2.42047e-49
ENSG00000111145	1.68506	3.72255e-51	1.2655e-48
ENSG00000164104	0.772176	4.67501e-51	1.55397e-48
ENSG00000205268	-1.02204	9.83318e-51	3.19749e-48
ENSG00000134986	-0.787712	4.58725e-50	1.45992e-47
ENSG00000144381	-0.766944	1.3578e-49	4.23123e-47
ENSG00000178209	1.36877	4.41923e-49	1.34904e-46
ENSG00000137078	0.998858	1.79356e-48	5.36562e-46
ENSG00000159388	1.77913	5.44058e-48	1.59569e-45
ENSG00000117868	-1.08229	5.71662e-48	1.64441e-45
ENSG00000030419	-1.16738	1.00055e-47	2.82381e-45
ENSG00000054793	-1.66395	2.06204e-47	5.71184e-45
ENSG00000239732	1.48979	7.46147e-47	2.02925e-44
ENSG00000174405	-1.42124	3.23005e-46	8.62769e-44
ENSG00000196535	-0.893458	5.90379e-46	1.54928e-43
ENSG00000213551	-0.86059	1.90637e-45	4.91645e-43
ENSG00000277734	3.18011	4.99568e-45	1.26653e-42
ENSG00000104903	-1.87543	5.53946e-45	1.38099e-42
ENSG00000136261	-0.895991	1.42331e-44	3.49015e-42
ENSG00000271856	-1.08315	1.66696e-44	4.02168e-42
ENSG00000266074	-1.06128	2.58061e-44	6.1271e-42
ENSG00000241978	-0.819368	5.23182e-44	1.22278e-41
ENSG00000155307	-1.52454	6.34165e-44	1.45936e-41
ENSG00000164056	-1.33766	4.40261e-43	9.97791e-41
ENSG00000072274	-0.677848	5.46053e-43	1.21908e-40
ENSG00000156414	-1.55792	6.61602e-43	1.45533e-40
ENSG00000166851	0.823755	6.12944e-42	1.32875e-39
ENSG00000175063	0.892436	9.03875e-42	1.93145e-39
ENSG00000100241	0.756274	1.78702e-41	3.76483e-39
ENSG00000198901	0.749997	2.14911e-41	4.46477e-39
ENSG00000010610	1.32131	7.51523e-41	1.5399e-38
ENSG00000067225	0.630748	1.12021e-40	2.23707e-38
ENSG00000179218	-0.607835	1.12167e-40	2.23707e-38
ENSG00000110906	-1.30032	2.03408e-40	4.00339e-38
ENSG00000078596	-0.77622	2.20377e-40	4.28104e-38
ENSG00000146904	1.26275	3.39788e-40	6.51609e-38
ENSG00000011426	0.885086	3.86678e-40	7.32143e-38
ENSG00000055163	-0.913865	6.5523e-40	1.22127e-37
ENSG00000198851	0.645195	6.61339e-40	1.22127e-37
ENSG00000118503	-1.04014	2.45198e-39	4.47277e-37
ENSG00000123080	0.788757	8.26576e-39	1.48963e-36
ENSG00000138449	-1.48885	1.13736e-38	2.0253e-36
ENSG00000125827	-1.02822	1.286e-38	2.26306e-36
ENSG00000112984	0.797355	1.75689e-38	3.05577e-36
ENSG00000135776	-1.30895	2.41011e-38	4.14373e-36
ENSG00000064666	-0.842471	4.74793e-38	8.0704e-36
ENSG00000134899	-1.289	8.8901e-38	1.49414e-35
ENSG00000068489	1.00263	1.8233e-37	3.03033e-35
ENSG00000075218	0.825227	5.87264e-37	9.65306e-35
ENSG00000153914	0.881044	7.08311e-37	1.15162e-34
ENSG00000179115	-0.788102	7.55881e-37	1.21575e-34
ENSG00000064601	0.813759	1.94987e-36	3.10278e-34
ENSG00000066279	0.727494	2.11238e-36	3.326e-34
ENSG00000135250	-0.965429	5.55429e-36	8.65427e-34
ENSG00000167703	1.49945	7.06078e-36	1.08882e-33
ENSG00000165891	1.01912	1.00092e-35	1.52773e-33
ENSG00000168961	-1.08353	1.62058e-34	2.44855e-32
ENSG00000213145	1.16727	4.91195e-34	7.34729e-32
ENSG00000109670	1.09417	1.09727e-33	1.62505e-31
ENSG00000171132	-1.55123	4.21388e-33	6.17954e-31
ENSG00000198612	-1.29272	5.38679e-33	7.82288e-31
ENSG00000160685	1.58555	6.71136e-33	9.65274e-31
ENSG00000104756	0.968947	1.67939e-32	2.39241e-30
ENSG00000113600	-1.71214	2.39406e-32	3.37833e-30
ENSG00000064012	1.00086	2.50976e-32	3.50851e-30
ENSG00000151092	-1.10886	2.89322e-32	4.00711e-30
ENSG00000186185	0.852618	3.0404e-32	4.17233e-30
ENSG00000135916	0.71726	4.82269e-32	6.55798e-30
ENSG00000027075	-0.915965	6.82107e-32	9.19185e-30
ENSG00000156970	0.717987	8.26103e-32	1.10329e-29
ENSG00000163788	-1.23035	1.39649e-31	1.84856e-29
ENSG00000135451	0.882834	1.88382e-31	2.47177e-29
ENSG00000115762	-0.882162	2.30383e-31	2.99658e-29
ENSG00000196776	-0.587506	3.16142e-31	4.07659e-29
ENSG00000138698	-0.701497	6.64462e-31	8.49489e-29
ENSG00000024526	0.859995	1.66821e-30	2.11467e-28
ENSG00000076641	-0.785139	1.87567e-30	2.35767e-28
ENSG00000100422	0.857459	2.11151e-30	2.632e-28
ENSG00000059804	1.58867	4.72968e-30	5.84683e-28
ENSG00000198795	-0.792332	7.64633e-30	9.3749e-28
ENSG00000100242	0.84347	8.88034e-30	1.07994e-27
ENSG00000131408	1.19406	9.52466e-30	1.14895e-27
ENSG00000155096	-0.780337	9.72396e-30	1.16361e-27
ENSG00000183134	1.27069	1.47409e-29	1.74996e-27
ENSG00000134516	-0.716159	1.58008e-29	1.86102e-27
ENSG00000106789	-0.914301	1.77793e-29	2.07768e-27
ENSG00000080644	1.61674	1.83737e-29	2.1305e-27
ENSG00000160285	-1.04316	2.86854e-29	3.30058e-27
ENSG00000100867	1.10731	3.71992e-29	4.24753e-27
ENSG00000128271	1.39501	5.61038e-29	6.35759e-27
ENSG00000169607	0.802772	7.64562e-29	8.59874e-27
ENSG00000117399	0.690349	1.03142e-28	1.15134e-26
ENSG00000123405	-2.21947	1.10819e-28	1.22788e-26
ENSG00000198833	-0.695609	1.37942e-28	1.51715e-26
ENSG00000138650	1.18588	2.02451e-28	2.21041e-26
ENSG00000116852	0.853292	2.08343e-28	2.25826e-26
ENSG00000100412	-0.874285	2.25505e-28	2.4267e-26
ENSG00000278550	1.3792	5.00908e-28	5.35184e-26
ENSG00000123562	-0.721394	6.5604e-28	6.95961e-26
ENSG00000187514	-0.473345	6.72671e-28	7.08578e-26
ENSG00000146729	-0.88752	7.15564e-28	7.4849e-26
ENSG00000004897	-0.787427	7.79208e-28	8.09402e-26
ENSG00000135486	-0.480665	1.19877e-27	1.23663e-25
ENSG00000182601	-1.69498	1.31961e-27	1.35197e-25
ENSG00000164045	-0.830607	1.6243e-27	1.65281e-25
ENSG00000060566	2.58107	1.72002e-27	1.73839e-25
ENSG00000156515	-0.64649	2.21003e-27	2.21863e-25
ENSG00000163961	-0.882413	2.60563e-27	2.59833e-25
ENSG00000182162	-0.882882	2.64914e-27	2.62422e-25
ENSG00000174718	0.716034	3.50098e-27	3.44524e-25
ENSG00000001630	-0.848104	4.70871e-27	4.60345e-25
ENSG00000120437	-0.691186	6.6716e-27	6.48012e-25
ENSG00000078814	3.8425	6.82582e-27	6.58714e-25
ENSG00000179950	-1.20591	7.29852e-27	6.99816e-25
ENSG00000196510	-0.939171	1.14185e-26	1.08788e-24
ENSG00000166598	0.499873	1.26075e-26	1.19356e-24
ENSG00000142634	0.650482	1.37333e-26	1.29197e-24
ENSG00000263465	-1.27024	1.79188e-26	1.67518e-24
ENSG00000009335	0.73258	1.84959e-26	1.71839e-24
ENSG00000029993	-0.689386	2.57818e-26	2.38052e-24
ENSG00000164161	-0.652963	3.19993e-26	2.93647e-24
ENSG00000170340	-0.922363	3.9971e-26	3.64565e-24
ENSG00000134057	0.563916	4.15178e-26	3.76378e-24
ENSG00000152495	1.105	5.06554e-26	4.54914e-24
ENSG00000163701	1.20764	5.07893e-26	4.54914e-24
ENSG00000232653	-1.49984	7.89657e-26	7.03077e-24
ENSG00000174348	1.73963	8.15099e-26	7.21435e-24
ENSG00000106415	-1.12298	8.87175e-26	7.80609e-24
ENSG00000173757	-0.823842	9.01107e-26	7.88231e-24
ENSG00000214114	-1.31375	9.64076e-26	8.3841e-24
ENSG00000124203	1.4279	1.0987e-25	9.49966e-24
ENSG00000177169	1.10951	1.36035e-25	1.16943e-23
ENSG00000114302	-1.19005	1.65807e-25	1.41722e-23
ENSG00000115306	-0.627083	1.98091e-25	1.68355e-23
ENSG00000167815	-0.634845	2.69415e-25	2.27678e-23
ENSG00000055118	-1.30238	3.0009e-25	2.52177e-23
ENSG00000084090	-0.603292	4.2284e-25	3.53343e-23
ENSG00000020633	-1.00473	4.74104e-25	3.93981e-23
ENSG00000105374	1.50941	6.80848e-25	5.62659e-23
ENSG00000149269	-0.858671	1.0947e-24	8.99702e-23
ENSG00000265972	0.971789	1.20256e-24	9.82946e-23
ENSG00000124780	1.14556	1.56872e-24	1.27526e-22
ENSG00000130227	-0.927539	1.83924e-24	1.4871e-22
ENSG00000132359	-0.782637	2.16793e-24	1.74343e-22
ENSG00000143494	-1.39252	2.24675e-24	1.79716e-22
ENSG00000182670	-0.601229	3.01108e-24	2.39573e-22
ENSG00000183813	-1.15756	3.41087e-24	2.69946e-22
ENSG00000106948	0.605495	6.21878e-24	4.89582e-22
ENSG00000067064	-0.703849	7.94951e-24	6.22559e-22
ENSG00000111665	0.872731	8.05439e-24	6.27487e-22
ENSG00000113448	1.1686	8.42907e-24	6.53275e-22
ENSG00000117724	0.515925	8.56116e-24	6.60092e-22
ENSG00000102265	0.843319	9.34568e-24	7.16886e-22
ENSG00000134910	0.63559	9.94573e-24	7.59021e-22
ENSG00000196498	0.619552	1.38241e-23	1.04965e-21
ENSG00000118308	-1.14829	1.56637e-23	1.18332e-21
ENSG00000172725	0.825456	1.60617e-23	1.20729e-21
ENSG00000182481	0.531968	2.04704e-23	1.53098e-21
ENSG00000105339	-1.23725	2.24859e-23	1.67336e-21
ENSG00000172795	-0.846842	2.35595e-23	1.74457e-21
ENSG00000101224	0.654891	2.45291e-23	1.80742e-21
ENSG00000134824	-0.522627	2.85436e-23	2.09292e-21
ENSG00000157933	1.0722	3.6895e-23	2.69208e-21
ENSG00000101290	-0.785413	5.55013e-23	4.03004e-21
ENSG00000167895	0.708299	5.83302e-23	4.21499e-21
ENSG00000213658	0.780813	5.88115e-23	4.22934e-21
ENSG00000082074	-0.84138	6.14628e-23	4.39886e-21
ENSG00000169710	-0.613054	6.54636e-23	4.66288e-21
ENSG00000137478	-0.829249	6.9134e-23	4.90098e-21
ENSG00000219545	2.02605	7.52854e-23	5.31188e-21
ENSG00000128708	-0.783031	8.77189e-23	6.16009e-21
ENSG00000211810	3.95692	9.10469e-23	6.36392e-21
ENSG00000068796	-0.665788	9.74822e-23	6.78204e-21
ENSG00000103485	-0.907383	1.10537e-22	7.65466e-21
ENSG00000110925	-0.989907	1.66741e-22	1.14936e-20
ENSG00000154945	-0.74729	2.11101e-22	1.44846e-20
ENSG00000142627	4.12855	2.14682e-22	1.46631e-20
ENSG00000139112	1.7579	3.31593e-22	2.25453e-20
ENSG00000179918	-0.836528	3.43161e-22	2.32262e-20
ENSG00000275176	-0.892547	3.70675e-22	2.49755e-20
ENSG00000189266	0.760234	3.8598e-22	2.58901e-20
ENSG00000179010	-0.572011	7.05344e-22	4.71006e-20
ENSG00000274257	-1.16075	7.66319e-22	5.09449e-20
ENSG00000267855	-1.11275	1.02048e-21	6.75414e-20
ENSG00000125848	1.44824	1.28605e-21	8.47435e-20
ENSG00000111276	0.841067	1.50324e-21	9.86203e-20
ENSG00000141569	-1.02428	1.89682e-21	1.23898e-19
ENSG00000182934	0.629342	2.28521e-21	1.48618e-19
ENSG00000024422	-1.19585	2.34679e-21	1.51962e-19
ENSG00000168710	-0.662026	2.38698e-21	1.53898e-19
ENSG00000131508	-0.745877	2.46021e-21	1.57939e-19
ENSG00000143179	-0.650442	2.51244e-21	1.60603e-19
ENSG00000166501	-0.634078	3.45161e-21	2.19699e-19
ENSG00000126214	0.56789	4.9444e-21	3.13383e-19
ENSG00000140718	-1.12371	4.96605e-21	3.13427e-19
ENSG00000100077	-0.574965	6.11141e-21	3.84094e-19
ENSG00000179222	-0.571511	6.52516e-21	4.08382e-19
ENSG00000103811	-0.896636	6.61439e-21	4.12242e-19
ENSG00000167552	-0.544028	7.20721e-21	4.47326e-19
ENSG00000075239	-0.816865	7.6817e-21	4.74806e-19
ENSG00000141480	0.634139	8.68548e-21	5.34639e-19
ENSG00000112195	1.72899	1.26478e-20	7.75349e-19
ENSG00000065308	-0.736624	1.29188e-20	7.8873e-19
ENSG00000167106	1.08977	1.84664e-20	1.12285e-18
ENSG00000183283	0.503873	2.43995e-20	1.4776e-18
ENSG00000103160	-0.978734	2.83229e-20	1.70828e-18
ENSG00000102879	0.507567	3.20038e-20	1.92254e-18
ENSG00000052802	-0.746186	3.46719e-20	2.07449e-18
ENSG00000171735	-1.24221	3.72623e-20	2.2206e-18
ENSG00000196950	-0.833439	4.56658e-20	2.71059e-18
ENSG00000011304	-0.447584	5.3651e-20	3.17198e-18
ENSG00000153250	0.711097	5.66202e-20	3.33435e-18
ENSG00000142657	-0.543474	8.31492e-20	4.87743e-18
ENSG00000147650	0.722974	1.09514e-19	6.39885e-18
ENSG00000076248	-0.693571	1.32907e-19	7.73549e-18
ENSG00000109971	0.398096	1.45664e-19	8.44513e-18
ENSG00000021355	-0.870597	1.8812e-19	1.08645e-17
ENSG00000106153	-0.503582	1.94526e-19	1.11912e-17
ENSG00000145386	0.494661	2.60098e-19	1.49063e-17
ENSG00000150093	0.548054	3.04864e-19	1.74052e-17
ENSG00000082212	-0.671557	3.41858e-19	1.9443e-17
ENSG00000196305	-0.503964	3.76196e-19	2.13149e-17
ENSG00000108175	-0.554484	4.64646e-19	2.62271e-17
ENSG00000106771	0.558163	5.19082e-19	2.91896e-17
ENSG00000250400	-1.05699	5.42531e-19	3.03939e-17
ENSG00000244687	0.522557	6.78761e-19	3.7884e-17
ENSG00000172081	0.639108	7.33227e-19	4.07718e-17
ENSG00000117899	-0.801624	8.85319e-19	4.90467e-17
ENSG00000159200	-0.805067	9.76943e-19	5.39229e-17
ENSG00000135823	-0.919619	1.09322e-18	6.01191e-17
ENSG00000138834	1.0624	1.12988e-18	6.19077e-17
ENSG00000136738	-0.884559	1.14301e-18	6.23983e-17
ENSG00000165071	1.32807	1.33992e-18	7.28821e-17
ENSG00000130779	0.785902	2.28693e-18	1.23941e-16
ENSG00000224470	0.682531	2.43662e-18	1.31578e-16
ENSG00000275746	0.706101	2.5987e-18	1.39825e-16
ENSG00000242247	-0.920859	2.94538e-18	1.5791e-16
ENSG00000187627	-0.969987	3.24388e-18	1.73293e-16
ENSG00000196329	-1.03749	3.42163e-18	1.82138e-16
ENSG00000101189	-0.713278	3.46274e-18	1.83673e-16
ENSG00000189319	0.625366	3.58594e-18	1.89535e-16
ENSG00000140564	0.995689	3.71324e-18	1.95573e-16
ENSG00000186174	1.29459	4.00009e-18	2.09942e-16
ENSG00000155849	-0.70307	4.11911e-18	2.15432e-16
ENSG00000134326	-0.996232	4.42645e-18	2.307e-16
ENSG00000167642	-0.737477	4.95198e-18	2.57193e-16
ENSG00000052126	0.848151	5.3675e-18	2.7781e-16
ENSG00000185338	2.70185	5.41963e-18	2.79541e-16
ENSG00000004478	-0.490996	6.83977e-18	3.51578e-16
ENSG00000154429	0.662617	7.28074e-18	3.72964e-16
ENSG00000152795	-0.434871	7.33801e-18	3.74614e-16
ENSG00000108828	-0.565204	7.74151e-18	3.93869e-16
ENSG00000171130	-0.952796	9.04486e-18	4.5862e-16
ENSG00000178999	0.521784	1.18635e-17	5.99508e-16
ENSG00000102755	-1.04606	1.21753e-17	6.13193e-16
ENSG00000131473	-0.482306	1.23046e-17	6.17622e-16
ENSG00000067177	-1.08402	1.28734e-17	6.44015e-16
ENSG00000161800	0.518347	1.39204e-17	6.9407e-16
ENSG00000172270	0.424897	1.50655e-17	7.4867e-16
ENSG00000184752	-0.799611	1.64602e-17	8.15268e-16
ENSG00000163376	-1.02652	1.77662e-17	8.77051e-16
ENSG00000138668	-0.386979	1.85977e-17	9.15078e-16
ENSG00000188229	0.44729	2.00431e-17	9.82968e-16
ENSG00000166750	-0.890856	2.06238e-17	1.00814e-15
ENSG00000141524	0.738886	2.24695e-17	1.09479e-15
ENSG00000135605	-1.45538	2.34726e-17	1.13995e-15
ENSG00000158710	-0.472093	2.54428e-17	1.23163e-15
ENSG00000087086	0.422178	2.71315e-17	1.30914e-15
ENSG00000185989	-0.712704	2.74621e-17	1.32083e-15
ENSG00000116574	-0.783725	3.0827e-17	1.47792e-15
ENSG00000178980	-0.71951	3.35087e-17	1.60135e-15
ENSG00000185304	-0.965139	4.86281e-17	2.31649e-15
ENSG00000197119	-0.845504	5.04304e-17	2.39472e-15
ENSG00000105409	-0.656484	5.09365e-17	2.4111e-15
ENSG00000119906	0.785207	5.48366e-17	2.57939e-15
ENSG00000166582	-0.741597	5.46802e-17	2.57939e-15
ENSG00000197859	2.44025	5.64614e-17	2.64749e-15
ENSG00000058866	-0.944494	5.89871e-17	2.75728e-15
ENSG00000142168	-0.502189	6.39748e-17	2.9811e-15
ENSG00000185198	-0.92799	6.482e-17	3.01111e-15
ENSG00000077782	-0.527748	7.42173e-17	3.43698e-15
ENSG00000089685	0.481829	8.15276e-17	3.76386e-15
ENSG00000169762	-0.924779	8.43324e-17	3.88137e-15
ENSG00000100219	-0.76607	8.58481e-17	3.93901e-15
ENSG00000101003	0.509722	8.71543e-17	3.98671e-15
ENSG00000109084	-0.61198	9.30129e-17	4.24173e-15
ENSG00000164649	-0.673324	1.02798e-16	4.67374e-15
ENSG00000126773	-0.603617	1.04266e-16	4.72608e-15
ENSG00000164626	1.16734	1.08282e-16	4.89331e-15
ENSG00000093009	-0.711695	1.14609e-16	5.16363e-15
ENSG00000167699	-0.699186	1.17556e-16	5.28051e-15
ENSG00000164300	-0.928489	1.23546e-16	5.53293e-15
ENSG00000122729	-0.75278	1.49217e-16	6.66264e-15
ENSG00000198624	-0.910121	1.62921e-16	7.25291e-15
ENSG00000179456	0.900138	2.04828e-16	9.09143e-15
ENSG00000073111	-0.466477	2.11954e-16	9.37989e-15
ENSG00000168610	-0.546021	2.12719e-16	9.386e-15
ENSG00000165646	-0.93572	2.23082e-16	9.81431e-15
ENSG00000125868	-0.48978	2.58331e-16	1.13317e-14
ENSG00000088305	-0.786683	2.59396e-16	1.13452e-14
ENSG00000137812	0.581191	2.61406e-16	1.13997e-14
ENSG00000106829	-0.646383	3.19991e-16	1.3914e-14
ENSG00000100714	-0.475329	3.25417e-16	1.41089e-14
ENSG00000075240	-0.722854	3.37038e-16	1.45706e-14
ENSG00000157600	-0.657133	3.64544e-16	1.57142e-14
ENSG00000102174	1.42437	3.66038e-16	1.57333e-14
ENSG00000139370	0.684434	4.0208e-16	1.7233e-14
ENSG00000088325	0.454538	4.45603e-16	1.90438e-14
ENSG00000145703	-0.859137	4.69245e-16	1.9997e-14
ENSG00000050438	-0.863105	5.13244e-16	2.181e-14
ENSG00000007237	-0.563218	6.27381e-16	2.65846e-14
ENSG00000111144	-0.597056	7.07802e-16	2.99076e-14
ENSG00000139083	-0.647722	7.37054e-16	3.10559e-14
ENSG00000054116	-0.746938	8.04604e-16	3.38069e-14
ENSG00000100902	-0.490134	8.34895e-16	3.49814e-14
ENSG00000113658	-0.771475	8.70214e-16	3.63594e-14
ENSG00000076864	-1.12792	9.37375e-16	3.90564e-14
ENSG00000008083	0.536558	9.49844e-16	3.9466e-14
ENSG00000173575	0.58488	9.53329e-16	3.95011e-14
ENSG00000171951	1.44781	9.58672e-16	3.96127e-14
ENSG00000035862	-0.693866	9.78216e-16	4.03089e-14
ENSG00000003056	0.504321	1.02859e-15	4.22681e-14
ENSG00000170852	0.64609	1.05907e-15	4.34017e-14
ENSG00000142945	0.478588	1.16617e-15	4.766e-14
ENSG00000100804	-0.79686	1.16955e-15	4.7668e-14
ENSG00000089597	-0.411178	1.29225e-15	5.25256e-14
ENSG00000095261	-0.860948	1.36124e-15	5.51802e-14
ENSG00000113161	-0.441406	1.51255e-15	6.10396e-14
ENSG00000229153	2.2928	1.51395e-15	6.10396e-14
ENSG00000150768	-0.584199	1.5625e-15	6.28277e-14
ENSG00000135317	-0.915035	1.83055e-15	7.34084e-14
ENSG00000121281	0.944831	1.85287e-15	7.39072e-14
ENSG00000267598	3.17635	1.84801e-15	7.39072e-14
ENSG00000082269	0.950208	1.87861e-15	7.47348e-14
ENSG00000197858	0.790148	1.96729e-15	7.8055e-14
ENSG00000237649	0.758224	2.1093e-15	8.34681e-14
ENSG00000063244	-0.404603	2.32752e-15	9.18604e-14
ENSG00000184661	0.584988	2.48469e-15	9.78054e-14
ENSG00000188610	0.792185	3.64385e-15	1.43057e-13
ENSG00000101557	-0.560932	3.92886e-15	1.53843e-13
ENSG00000184182	-0.940657	4.36821e-15	1.706e-13
ENSG00000101447	0.721478	4.61179e-15	1.79644e-13
ENSG00000031081	1.44749	4.82242e-15	1.8736e-13
ENSG00000143891	-1.0136	5.1506e-15	1.99592e-13
ENSG00000169926	0.673934	5.49547e-15	2.12406e-13
ENSG00000139946	-0.595135	5.55941e-15	2.14324e-13
ENSG00000278540	-0.713323	5.74867e-15	2.21051e-13
ENSG00000142227	0.680542	6.52605e-15	2.50299e-13
ENSG00000027869	0.971799	6.89572e-15	2.63801e-13
ENSG00000124532	-0.700513	6.92367e-15	2.64195e-13
ENSG00000116984	-0.616635	7.38496e-15	2.81079e-13
ENSG00000168385	0.397056	7.45095e-15	2.82871e-13
ENSG00000075426	0.735611	7.76214e-15	2.93939e-13
ENSG00000102038	-1.64606	8.08594e-15	3.05428e-13
ENSG00000169575	-1.05311	8.46591e-15	3.18975e-13
ENSG00000128656	-1.045	9.66228e-15	3.63137e-13
ENSG00000136104	-0.466759	1.01577e-14	3.80799e-13
ENSG00000198743	-0.721131	1.08174e-14	4.04516e-13
ENSG00000130830	-0.779691	1.10194e-14	4.11044e-13
ENSG00000078269	0.691136	1.20385e-14	4.4794e-13
ENSG00000102471	1.26416	1.21279e-14	4.49032e-13
ENSG00000165409	-1.47481	1.21095e-14	4.49032e-13
ENSG00000108622	-0.977791	1.22187e-14	4.51277e-13
ENSG00000174996	0.698891	1.26615e-14	4.66479e-13
ENSG00000151465	-0.465755	1.30799e-14	4.80711e-13
ENSG00000168671	-0.637384	1.36976e-14	5.02178e-13
ENSG00000123983	-0.571491	1.41197e-14	5.16389e-13
ENSG00000263961	-0.94377	1.41694e-14	5.1694e-13
ENSG00000165716	-1.54884	1.46677e-14	5.33817e-13
ENSG00000132510	0.810623	1.57284e-14	5.6965e-13
ENSG00000241360	-0.711347	1.57246e-14	5.6965e-13
ENSG00000072071	0.755722	1.59142e-14	5.74987e-13
ENSG00000135049	-0.922203	1.68601e-14	6.07696e-13
ENSG00000116754	0.522353	1.69325e-14	6.08838e-13
ENSG00000106123	0.52309	1.80799e-14	6.48534e-13
ENSG00000004487	-0.415873	1.8405e-14	6.58617e-13
ENSG00000169629	1.11305	2.06571e-14	7.37443e-13
ENSG00000110958	0.387929	2.16739e-14	7.71899e-13
ENSG00000168918	-0.634598	2.27335e-14	8.07715e-13
ENSG00000081189	0.520333	2.47257e-14	8.76416e-13
ENSG00000138182	0.572109	2.51576e-14	8.89617e-13
ENSG00000148400	-0.488119	2.57735e-14	9.09244e-13
ENSG00000100526	0.628573	2.59918e-14	9.14791e-13
ENSG00000168291	-0.545147	2.63447e-14	9.25032e-13
ENSG00000159259	-0.702452	3.19957e-14	1.11821e-12
ENSG00000160679	0.524531	3.1992e-14	1.11821e-12
ENSG00000130517	-0.973529	3.34464e-14	1.16618e-12
ENSG00000115758	-0.43268	3.38138e-14	1.17625e-12
ENSG00000196365	-0.507031	3.59133e-14	1.24638e-12
ENSG00000119929	-0.921172	3.69559e-14	1.2796e-12
ENSG00000169224	-1.78694	3.86492e-14	1.33514e-12
ENSG00000170540	0.456417	4.05084e-14	1.39614e-12
ENSG00000171793	-0.475858	4.34158e-14	1.4929e-12
ENSG00000122068	-0.577543	4.41235e-14	1.51376e-12
ENSG00000083720	-0.556156	5.13975e-14	1.75928e-12
ENSG00000113810	0.457577	5.2212e-14	1.78308e-12
ENSG00000107262	-0.570679	5.24536e-14	1.78725e-12
ENSG00000277953	-1.61516	5.38954e-14	1.8322e-12
ENSG00000171956	-0.869654	5.99369e-14	2.03296e-12
ENSG00000143612	-0.476304	6.041e-14	2.04437e-12
ENSG00000126787	0.462562	6.12912e-14	2.06485e-12
ENSG00000214736	-0.732703	6.11963e-14	2.06485e-12
ENSG00000134108	-0.615052	6.17616e-14	2.07602e-12
ENSG00000187605	0.4965	6.19012e-14	2.07605e-12
ENSG00000126705	0.81478	7.04892e-14	2.35879e-12
ENSG00000159658	0.598419	7.61007e-14	2.54088e-12
ENSG00000085662	-0.62069	7.85927e-14	2.61824e-12
ENSG00000149485	-0.459143	8.09145e-14	2.6896e-12
ENSG00000112893	0.628209	8.46499e-14	2.80752e-12
ENSG00000155090	1.27921	8.53926e-14	2.82589e-12
ENSG00000224078	-0.702696	9.04208e-14	2.98568e-12
ENSG00000101444	-0.440934	9.28382e-14	3.05203e-12
ENSG00000136861	-0.58636	9.27994e-14	3.05203e-12
ENSG00000137942	-1.17434	9.38128e-14	3.07731e-12
ENSG00000134996	-0.646227	9.47291e-14	3.10056e-12
ENSG00000118402	0.499575	9.64891e-14	3.15128e-12
ENSG00000168993	1.87532	9.70606e-14	3.16303e-12
ENSG00000276491	1.37532	9.9267e-14	3.2279e-12
ENSG00000035928	-0.515059	1.03167e-13	3.34745e-12
ENSG00000213694	-0.901761	1.04114e-13	3.37085e-12
ENSG00000107736	-0.825281	1.04746e-13	3.384e-12
ENSG00000125354	-0.362222	1.09901e-13	3.5429e-12
ENSG00000108654	0.350989	1.12624e-13	3.62286e-12
ENSG00000143365	0.652684	1.13382e-13	3.63943e-12
ENSG00000013810	0.435805	1.32526e-13	4.2448e-12
ENSG00000169499	0.662394	1.38352e-13	4.42193e-12
ENSG00000161791	0.700769	1.45419e-13	4.6379e-12
ENSG00000162383	1.37477	1.4693e-13	4.67613e-12
ENSG00000172995	-0.553488	1.57908e-13	5.01485e-12
ENSG00000136997	-0.401915	1.80247e-13	5.71215e-12
ENSG00000205269	-0.715186	2.07202e-13	6.55248e-12
ENSG00000166313	1.11313	2.10717e-13	6.64958e-12
ENSG00000142002	0.537096	2.11963e-13	6.67484e-12
ENSG00000145779	-0.585371	2.20795e-13	6.93836e-12
ENSG00000078070	-0.774618	2.32312e-13	7.28497e-12
ENSG00000186517	0.425385	2.40869e-13	7.53749e-12
ENSG00000081181	0.659462	2.43293e-13	7.59744e-12
ENSG00000123454	3.04928	2.82396e-13	8.80015e-12
ENSG00000044115	0.626227	3.20654e-13	9.97162e-12
ENSG00000258017	-1.75429	3.27514e-13	1.01638e-11
ENSG00000089335	0.850351	3.44219e-13	1.06601e-11
ENSG00000230409	-1.20351	3.5497e-13	1.09703e-11
ENSG00000168078	0.499572	3.75579e-13	1.15833e-11
ENSG00000102007	1.02947	4.15371e-13	1.27842e-11
ENSG00000130024	-0.687517	4.67521e-13	1.43597e-11
ENSG00000110931	-0.656174	5.11132e-13	1.5667e-11
ENSG00000057757	-0.75825	5.1475e-13	1.57457e-11
ENSG00000197444	-0.753082	6.43687e-13	1.96495e-11
ENSG00000177383	-0.986454	6.46505e-13	1.96953e-11
ENSG00000110031	-0.528143	6.61569e-13	2.01133e-11
ENSG00000108679	0.530726	6.79311e-13	2.06108e-11
ENSG00000158604	0.6012	7.20672e-13	2.18215e-11
ENSG00000138439	-0.71938	7.33469e-13	2.21641e-11
ENSG00000142794	-1.08449	7.53802e-13	2.27326e-11
ENSG00000010292	0.386908	7.82514e-13	2.3551e-11
ENSG00000115163	0.615546	7.89044e-13	2.36998e-11
ENSG00000100427	-0.696835	8.23667e-13	2.46902e-11
ENSG00000107485	-0.506888	8.65091e-13	2.58801e-11
ENSG00000123505	-0.396021	9.4989e-13	2.83602e-11
ENSG00000137965	0.958786	9.72127e-13	2.89663e-11
ENSG00000187239	-0.452984	1.00495e-12	2.98847e-11
ENSG00000188641	-0.755804	1.00843e-12	2.99287e-11
ENSG00000258674	2.22161	1.01079e-12	2.99393e-11
ENSG00000075415	-0.347492	1.01572e-12	3.0026e-11
ENSG00000160551	0.556961	1.06635e-12	3.14604e-11
ENSG00000134294	-0.35509	1.12109e-12	3.30104e-11
ENSG00000018699	-0.768368	1.12768e-12	3.31393e-11
ENSG00000137497	0.479327	1.25367e-12	3.67694e-11
ENSG00000137161	0.60952	1.25954e-12	3.68693e-11
ENSG00000113070	1.52686	1.34471e-12	3.92797e-11
ENSG00000169446	-0.76883	1.34714e-12	3.92797e-11
ENSG00000136810	-0.456169	1.39151e-12	4.04946e-11
ENSG00000181035	-0.815176	1.76923e-12	5.13673e-11
ENSG00000198400	-1.93922	1.772e-12	5.13673e-11
ENSG00000121310	0.774067	1.80168e-12	5.21267e-11
ENSG00000105472	0.415714	1.84829e-12	5.33721e-11
ENSG00000162739	1.02622	1.86137e-12	5.36461e-11
ENSG00000276849	0.338885	1.90166e-12	5.47019e-11
ENSG00000103489	-0.619762	1.95452e-12	5.61145e-11
ENSG00000144867	-0.671122	2.12808e-12	6.09806e-11
ENSG00000133119	-0.566119	2.1405e-12	6.12191e-11
ENSG00000178115	-2.40566	2.21221e-12	6.31494e-11
ENSG00000012660	-0.382552	2.24825e-12	6.40559e-11
ENSG00000166342	-0.738036	2.28437e-12	6.49612e-11
ENSG00000122122	-0.365605	2.31486e-12	6.57032e-11
ENSG00000132613	0.536087	2.37511e-12	6.72858e-11
ENSG00000134215	-0.411018	2.44352e-12	6.90931e-11
ENSG00000132383	-0.405589	2.46388e-12	6.95373e-11
ENSG00000105063	-0.373503	2.48022e-12	6.98664e-11
ENSG00000166801	0.475479	2.5905e-12	7.2836e-11
ENSG00000180182	0.558785	2.60001e-12	7.2966e-11
ENSG00000133313	-0.504339	2.6276e-12	7.36025e-11
ENSG00000128607	0.701737	2.90013e-12	8.10843e-11
ENSG00000104765	-0.573135	3.01965e-12	8.42684e-11
ENSG00000198160	-0.617325	3.30637e-12	9.20981e-11
ENSG00000004455	-0.42548	3.70504e-12	1.03011e-10
ENSG00000243927	0.565415	3.79501e-12	1.05317e-10
ENSG00000014919	-0.8315	4.06176e-12	1.12511e-10
ENSG00000157514	1.6832	4.30903e-12	1.1914e-10
ENSG00000115525	-1.38854	4.39692e-12	1.21345e-10
ENSG00000132646	-0.373532	4.51475e-12	1.2414e-10
ENSG00000136813	-0.552982	4.51477e-12	1.2414e-10
ENSG00000110075	-0.442236	4.52462e-12	1.24182e-10
ENSG00000005194	-0.579343	4.58981e-12	1.25741e-10
ENSG00000206437	1.6878	4.62314e-12	1.26422e-10
ENSG00000068024	0.600741	4.86592e-12	1.32818e-10
ENSG00000245954	1.24585	4.87631e-12	1.3286e-10
ENSG00000137692	-0.632298	5.24533e-12	1.42654e-10
ENSG00000105722	0.567204	5.317e-12	1.44341e-10
ENSG00000127824	0.853969	5.37008e-12	1.45517e-10
ENSG00000154734	-1.26617	5.396e-12	1.45955e-10
ENSG00000182378	0.510813	5.52957e-12	1.49298e-10
ENSG00000160803	0.494144	5.68187e-12	1.53134e-10
ENSG00000147383	-0.749796	5.78214e-12	1.55451e-10
ENSG00000148773	0.380398	5.78862e-12	1.55451e-10
ENSG00000185262	0.648665	5.92793e-12	1.58907e-10
ENSG00000167528	-1.27471	6.14844e-12	1.64523e-10
ENSG00000100058	-0.905593	6.27106e-12	1.67504e-10
ENSG00000078304	0.424637	6.80727e-12	1.81503e-10
ENSG00000162511	-0.348944	6.88019e-12	1.83121e-10
ENSG00000270505	1.60516	6.93859e-12	1.84347e-10
ENSG00000072135	1.08364	7.12619e-12	1.88996e-10
ENSG00000102225	0.552445	7.18711e-12	1.90274e-10
ENSG00000167522	0.432394	7.69528e-12	2.03367e-10
ENSG00000172794	-0.690509	7.89554e-12	2.08292e-10
ENSG00000116209	0.500144	8.23296e-12	2.16811e-10
ENSG00000185650	0.681309	8.41485e-12	2.21212e-10
ENSG00000058056	-0.778916	8.50372e-12	2.23155e-10
ENSG00000135476	0.499897	8.84061e-12	2.3159e-10
ENSG00000141429	-0.47128	8.88159e-12	2.32257e-10
ENSG00000005844	0.691665	8.94213e-12	2.33432e-10
ENSG00000089053	-0.389201	9.75577e-12	2.54228e-10
ENSG00000080845	-0.755222	1.03035e-11	2.68033e-10
ENSG00000134717	0.604524	1.05795e-11	2.74736e-10
ENSG00000059573	-0.432825	1.07547e-11	2.78802e-10
ENSG00000103495	0.30882	1.0834e-11	2.80371e-10
ENSG00000100055	1.00743	1.14333e-11	2.9537e-10
ENSG00000129128	-0.537963	1.16943e-11	3.01593e-10
ENSG00000123329	-0.892621	1.17689e-11	3.02994e-10
ENSG00000132824	0.435349	1.31014e-11	3.3672e-10
ENSG00000149503	0.466415	1.3336e-11	3.42162e-10
ENSG00000121957	0.555815	1.40474e-11	3.59791e-10
ENSG00000162664	-0.565255	1.40712e-11	3.59791e-10
ENSG00000121210	-0.55509	1.43433e-11	3.6612e-10
ENSG00000146918	0.403232	1.45066e-11	3.6966e-10
ENSG00000139644	0.334941	1.46082e-11	3.71615e-10
ENSG00000137880	0.956851	1.48521e-11	3.77179e-10
ENSG00000100749	-0.443602	1.57374e-11	3.98984e-10
ENSG00000071462	0.458059	1.60713e-11	4.06759e-10
ENSG00000143321	0.333877	1.65285e-11	4.17623e-10
ENSG00000104177	0.77095	1.68238e-11	4.24368e-10
ENSG00000173918	2.69284	1.7661e-11	4.44737e-10
ENSG00000197081	-0.475338	1.82594e-11	4.59032e-10
ENSG00000103056	0.362331	1.86439e-11	4.67911e-10
ENSG00000119326	-0.545896	1.8896e-11	4.73444e-10
ENSG00000056998	-1.52566	2.05436e-11	5.13866e-10
ENSG00000184220	-0.548961	2.14437e-11	5.35485e-10
ENSG00000167286	0.362352	2.15288e-11	5.36713e-10
ENSG00000143889	-0.555162	2.19715e-11	5.46837e-10
ENSG00000204197	0.737338	2.26931e-11	5.6386e-10
ENSG00000152620	-0.672329	2.35336e-11	5.83775e-10
ENSG00000129993	-0.821885	2.40042e-11	5.94135e-10
ENSG00000154127	-0.428558	2.40307e-11	5.94135e-10
ENSG00000173166	2.6324	2.45076e-11	6.04926e-10
ENSG00000086200	-0.595691	2.62065e-11	6.45795e-10
ENSG00000009790	0.724417	2.67807e-11	6.58859e-10
ENSG00000106809	-0.946729	2.78733e-11	6.84612e-10
ENSG00000114054	-0.552191	2.81059e-11	6.89194e-10
ENSG00000172893	-0.537133	2.82975e-11	6.92755e-10
ENSG00000061273	0.473873	2.83844e-11	6.93747e-10
ENSG00000047365	0.597678	3.08238e-11	7.5214e-10
ENSG00000167986	-0.36168	3.14157e-11	7.65336e-10
ENSG00000126524	0.658905	3.28821e-11	7.99758e-10
ENSG00000150681	-1.51743	3.32952e-11	8.0849e-10
ENSG00000275779	-1.55494	3.34276e-11	8.10388e-10
ENSG00000231314	1.22738	3.35533e-11	8.12119e-10
ENSG00000164076	-0.924709	3.36527e-11	8.1321e-10
ENSG00000167780	1.26502	3.43283e-11	8.28197e-10
ENSG00000226806	0.621988	3.49573e-11	8.42015e-10
ENSG00000072518	0.566796	3.59228e-11	8.63879e-10
ENSG00000275482	0.493629	3.6739e-11	8.8209e-10
ENSG00000122862	0.843883	3.923e-11	9.40388e-10
ENSG00000269416	-1.37775	4.17017e-11	9.98038e-10
ENSG00000137845	-0.449735	4.21574e-11	1.00733e-09
ENSG00000188191	-0.686831	4.37337e-11	1.04333e-09
ENSG00000048740	-0.438658	4.42887e-11	1.05489e-09
ENSG00000181577	-1.68951	4.751e-11	1.12982e-09
ENSG00000197965	-0.475316	4.81888e-11	1.14414e-09
ENSG00000117139	-0.533886	4.91367e-11	1.16295e-09
ENSG00000166710	0.31514	4.91349e-11	1.16295e-09
ENSG00000198933	0.87805	4.95249e-11	1.17029e-09
ENSG00000000971	3.16883	5.20269e-11	1.22747e-09
ENSG00000072310	-0.462163	5.33446e-11	1.25658e-09
ENSG00000002834	0.356129	5.60687e-11	1.31867e-09
ENSG00000198369	0.561319	5.77504e-11	1.35609e-09
ENSG00000157456	0.440125	6.22984e-11	1.46059e-09
ENSG00000137474	2.0046	6.73199e-11	1.57585e-09
ENSG00000125971	0.52186	7.06359e-11	1.65089e-09
ENSG00000131773	-0.821537	7.26304e-11	1.69486e-09
ENSG00000167173	0.55603	7.27463e-11	1.69492e-09
ENSG00000223532	-0.77985	7.9473e-11	1.84877e-09
ENSG00000105443	0.757692	8.81341e-11	2.04706e-09
ENSG00000112742	0.432541	9.38434e-11	2.17293e-09
ENSG00000257949	-1.88472	9.38052e-11	2.17293e-09
ENSG00000072042	-0.481782	9.71886e-11	2.24691e-09
ENSG00000145715	0.61393	1.02419e-10	2.36416e-09
ENSG00000264772	0.965267	1.03833e-10	2.39313e-09
ENSG00000105576	0.458923	1.04801e-10	2.41172e-09
ENSG00000116017	0.602592	1.09679e-10	2.52009e-09
ENSG00000112079	-0.864303	1.1023e-10	2.52867e-09
ENSG00000124193	-0.386045	1.10391e-10	2.52867e-09
ENSG00000173221	-0.647114	1.11076e-10	2.54048e-09
ENSG00000171475	0.592081	1.12865e-10	2.57404e-09
ENSG00000217241	-1.4816	1.12888e-10	2.57404e-09
ENSG00000133561	-0.47429	1.17194e-10	2.66818e-09
ENSG00000069974	-0.483681	1.17393e-10	2.66864e-09
ENSG00000136938	-0.309301	1.19924e-10	2.72203e-09
ENSG00000275605	-2.22593	1.20766e-10	2.73701e-09
ENSG00000124507	2.9744	1.21353e-10	2.74614e-09
ENSG00000164091	0.341676	1.21784e-10	2.75173e-09
ENSG00000151503	-0.432926	1.21997e-10	2.75238e-09
ENSG00000257621	0.665291	1.25646e-10	2.83044e-09
ENSG00000104687	0.460798	1.29369e-10	2.90993e-09
ENSG00000112062	-0.515993	1.30586e-10	2.9329e-09
ENSG00000059588	-0.940184	1.35e-10	3.02749e-09
ENSG00000131100	-0.536982	1.35925e-10	3.04366e-09
ENSG00000023228	-0.406388	1.38542e-10	3.09762e-09
ENSG00000155629	-1.27931	1.39017e-10	3.10361e-09
ENSG00000184009	-0.290604	1.41611e-10	3.1568e-09
ENSG00000104695	0.58152	1.4436e-10	3.21329e-09
ENSG00000116649	-0.444805	1.45786e-10	3.24022e-09
ENSG00000185896	0.430016	1.54083e-10	3.41954e-09
ENSG00000204482	2.09455	1.64393e-10	3.64296e-09
ENSG00000125875	0.485324	1.71393e-10	3.79245e-09
ENSG00000159461	-0.500709	1.7556e-10	3.87892e-09
ENSG00000101752	-0.563153	1.76957e-10	3.90402e-09
ENSG00000270885	-0.853456	1.8659e-10	4.11048e-09
ENSG00000111206	0.412331	1.9203e-10	4.2241e-09
ENSG00000135541	0.86284	1.99453e-10	4.37748e-09
ENSG00000273749	-0.809554	1.99588e-10	4.37748e-09
ENSG00000166482	0.644376	2.06379e-10	4.5198e-09
ENSG00000165997	-0.688132	2.08734e-10	4.56468e-09
ENSG00000072163	-0.617693	2.23758e-10	4.8861e-09
ENSG00000160654	0.493911	2.24808e-10	4.90185e-09
ENSG00000182858	0.970132	2.25736e-10	4.91494e-09
ENSG00000090971	0.749716	2.35942e-10	5.12969e-09
ENSG00000117650	0.584564	2.36682e-10	5.13831e-09
ENSG00000115282	-0.915915	2.43648e-10	5.28187e-09
ENSG00000235106	-1.04778	2.45634e-10	5.3172e-09
ENSG00000138160	0.324583	2.55771e-10	5.52865e-09
ENSG00000148308	-0.484707	2.57913e-10	5.5669e-09
ENSG00000111678	0.527207	2.90641e-10	6.26427e-09
ENSG00000111716	-0.340005	2.91957e-10	6.28358e-09
ENSG00000114544	0.76148	2.95151e-10	6.3341e-09
ENSG00000174946	4.05364	2.95036e-10	6.3341e-09
ENSG00000076944	0.553963	2.98271e-10	6.39188e-09
ENSG00000129810	0.603928	3.02794e-10	6.47953e-09
ENSG00000073060	-0.682298	3.21467e-10	6.86929e-09
ENSG00000144354	-0.394416	3.31792e-10	7.07982e-09
ENSG00000104998	0.674014	3.33014e-10	7.09575e-09
ENSG00000139428	-0.773323	3.36243e-10	7.15437e-09
ENSG00000244038	0.392585	3.46697e-10	7.36634e-09
ENSG00000104549	-0.395067	3.51298e-10	7.4535e-09
ENSG00000171791	-0.773716	3.71907e-10	7.87958e-09
ENSG00000162688	-0.664608	3.86487e-10	8.1769e-09
ENSG00000168476	0.621223	3.9269e-10	8.29641e-09
ENSG00000273686	0.346452	3.9592e-10	8.35286e-09
ENSG00000092199	-0.293039	3.98858e-10	8.40298e-09
ENSG00000068028	0.652052	4.06537e-10	8.5407e-09
ENSG00000167996	-0.309869	4.06427e-10	8.5407e-09
ENSG00000164751	-0.616984	4.10579e-10	8.60146e-09
ENSG00000166503	-0.438734	4.1051e-10	8.60146e-09
ENSG00000171388	-2.23875	4.18786e-10	8.76112e-09
ENSG00000129003	-0.371038	4.33232e-10	9.05068e-09
ENSG00000108932	1.08824	4.35776e-10	9.09113e-09
ENSG00000130638	-0.402039	4.52835e-10	9.43385e-09
ENSG00000091317	0.396321	4.68963e-10	9.75625e-09
ENSG00000166987	0.64789	4.82547e-10	1.00249e-08
ENSG00000117318	0.706095	4.96462e-10	1.02997e-08
ENSG00000064393	0.535586	4.98231e-10	1.03221e-08
ENSG00000109320	-0.651998	5.04679e-10	1.04412e-08
ENSG00000173786	-0.542511	5.10085e-10	1.05385e-08
ENSG00000185215	0.750106	5.24382e-10	1.08189e-08
ENSG00000170759	0.322852	5.32858e-10	1.09786e-08
ENSG00000099622	-0.376601	5.39396e-10	1.10981e-08
ENSG00000175414	-1.78688	5.43117e-10	1.11593e-08
ENSG00000180817	-0.360734	5.46783e-10	1.12192e-08
ENSG00000076928	0.393034	5.64242e-10	1.15615e-08
ENSG00000196550	0.668285	5.78358e-10	1.18346e-08
ENSG00000051825	0.482044	5.80115e-10	1.18543e-08
ENSG00000118508	-1.0456	5.96442e-10	1.21713e-08
ENSG00000141556	-0.448304	6.65778e-10	1.35677e-08
ENSG00000156504	0.467314	7.06026e-10	1.43684e-08
ENSG00000008710	0.715464	7.09274e-10	1.44148e-08
ENSG00000163714	-0.357374	7.32199e-10	1.48606e-08
ENSG00000052841	0.51378	7.52607e-10	1.52541e-08
ENSG00000111817	0.771186	7.96695e-10	1.61258e-08
ENSG00000182180	-0.421447	8.63791e-10	1.74602e-08
ENSG00000266094	0.419516	8.78862e-10	1.77409e-08
ENSG00000173218	0.504424	8.99616e-10	1.81354e-08
ENSG00000167548	0.387209	9.26784e-10	1.86579e-08
ENSG00000167470	0.625695	9.85964e-10	1.98226e-08
ENSG00000145012	0.811409	1.02414e-09	2.05349e-08
ENSG00000182010	-0.841493	1.02291e-09	2.05349e-08
ENSG00000196517	2.17742	1.05423e-09	2.11099e-08
ENSG00000166963	-0.435256	1.08947e-09	2.17865e-08
ENSG00000122884	-0.660088	1.10768e-09	2.2121e-08
ENSG00000188042	-0.290477	1.17482e-09	2.34305e-08
ENSG00000147459	0.806344	1.19249e-09	2.37513e-08
ENSG00000177606	1.08598	1.19618e-09	2.37932e-08
ENSG00000224373	1.36268	1.22148e-09	2.42642e-08
ENSG00000122223	-1.33581	1.23634e-09	2.45267e-08
ENSG00000160179	-1.96004	1.24332e-09	2.46326e-08
ENSG00000109046	0.5184	1.24717e-09	2.46762e-08
ENSG00000104904	0.312413	1.24934e-09	2.46864e-08
ENSG00000114353	0.309119	1.26422e-09	2.49476e-08
ENSG00000234745	-0.764769	1.27673e-09	2.51612e-08
ENSG00000170989	-0.81816	1.32035e-09	2.59866e-08
ENSG00000135766	-0.687434	1.32761e-09	2.6095e-08
ENSG00000083454	-0.549719	1.32984e-09	2.61047e-08
ENSG00000112531	-0.480407	1.36692e-09	2.67974e-08
ENSG00000134222	0.825315	1.37769e-09	2.6965e-08
ENSG00000148798	-0.547908	1.37908e-09	2.6965e-08
ENSG00000186815	0.961126	1.38389e-09	2.70238e-08
ENSG00000074370	-0.303317	1.39765e-09	2.72569e-08
ENSG00000138777	-0.564219	1.46032e-09	2.84419e-08
ENSG00000167670	-0.373007	1.49383e-09	2.90568e-08
ENSG00000230791	1.55189	1.5452e-09	3.0017e-08
ENSG00000125821	-0.458808	1.56776e-09	3.04157e-08
ENSG00000110871	-0.856637	1.61393e-09	3.1271e-08
ENSG00000188848	-0.798451	1.68101e-09	3.25285e-08
ENSG00000198898	-0.607639	1.71226e-09	3.30904e-08
ENSG00000118058	0.504885	1.71617e-09	3.31233e-08
ENSG00000092531	-0.553455	1.73019e-09	3.33078e-08
ENSG00000119403	0.435177	1.7296e-09	3.33078e-08
ENSG00000227028	1.28414	1.76155e-09	3.3868e-08
ENSG00000206127	-0.830933	1.76842e-09	3.39564e-08
ENSG00000132475	-0.291704	1.77927e-09	3.40941e-08
ENSG00000158477	-1.81944	1.78015e-09	3.40941e-08
ENSG00000146072	-0.724473	1.78247e-09	3.40948e-08
ENSG00000142102	1.03453	1.81784e-09	3.4727e-08
ENSG00000043093	-0.528059	1.85839e-09	3.54564e-08
ENSG00000185122	0.505642	1.86684e-09	3.55722e-08
ENSG00000233369	-0.463934	1.90403e-09	3.62348e-08
ENSG00000162951	-1.29149	1.93561e-09	3.67888e-08
ENSG00000136108	0.34354	1.98973e-09	3.77696e-08
ENSG00000172992	-0.773858	1.99721e-09	3.78635e-08
ENSG00000129187	-0.535638	2.10005e-09	3.97587e-08
ENSG00000129422	3.59385	2.10249e-09	3.97587e-08
ENSG00000100852	0.452077	2.13413e-09	4.02842e-08
ENSG00000196405	-0.336054	2.13567e-09	4.02842e-08
ENSG00000196369	0.878677	2.32726e-09	4.38428e-08
ENSG00000143228	0.434846	2.43819e-09	4.58748e-08
ENSG00000118007	0.413066	2.55775e-09	4.80638e-08
ENSG00000188404	-0.836606	2.57719e-09	4.83684e-08
ENSG00000137076	0.384995	2.60879e-09	4.89001e-08
ENSG00000227507	1.05247	2.66576e-09	4.99053e-08
ENSG00000164120	-0.603056	2.7582e-09	5.15714e-08
ENSG00000185361	0.677612	2.89564e-09	5.40736e-08
ENSG00000005339	0.442535	2.92159e-09	5.44901e-08
ENSG00000049245	0.495276	2.93485e-09	5.46693e-08
ENSG00000177963	-0.456214	2.94828e-09	5.48513e-08
ENSG00000134905	-0.669501	2.96202e-09	5.50384e-08
ENSG00000116678	1.29993	2.97478e-09	5.51385e-08
ENSG00000168036	0.354112	2.97134e-09	5.51385e-08
ENSG00000126353	-0.875147	3.00157e-09	5.55662e-08
ENSG00000172954	0.609491	3.04349e-09	5.62725e-08
ENSG00000110917	-0.34906	3.06809e-09	5.66573e-08
ENSG00000114770	0.555335	3.2015e-09	5.90482e-08
ENSG00000138709	-0.664577	3.34281e-09	6.15785e-08
ENSG00000258947	-0.563772	3.36525e-09	6.19157e-08
ENSG00000159063	0.472923	3.39913e-09	6.24621e-08
ENSG00000275052	0.427693	3.42142e-09	6.27946e-08
ENSG00000128944	0.448863	3.50305e-09	6.4214e-08
ENSG00000105369	0.722674	3.60027e-09	6.59153e-08
ENSG00000177150	-0.669901	3.64412e-09	6.66356e-08
ENSG00000197324	0.691899	3.64852e-09	6.66356e-08
ENSG00000108395	-0.602575	3.68652e-09	6.72476e-08
ENSG00000139737	-0.745933	3.7199e-09	6.77738e-08
ENSG00000156299	0.498073	3.76003e-09	6.84216e-08
ENSG00000081237	0.383687	3.87135e-09	7.03617e-08
ENSG00000172575	-0.817095	3.92533e-09	7.12562e-08
ENSG00000126602	-0.37333	3.95223e-09	7.16575e-08
ENSG00000166197	-0.283458	4.01669e-09	7.2738e-08
ENSG00000120533	-0.47263	4.26325e-09	7.71097e-08
ENSG00000159216	-0.30852	4.27915e-09	7.73038e-08
ENSG00000121621	0.582819	4.82289e-09	8.70215e-08
ENSG00000213190	-0.495002	5.0349e-09	9.07373e-08
ENSG00000111331	0.555642	5.18638e-09	9.33548e-08
ENSG00000186591	0.456437	5.24956e-09	9.43785e-08
ENSG00000110536	-0.792506	5.3478e-09	9.60293e-08
ENSG00000187231	-0.616778	5.58856e-09	1.00232e-07
ENSG00000170627	-0.372203	5.66487e-09	1.01479e-07
ENSG00000173801	-0.971746	5.72094e-09	1.02361e-07
ENSG00000102158	-0.518677	5.85821e-09	1.04692e-07
ENSG00000259834	-1.15841	6.02503e-09	1.07545e-07
ENSG00000092067	-1.12544	6.06601e-09	1.08147e-07
ENSG00000135677	0.51867	6.28955e-09	1.11999e-07
ENSG00000156709	-0.44112	6.31615e-09	1.12339e-07
ENSG00000157045	-1.44255	6.34989e-09	1.12805e-07
ENSG00000090857	-0.477011	6.37317e-09	1.13084e-07
ENSG00000078687	0.458025	6.72382e-09	1.19165e-07
ENSG00000005189	0.846027	7.29001e-09	1.29046e-07
ENSG00000154803	0.786817	7.43046e-09	1.31377e-07
ENSG00000111142	-0.309543	7.48235e-09	1.32138e-07
ENSG00000110395	0.390122	7.50582e-09	1.32396e-07
ENSG00000164604	-1.21724	8.13235e-09	1.43279e-07
ENSG00000131381	0.64862	8.46268e-09	1.48923e-07
ENSG00000180573	2.03102	8.64772e-09	1.52001e-07
ENSG00000142949	-0.372143	8.73604e-09	1.53373e-07
ENSG00000007944	-1.17341	8.82373e-09	1.54731e-07
ENSG00000143507	-1.00463	9.56978e-09	1.67617e-07
ENSG00000107874	-0.480897	9.67422e-09	1.69248e-07
ENSG00000108639	0.572008	9.80186e-09	1.71281e-07
ENSG00000139613	-0.446931	1.01249e-08	1.76719e-07
ENSG00000173442	0.509494	1.03171e-08	1.79801e-07
ENSG00000196313	-0.41032	1.03255e-08	1.79801e-07
ENSG00000116954	-0.664967	1.09636e-08	1.9069e-07
ENSG00000188636	-1.00117	1.09791e-08	1.90738e-07
ENSG00000184117	-0.439243	1.10332e-08	1.91455e-07
ENSG00000180096	0.388918	1.14778e-08	1.9894e-07
ENSG00000104885	0.424253	1.16879e-08	2.02346e-07
ENSG00000067715	1.35611	1.24215e-08	2.14798e-07
ENSG00000158195	0.352956	1.25249e-08	2.16337e-07
ENSG00000178904	-0.72586	1.26521e-08	2.18281e-07
ENSG00000169105	-0.722137	1.26951e-08	2.18771e-07
ENSG00000086289	-1.03581	1.2944e-08	2.22803e-07
ENSG00000168899	-0.939211	1.31512e-08	2.26111e-07
ENSG00000135924	0.810975	1.35221e-08	2.3222e-07
ENSG00000128951	-0.341203	1.36001e-08	2.33024e-07
ENSG00000143106	-0.407825	1.35986e-08	2.33024e-07
ENSG00000164151	-0.407297	1.36633e-08	2.3384e-07
ENSG00000124181	-0.34406	1.37355e-08	2.34806e-07
ENSG00000088247	0.274743	1.406e-08	2.40079e-07
ENSG00000105011	0.401356	1.41304e-08	2.41006e-07
ENSG00000156675	-0.496582	1.42069e-08	2.42036e-07
ENSG00000151239	0.665535	1.4598e-08	2.48415e-07
ENSG00000184675	-0.823977	1.47511e-08	2.50735e-07
ENSG00000175634	0.444786	1.49249e-08	2.53401e-07
ENSG00000147138	-0.86048	1.51843e-08	2.57513e-07
ENSG00000159596	-0.564354	1.53603e-08	2.60203e-07
ENSG00000089916	-0.698169	1.56e-08	2.63965e-07
ENSG00000166340	0.469608	1.57873e-08	2.66832e-07
ENSG00000110697	0.560579	1.58729e-08	2.67975e-07
ENSG00000083099	-0.559519	1.60416e-08	2.70227e-07
ENSG00000089820	0.371479	1.60424e-08	2.70227e-07
ENSG00000196296	0.666244	1.63399e-08	2.74929e-07
ENSG00000198791	-0.347917	1.6548e-08	2.78118e-07
ENSG00000168421	-0.31611	1.66093e-08	2.78836e-07
ENSG00000183741	0.438932	1.68805e-08	2.8307e-07
ENSG00000164466	-0.480043	1.69224e-08	2.83456e-07
ENSG00000104635	-0.750459	1.70834e-08	2.85831e-07
ENSG00000134594	-1.6688	1.71767e-08	2.86755e-07
ENSG00000136875	-0.44667	1.71769e-08	2.86755e-07
ENSG00000104064	-0.439109	1.76231e-08	2.93876e-07
ENSG00000187210	-1.78646	1.76759e-08	2.94428e-07
ENSG00000079739	-0.442175	1.78281e-08	2.96632e-07
ENSG00000148660	-0.52997	1.8031e-08	2.99675e-07
ENSG00000149182	-0.486155	1.84369e-08	3.06081e-07
ENSG00000070882	0.516771	1.85801e-08	3.08116e-07
ENSG00000072786	0.532136	1.8677e-08	3.0938e-07
ENSG00000115705	-4.83179	1.88684e-08	3.12205e-07
ENSG00000096746	-0.312479	1.9188e-08	3.17143e-07
ENSG00000136111	-0.401871	1.94074e-08	3.20414e-07
ENSG00000274719	-2.97678	1.94711e-08	3.21112e-07
ENSG00000169442	0.803742	2.0256e-08	3.33322e-07
ENSG00000171530	-0.353075	2.02374e-08	3.33322e-07
ENSG00000169180	-0.378244	2.06119e-08	3.38805e-07
ENSG00000006712	-0.437354	2.07675e-08	3.40988e-07
ENSG00000075089	-0.669829	2.12251e-08	3.4812e-07
ENSG00000182400	-0.766183	2.16513e-08	3.5472e-07
ENSG00000085365	-0.56204	2.28673e-08	3.74233e-07
ENSG00000186767	-0.957718	2.30248e-08	3.76399e-07
ENSG00000172986	-0.9319	2.31345e-08	3.77779e-07
ENSG00000183255	0.335677	2.37147e-08	3.86831e-07
ENSG00000172543	-1.00861	2.37872e-08	3.87591e-07
ENSG00000105835	-0.438009	2.4215e-08	3.94133e-07
ENSG00000155368	-0.3801	2.43038e-08	3.95148e-07
ENSG00000143569	-0.384519	2.48545e-08	4.03664e-07
ENSG00000132965	0.657947	2.4932e-08	4.04044e-07
ENSG00000165512	-0.359271	2.49172e-08	4.04044e-07
ENSG00000055609	0.425077	2.56534e-08	4.15285e-07
ENSG00000001626	-1.24621	2.57689e-08	4.16705e-07
ENSG00000168575	0.547285	2.61465e-08	4.22353e-07
ENSG00000068831	-0.626383	2.63802e-08	4.25669e-07
ENSG00000112977	0.402405	2.66027e-08	4.28796e-07
ENSG00000226137	1.56399	2.68582e-08	4.32449e-07
ENSG00000104723	0.46748	2.71747e-08	4.37074e-07
ENSG00000164182	-0.631987	2.74832e-08	4.41561e-07
ENSG00000138180	0.376524	2.7959e-08	4.48243e-07
ENSG00000170017	-0.697086	2.79292e-08	4.48243e-07
ENSG00000182628	0.453028	2.81236e-08	4.50399e-07
ENSG00000159792	-0.83725	2.8873e-08	4.61906e-07
ENSG00000188522	1.39427	3.06857e-08	4.90382e-07
ENSG00000006530	-0.626226	3.12685e-08	4.99162e-07
ENSG00000176973	0.576342	3.14803e-08	5.02006e-07
ENSG00000152409	0.492275	3.19093e-08	5.08305e-07
ENSG00000215784	0.617834	3.20405e-08	5.09853e-07
ENSG00000091483	-0.375057	3.30703e-08	5.25681e-07
ENSG00000175097	0.99435	3.31755e-08	5.26793e-07
ENSG00000006459	-1.08076	3.33471e-08	5.28956e-07
ENSG00000103512	-0.520463	3.34843e-08	5.30571e-07
ENSG00000182557	-0.54853	3.36222e-08	5.32192e-07
ENSG00000136286	-0.354891	3.36743e-08	5.32452e-07
ENSG00000163349	0.412206	3.42065e-08	5.40296e-07
ENSG00000188895	0.374897	3.42671e-08	5.40683e-07
ENSG00000133574	-1.25817	3.4841e-08	5.49158e-07
ENSG00000079616	0.324183	3.55094e-08	5.58516e-07
ENSG00000105393	0.467547	3.55065e-08	5.58516e-07
ENSG00000068323	0.689333	3.58557e-08	5.63372e-07
ENSG00000164253	-0.555479	3.71442e-08	5.83003e-07
ENSG00000138443	0.367401	3.85713e-08	6.04768e-07
ENSG00000242125	0.381927	3.88033e-08	6.0777e-07
ENSG00000035141	-0.415551	3.9052e-08	6.11025e-07
ENSG00000162139	-0.486283	4.04881e-08	6.32833e-07
ENSG00000236237	0.99382	4.05305e-08	6.32834e-07
ENSG00000264324	2.35098	4.07678e-08	6.35876e-07
ENSG00000138767	-0.495646	4.17507e-08	6.49851e-07
ENSG00000198189	0.601076	4.17325e-08	6.49851e-07
ENSG00000110448	-0.49882	4.23794e-08	6.58951e-07
ENSG00000088899	1.80821	4.3064e-08	6.68901e-07
ENSG00000130402	0.309605	4.48519e-08	6.95949e-07
ENSG00000111725	-0.624929	4.67349e-08	7.24414e-07
ENSG00000027697	-0.736697	4.766e-08	7.37989e-07
ENSG00000116977	0.542496	5.04242e-08	7.79985e-07
ENSG00000172216	0.655135	5.08095e-08	7.85133e-07
ENSG00000145284	0.510455	5.15792e-08	7.96204e-07
ENSG00000152413	-0.626499	5.17445e-08	7.97933e-07
ENSG00000120868	0.663486	5.21067e-08	8.01864e-07
ENSG00000197622	0.448031	5.20596e-08	8.01864e-07
ENSG00000168904	-0.685142	5.31441e-08	8.16988e-07
ENSG00000159496	0.798885	5.44993e-08	8.36961e-07
ENSG00000073578	-0.348406	5.56936e-08	8.54425e-07
ENSG00000160446	0.752364	5.57675e-08	8.54683e-07
ENSG00000072571	0.376097	5.60364e-08	8.57925e-07
ENSG00000050030	0.627697	5.99771e-08	9.17319e-07
ENSG00000100568	-0.45248	6.06421e-08	9.26541e-07
ENSG00000074855	0.820943	6.0728e-08	9.26907e-07
ENSG00000121413	0.754693	6.14466e-08	9.3692e-07
ENSG00000029363	-0.294685	6.19314e-08	9.4335e-07
ENSG00000158019	-0.573292	6.27228e-08	9.54432e-07
ENSG00000122034	-0.314386	6.3004e-08	9.57737e-07
ENSG00000152990	-0.530119	6.35341e-08	9.64815e-07
ENSG00000132535	0.762487	6.38755e-08	9.69016e-07
ENSG00000100416	0.474793	6.40028e-08	9.69963e-07
ENSG00000089902	0.371366	6.65648e-08	1.00777e-06
ENSG00000148672	-0.306582	6.68711e-08	1.01138e-06
ENSG00000137944	-0.58683	6.72088e-08	1.01546e-06
ENSG00000105173	-1.055	6.76947e-08	1.02177e-06
ENSG00000089248	0.372119	6.85079e-08	1.03301e-06
ENSG00000103222	-0.565942	7.15621e-08	1.07797e-06
ENSG00000132207	0.699256	7.38922e-08	1.11195e-06
ENSG00000105281	0.334902	7.51232e-08	1.12934e-06
ENSG00000164687	-0.35526	7.52823e-08	1.1306e-06
ENSG00000116406	-0.501011	7.57311e-08	1.13619e-06
ENSG00000158636	0.543786	7.6037e-08	1.13964e-06
ENSG00000146701	-0.323065	7.6754e-08	1.14923e-06
ENSG00000155755	-0.468681	7.84717e-08	1.17378e-06
ENSG00000122566	-0.250316	8.27799e-08	1.23689e-06
ENSG00000143621	-0.265646	8.28564e-08	1.23689e-06
ENSG00000136531	0.939973	8.32044e-08	1.24085e-06
ENSG00000130511	0.381015	8.57327e-08	1.27728e-06
ENSG00000182095	0.449228	8.6821e-08	1.29221e-06
ENSG00000181019	0.901809	8.82996e-08	1.31291e-06
ENSG00000143970	0.439294	8.88095e-08	1.31918e-06
ENSG00000184640	0.284144	8.91773e-08	1.32333e-06
ENSG00000104369	-0.842217	9.1272e-08	1.35307e-06
ENSG00000139572	-1.1953	9.23024e-08	1.36699e-06
ENSG00000104897	0.329773	9.29338e-08	1.37498e-06
ENSG00000139645	0.4503	9.40518e-08	1.39014e-06
ENSG00000092853	-0.426875	9.51571e-08	1.40509e-06
ENSG00000077549	-0.327699	9.68767e-08	1.42908e-06
ENSG00000245694	0.555412	9.70848e-08	1.43073e-06
ENSG00000070961	0.386371	9.90953e-08	1.45892e-06
ENSG00000171943	0.776111	9.92401e-08	1.45962e-06
ENSG00000126003	0.364027	9.9719e-08	1.46522e-06
ENSG00000148218	0.483824	1.01245e-07	1.48506e-06
ENSG00000175895	0.544693	1.01267e-07	1.48506e-06
ENSG00000169220	0.988661	1.01487e-07	1.48682e-06
ENSG00000141540	1.41774	1.02475e-07	1.49982e-06
ENSG00000122779	-0.400515	1.02912e-07	1.50475e-06
ENSG00000197976	0.706785	1.03696e-07	1.51473e-06
ENSG00000196323	-0.425611	1.05612e-07	1.54121e-06
ENSG00000145494	-0.379204	1.06782e-07	1.55676e-06
ENSG00000129932	0.626657	1.07552e-07	1.56647e-06
ENSG00000179051	-0.260691	1.08029e-07	1.57189e-06
ENSG00000196187	0.920541	1.0869e-07	1.57996e-06
ENSG00000101856	0.348745	1.09422e-07	1.58906e-06
ENSG00000149474	-0.491181	1.10479e-07	1.60286e-06
ENSG00000105325	0.46445	1.12535e-07	1.62952e-06
ENSG00000143774	0.376931	1.12522e-07	1.62952e-06
ENSG00000064763	-0.489159	1.1335e-07	1.63974e-06
ENSG00000123685	-0.981637	1.17182e-07	1.69354e-06
ENSG00000214753	-0.265662	1.19757e-07	1.72908e-06
ENSG00000119912	-0.451575	1.21661e-07	1.75458e-06
ENSG00000162063	0.357922	1.21758e-07	1.75458e-06
ENSG00000204487	0.867465	1.22599e-07	1.765e-06
ENSG00000134602	-0.44605	1.23216e-07	1.77218e-06
ENSG00000178741	-0.354499	1.24668e-07	1.79133e-06
ENSG00000116171	0.298311	1.27625e-07	1.83207e-06
ENSG00000160326	-0.67593	1.28022e-07	1.83506e-06
ENSG00000236925	0.868728	1.28079e-07	1.83506e-06
ENSG00000160691	0.435483	1.29189e-07	1.8492e-06
ENSG00000134690	0.360456	1.38229e-07	1.9767e-06
ENSG00000129675	-0.288308	1.38557e-07	1.9795e-06
ENSG00000103260	1.17644	1.41901e-07	2.02533e-06
ENSG00000100916	0.879768	1.42569e-07	2.03293e-06
ENSG00000263513	0.648606	1.46027e-07	2.08027e-06
ENSG00000254505	0.554682	1.47155e-07	2.09434e-06
ENSG00000101109	0.335737	1.48076e-07	2.10544e-06
ENSG00000123453	0.573372	1.51904e-07	2.15782e-06
ENSG00000183569	-1.16526	1.55459e-07	2.20622e-06
ENSG00000102385	1.75011	1.5746e-07	2.2325e-06
ENSG00000066294	-1.23435	1.59762e-07	2.26122e-06
ENSG00000106628	-0.343839	1.59788e-07	2.26122e-06
ENSG00000137145	0.735453	1.60212e-07	2.26507e-06
ENSG00000110108	0.31589	1.61555e-07	2.2819e-06
ENSG00000133627	-1.10364	1.63422e-07	2.3061e-06
ENSG00000164932	-0.616636	1.67079e-07	2.35548e-06
ENSG00000182054	-0.306388	1.68929e-07	2.37932e-06
ENSG00000159069	0.472148	1.69183e-07	2.38066e-06
ENSG00000119979	-0.746583	1.71101e-07	2.40538e-06
ENSG00000139998	-0.656618	1.71919e-07	2.41462e-06
ENSG00000198380	0.429689	1.73462e-07	2.434e-06
ENSG00000151012	0.822358	1.7732e-07	2.4858e-06
ENSG00000001461	0.61949	1.77569e-07	2.48696e-06
ENSG00000006652	0.458143	1.85922e-07	2.60152e-06
ENSG00000025293	-0.392066	1.86369e-07	2.60533e-06
ENSG00000109171	0.442346	1.87698e-07	2.62147e-06
ENSG00000227934	2.50365	1.92691e-07	2.68869e-06
ENSG00000100938	-0.497345	1.94435e-07	2.71049e-06
ENSG00000169221	0.412983	2.01072e-07	2.80041e-06
ENSG00000233450	0.506757	2.10264e-07	2.9257e-06
ENSG00000197653	2.68215	2.10614e-07	2.92785e-06
ENSG00000277048	0.558576	2.11931e-07	2.94342e-06
ENSG00000134323	-1.10513	2.12632e-07	2.95041e-06
ENSG00000028528	-0.392345	2.21806e-07	3.07487e-06
ENSG00000104774	0.428643	2.23687e-07	3.09807e-06
ENSG00000151532	-0.545411	2.25877e-07	3.12551e-06
ENSG00000185905	0.734557	2.26802e-07	3.1354e-06
ENSG00000147140	0.24445	2.28204e-07	3.15186e-06
ENSG00000162775	0.501422	2.28544e-07	3.15366e-06
ENSG00000104517	0.329829	2.32139e-07	3.20031e-06
ENSG00000137824	0.537518	2.34095e-07	3.2243e-06
ENSG00000108465	-0.446809	2.4469e-07	3.36713e-06
ENSG00000111252	0.453209	2.4675e-07	3.39118e-06
ENSG00000144118	1.45244	2.46891e-07	3.39118e-06
ENSG00000164307	-0.332029	2.51741e-07	3.45462e-06
ENSG00000198625	0.690272	2.5248e-07	3.4616e-06
ENSG00000163644	-0.668415	2.55145e-07	3.49493e-06
ENSG00000187951	0.619725	2.60601e-07	3.56639e-06
ENSG00000165480	0.413863	2.66049e-07	3.63762e-06
ENSG00000172493	-0.382482	2.67776e-07	3.6579e-06
ENSG00000109519	-0.455133	2.68996e-07	3.67121e-06
ENSG00000148248	0.280418	2.70856e-07	3.69322e-06
ENSG00000129292	0.40154	2.71821e-07	3.703e-06
ENSG00000188070	0.565002	2.76917e-07	3.76899e-06
ENSG00000145349	0.77959	2.7844e-07	3.78628e-06
ENSG00000274626	-0.733253	2.79271e-07	3.79413e-06
ENSG00000101452	-0.538818	2.80529e-07	3.80776e-06
ENSG00000183019	2.7006	2.81046e-07	3.81132e-06
ENSG00000186193	0.45632	2.86623e-07	3.88344e-06
ENSG00000183684	0.288079	2.87465e-07	3.88916e-06
ENSG00000185164	-0.388075	2.87566e-07	3.88916e-06
ENSG00000105486	-0.381694	2.87862e-07	3.88965e-06
ENSG00000167851	1.37661	2.91448e-07	3.93454e-06
ENSG00000136068	-0.410814	2.94887e-07	3.97381e-06
ENSG00000274651	-1.18419	2.94695e-07	3.97381e-06
ENSG00000095139	0.286192	2.98431e-07	4.01794e-06
ENSG00000087301	0.607978	3.00353e-07	4.04018e-06
ENSG00000133106	-1.09835	3.01921e-07	4.05762e-06
ENSG00000136960	1.47263	3.04009e-07	4.08202e-06
ENSG00000101265	-0.487527	3.13231e-07	4.19869e-06
ENSG00000255717	0.356951	3.1326e-07	4.19869e-06
ENSG00000172264	2.19908	3.15381e-07	4.22334e-06
ENSG00000169718	-0.380148	3.1888e-07	4.26637e-06
ENSG00000163154	2.6445	3.24423e-07	4.33665e-06
ENSG00000182944	-0.260366	3.27282e-07	4.37097e-06
ENSG00000108389	-0.391891	3.31452e-07	4.41877e-06
ENSG00000139668	-0.613215	3.31408e-07	4.41877e-06
ENSG00000071054	-0.312739	3.35455e-07	4.46417e-06
ENSG00000124092	-0.458234	3.35411e-07	4.46417e-06
ENSG00000143418	0.342838	3.43439e-07	4.56636e-06
ENSG00000070610	-0.677305	3.47246e-07	4.60879e-06
ENSG00000213619	-0.375838	3.46948e-07	4.60879e-06
ENSG00000108106	0.293481	3.49561e-07	4.6313e-06
ENSG00000137628	0.665131	3.49387e-07	4.6313e-06
ENSG00000174010	0.632226	3.51816e-07	4.65704e-06
ENSG00000116337	0.34377	3.58612e-07	4.7428e-06
ENSG00000127152	0.414357	3.65547e-07	4.82548e-06
ENSG00000164715	0.451943	3.65831e-07	4.82548e-06
ENSG00000249619	3.76357	3.65475e-07	4.82548e-06
ENSG00000237765	0.75132	3.6742e-07	4.84217e-06
ENSG00000119397	0.468465	3.74744e-07	4.93435e-06
ENSG00000140575	0.361084	3.75506e-07	4.94003e-06
ENSG00000176463	0.746854	3.8093e-07	5.00699e-06
ENSG00000260966	-1.33533	3.84076e-07	5.04391e-06
ENSG00000168028	0.242762	3.87306e-07	5.08186e-06
ENSG00000164211	0.454362	3.92068e-07	5.13984e-06
ENSG00000084234	-0.348079	3.95628e-07	5.18197e-06
ENSG00000187325	-0.653546	3.99825e-07	5.23235e-06
ENSG00000066056	-1.32216	4.1063e-07	5.36436e-06
ENSG00000136295	0.414592	4.10379e-07	5.36436e-06
ENSG00000152256	-0.504456	4.18117e-07	5.45742e-06
ENSG00000100030	0.288568	4.36894e-07	5.69753e-06
ENSG00000119772	-0.397889	4.39473e-07	5.72617e-06
ENSG00000090889	0.356325	4.41956e-07	5.7535e-06
ENSG00000159082	0.597012	4.44612e-07	5.78304e-06
ENSG00000103642	-0.59158	4.46586e-07	5.79361e-06
ENSG00000116698	0.338822	4.46544e-07	5.79361e-06
ENSG00000171310	-0.317699	4.45894e-07	5.79361e-06
ENSG00000187837	1.1226	4.52021e-07	5.85904e-06
ENSG00000105778	0.404894	4.56585e-07	5.91307e-06
ENSG00000188486	0.32428	4.58119e-07	5.9278e-06
ENSG00000086666	0.464693	4.65277e-07	6.01522e-06
ENSG00000175305	-0.614324	4.7931e-07	6.19129e-06
ENSG00000135775	-0.426996	4.80322e-07	6.19901e-06
ENSG00000166619	-0.551519	4.8165e-07	6.21079e-06
ENSG00000115738	1.71959	4.85877e-07	6.2599e-06
ENSG00000174652	0.529679	4.87079e-07	6.26999e-06
ENSG00000173638	-0.444476	5.05265e-07	6.4985e-06
ENSG00000124160	0.326393	5.12999e-07	6.59064e-06
ENSG00000136518	0.337545	5.1331e-07	6.59064e-06
ENSG00000102524	-1.66583	5.15994e-07	6.61941e-06
ENSG00000225733	0.315646	5.17813e-07	6.63174e-06
ENSG00000274211	0.50736	5.17842e-07	6.63174e-06
ENSG00000073331	1.22471	5.25215e-07	6.72042e-06
ENSG00000275882	1.03671	5.37557e-07	6.87246e-06
ENSG00000231048	1.29746	5.41881e-07	6.92183e-06
ENSG00000130477	-0.907762	5.50441e-07	7.02516e-06
ENSG00000169957	-0.661069	5.5442e-07	7.06992e-06
ENSG00000149016	0.88238	5.74079e-07	7.31438e-06
ENSG00000144224	-0.421626	5.80842e-07	7.39424e-06
ENSG00000140319	0.296917	5.83857e-07	7.4263e-06
ENSG00000162642	-0.760441	5.87618e-07	7.46779e-06
ENSG00000196428	0.629895	5.89565e-07	7.48618e-06
ENSG00000111674	0.546621	5.97819e-07	7.58454e-06
ENSG00000213203	-0.794609	5.98742e-07	7.58981e-06
ENSG00000187109	-0.245219	6.1401e-07	7.77677e-06
ENSG00000010318	-0.933739	6.18279e-07	7.82421e-06
ENSG00000136603	0.647267	6.1917e-07	7.82887e-06
ENSG00000167208	-0.875867	6.30798e-07	7.96915e-06
ENSG00000153130	-0.701594	6.39942e-07	8.07785e-06
ENSG00000262327	-0.840137	6.43771e-07	8.11933e-06
ENSG00000078804	-1.05689	6.47725e-07	8.16069e-06
ENSG00000141985	0.462953	6.48142e-07	8.16069e-06
ENSG00000138398	-0.385036	6.5943e-07	8.29585e-06
ENSG00000052795	-0.426172	6.76738e-07	8.50642e-06
ENSG00000063046	-0.233898	6.79982e-07	8.54002e-06
ENSG00000158639	0.571638	6.87379e-07	8.62568e-06
ENSG00000090554	1.07191	6.91439e-07	8.66936e-06
ENSG00000198951	0.609066	6.9369e-07	8.6903e-06
ENSG00000197217	-0.460258	6.99672e-07	8.75791e-06
ENSG00000135090	-0.358658	7.04097e-07	8.80592e-06
ENSG00000108883	-0.297819	7.11868e-07	8.89568e-06
ENSG00000117984	0.326268	7.21042e-07	9.0028e-06
ENSG00000105705	0.507981	7.26957e-07	9.06813e-06
ENSG00000124222	-0.382188	7.27487e-07	9.06813e-06
ENSG00000174938	0.625417	7.32591e-07	9.12415e-06
ENSG00000087095	-0.531487	7.38744e-07	9.19312e-06
ENSG00000181418	-1.00703	7.53116e-07	9.36417e-06
ENSG00000253719	-0.404142	7.65402e-07	9.50903e-06
ENSG00000100225	-0.329914	7.68734e-07	9.53459e-06
ENSG00000173812	0.24891	7.68209e-07	9.53459e-06
ENSG00000110768	0.403128	7.71972e-07	9.56682e-06
ENSG00000133773	-0.436991	7.85024e-07	9.72052e-06
ENSG00000184381	0.753577	7.86603e-07	9.73202e-06
ENSG00000237945	1.04743	7.94893e-07	9.82645e-06
ENSG00000112992	-0.383783	8.00994e-07	9.8937e-06
ENSG00000173145	-0.529572	8.02594e-07	9.90528e-06
ENSG00000204977	-0.612188	8.48751e-07	1.04663e-05
ENSG00000156510	2.70382	8.57041e-07	1.05598e-05
ENSG00000067082	0.527924	8.61331e-07	1.06039e-05
ENSG00000147224	-0.346261	8.63043e-07	1.06163e-05
ENSG00000226248	-0.470259	8.65433e-07	1.06369e-05
ENSG00000100354	0.415526	8.82814e-07	1.08416e-05
ENSG00000112759	-0.368726	8.98792e-07	1.10288e-05
ENSG00000181873	0.565191	9.05105e-07	1.10972e-05
ENSG00000104894	0.514393	9.08213e-07	1.11262e-05
ENSG00000182307	0.368618	9.26392e-07	1.13396e-05
ENSG00000170860	-0.339035	9.27461e-07	1.13434e-05
ENSG00000147099	-0.772434	9.39127e-07	1.14767e-05
ENSG00000187595	-2.59746	9.6808e-07	1.18209e-05
ENSG00000135842	0.81074	9.70371e-07	1.18295e-05
ENSG00000165304	0.377934	9.69959e-07	1.18295e-05
ENSG00000177302	-0.433041	9.71365e-07	1.1832e-05
ENSG00000106086	-0.567329	9.75598e-07	1.18697e-05
ENSG00000166889	0.341894	9.76046e-07	1.18697e-05
ENSG00000228716	-0.332639	9.82639e-07	1.19401e-05
ENSG00000204519	0.569118	9.8679e-07	1.19732e-05
ENSG00000257151	-1.30855	9.86959e-07	1.19732e-05
ENSG00000146083	0.429251	9.89127e-07	1.19898e-05
ENSG00000005007	0.301548	9.94024e-07	1.20394e-05
ENSG00000171302	0.385174	1.00496e-06	1.2162e-05
ENSG00000145781	-0.643852	1.04605e-06	1.2649e-05
ENSG00000025800	-0.364433	1.05438e-06	1.27395e-05
ENSG00000181192	-0.583836	1.07864e-06	1.3022e-05
ENSG00000139718	0.381209	1.09275e-06	1.31817e-05
ENSG00000163399	0.255481	1.09635e-06	1.32145e-05
ENSG00000135953	-0.599236	1.10824e-06	1.3347e-05
ENSG00000109107	-1.03179	1.11196e-06	1.33703e-05
ENSG00000167397	0.44179	1.11115e-06	1.33703e-05
ENSG00000186350	0.87418	1.1526e-06	1.38478e-05
ENSG00000128059	-0.355937	1.16868e-06	1.40298e-05
ENSG00000132912	0.420708	1.17442e-06	1.40874e-05
ENSG00000135127	0.736622	1.1779e-06	1.41178e-05
ENSG00000108039	-0.379708	1.18184e-06	1.41537e-05
ENSG00000120705	-0.275242	1.1937e-06	1.42843e-05
ENSG00000078061	0.418152	1.1969e-06	1.43111e-05
ENSG00000125249	-0.528216	1.20923e-06	1.44471e-05
ENSG00000127314	-0.296449	1.22888e-06	1.46701e-05
ENSG00000198646	-0.351383	1.23658e-06	1.47502e-05
ENSG00000112983	0.391401	1.24809e-06	1.48757e-05
ENSG00000136527	-0.245882	1.27337e-06	1.51649e-05
ENSG00000174371	-0.399537	1.27595e-06	1.51835e-05
ENSG00000082512	-0.730795	1.28841e-06	1.53196e-05
ENSG00000145439	-0.724295	1.29198e-06	1.53498e-05
ENSG00000100697	0.28675	1.30327e-06	1.54717e-05
ENSG00000245532	0.599303	1.31098e-06	1.55508e-05
ENSG00000126264	0.822603	1.32063e-06	1.56529e-05
ENSG00000115216	0.433165	1.33366e-06	1.57949e-05
ENSG00000131400	5.30295	1.33832e-06	1.58375e-05
ENSG00000168405	-1.37021	1.34426e-06	1.58952e-05
ENSG00000108523	0.350882	1.37307e-06	1.6223e-05
ENSG00000080986	0.37196	1.3902e-06	1.64124e-05
ENSG00000110090	0.298239	1.3996e-06	1.65104e-05
ENSG00000132792	-0.299186	1.43566e-06	1.69225e-05
ENSG00000185480	0.422398	1.44861e-06	1.70617e-05
ENSG00000080503	0.513321	1.46082e-06	1.7192e-05
ENSG00000108561	-0.286398	1.47855e-06	1.73856e-05
ENSG00000137135	0.508795	1.4796e-06	1.73856e-05
ENSG00000103043	0.448659	1.48273e-06	1.74087e-05
ENSG00000198830	-0.211617	1.487e-06	1.74451e-05
ENSG00000161692	0.567132	1.51338e-06	1.77407e-05
ENSG00000183092	1.43216	1.51771e-06	1.77714e-05
ENSG00000215251	0.377533	1.51838e-06	1.77714e-05
ENSG00000168813	0.418138	1.52521e-06	1.78375e-05
ENSG00000147475	-0.72136	1.53852e-06	1.7979e-05
ENSG00000089220	-0.237487	1.54816e-06	1.80775e-05
ENSG00000116584	-0.288889	1.56089e-06	1.8212e-05
ENSG00000140365	0.463047	1.58113e-06	1.84337e-05
ENSG00000115896	-0.498373	1.60809e-06	1.87335e-05
ENSG00000125968	0.821521	1.66863e-06	1.94237e-05
ENSG00000105647	-0.425688	1.68249e-06	1.95698e-05
ENSG00000140497	0.426386	1.69838e-06	1.97392e-05
ENSG00000106244	0.301807	1.73943e-06	2.02006e-05
ENSG00000113273	0.690485	1.74201e-06	2.02149e-05
ENSG00000103254	1.10578	1.74922e-06	2.02828e-05
ENSG00000197021	-0.68416	1.76039e-06	2.03965e-05
ENSG00000156603	0.627744	1.76408e-06	2.04235e-05
ENSG00000205571	0.614399	1.76753e-06	2.04476e-05
ENSG00000183864	0.412856	1.77186e-06	2.04819e-05
ENSG00000175175	-0.480388	1.78695e-06	2.06403e-05
ENSG00000184743	0.337643	1.81478e-06	2.09456e-05
ENSG00000101367	0.236877	1.83145e-06	2.11216e-05
ENSG00000149091	-0.399932	1.84922e-06	2.13102e-05
ENSG00000169100	0.277149	1.86114e-06	2.1431e-05
ENSG00000150347	-0.631659	1.86284e-06	2.14341e-05
ENSG00000138660	-0.524876	1.90509e-06	2.18865e-05
ENSG00000188786	0.533948	1.90453e-06	2.18865e-05
ENSG00000128567	-1.15852	1.90961e-06	2.19217e-05
ENSG00000151116	0.688229	1.92351e-06	2.20644e-05
ENSG00000178202	0.41449	1.94296e-06	2.22704e-05
ENSG00000187764	-0.311082	1.94844e-06	2.2316e-05
ENSG00000197756	-0.210271	1.96263e-06	2.24614e-05
ENSG00000085063	0.393292	1.97467e-06	2.25819e-05
ENSG00000115993	0.460283	2.04043e-06	2.33161e-05
ENSG00000224578	-0.488714	2.0528e-06	2.34395e-05
ENSG00000124209	0.399713	2.09289e-06	2.38791e-05
ENSG00000127948	0.513505	2.12795e-06	2.42605e-05
ENSG00000238114	0.822593	2.15827e-06	2.45875e-05
ENSG00000081923	-1.16875	2.16764e-06	2.46754e-05
ENSG00000164976	-0.804509	2.19035e-06	2.4915e-05
ENSG00000085733	1.07023	2.2071e-06	2.50865e-05
ENSG00000074201	-0.305938	2.22371e-06	2.52561e-05
ENSG00000177105	-0.358479	2.22736e-06	2.52784e-05
ENSG00000164933	0.398355	2.23833e-06	2.53836e-05
ENSG00000121879	-0.476158	2.28787e-06	2.59091e-05
ENSG00000140968	2.14449	2.28813e-06	2.59091e-05
ENSG00000164897	0.505495	2.32421e-06	2.62977e-05
ENSG00000154845	-0.375657	2.36386e-06	2.67261e-05
ENSG00000137807	0.332451	2.39074e-06	2.70096e-05
ENSG00000108179	-0.335438	2.40441e-06	2.71435e-05
ENSG00000138778	0.383535	2.44437e-06	2.75738e-05
ENSG00000165861	-0.756027	2.45913e-06	2.77194e-05
ENSG00000123338	-0.333164	2.46856e-06	2.78048e-05
ENSG00000100351	-0.383443	2.4991e-06	2.81276e-05
ENSG00000148516	-0.32294	2.50131e-06	2.81312e-05
ENSG00000139291	0.395987	2.50776e-06	2.81826e-05
ENSG00000160299	0.338444	2.52404e-06	2.83443e-05
ENSG00000170522	-0.515332	2.55165e-06	2.86328e-05
ENSG00000115539	-0.517446	2.58358e-06	2.89694e-05
ENSG00000125844	-0.291508	2.60167e-06	2.91504e-05
ENSG00000165502	-0.339199	2.63975e-06	2.9555e-05
ENSG00000160282	0.961461	2.66635e-06	2.98304e-05
ENSG00000211772	0.259899	2.68546e-06	3.00218e-05
ENSG00000140367	-0.541798	2.68835e-06	3.00316e-05
ENSG00000119950	0.475386	2.70299e-06	3.01726e-05
ENSG00000272391	-0.314361	2.72831e-06	3.04326e-05
ENSG00000162639	-0.395025	2.73334e-06	3.04659e-05
ENSG00000166035	2.21555	2.77926e-06	3.09547e-05
ENSG00000168056	0.811341	2.79016e-06	3.1053e-05
ENSG00000104081	3.85185	2.8093e-06	3.12428e-05
ENSG00000140740	-0.286394	2.81904e-06	3.13278e-05
ENSG00000244274	0.554176	2.82851e-06	3.14097e-05
ENSG00000104131	-0.296774	2.84772e-06	3.15995e-05
ENSG00000261740	-0.624856	2.87613e-06	3.18911e-05
ENSG00000175193	-0.359711	2.88216e-06	3.19344e-05
ENSG00000143476	-0.304633	2.93773e-06	3.2526e-05
ENSG00000163565	-0.259905	2.94191e-06	3.25482e-05
ENSG00000113532	-0.440747	2.94743e-06	3.25851e-05
ENSG00000143742	-0.691421	2.97131e-06	3.28249e-05
ENSG00000144218	-0.521032	2.97942e-06	3.28902e-05
ENSG00000138071	-0.272914	2.9971e-06	3.3061e-05
ENSG00000163508	-1.69673	3.00782e-06	3.31547e-05
ENSG00000092201	-0.233196	3.03613e-06	3.34422e-05
ENSG00000186951	0.497611	3.0839e-06	3.39433e-05
ENSG00000185432	1.42383	3.10647e-06	3.41666e-05
ENSG00000164754	0.207772	3.12938e-06	3.43933e-05
ENSG00000158711	0.392014	3.16625e-06	3.47729e-05
ENSG00000134954	-0.235048	3.19718e-06	3.50869e-05
ENSG00000135956	0.468078	3.29805e-06	3.61673e-05
ENSG00000168003	0.274838	3.32536e-06	3.64401e-05
ENSG00000147526	0.307002	3.34587e-06	3.6638e-05
ENSG00000198039	-0.593707	3.39577e-06	3.713e-05
ENSG00000248333	0.341172	3.3951e-06	3.713e-05
ENSG00000170144	0.210082	3.44218e-06	3.761e-05
ENSG00000184226	-0.470352	3.45299e-06	3.77006e-05
ENSG00000143486	-0.533679	3.48551e-06	3.80279e-05
ENSG00000056558	1.47221	3.4995e-06	3.81029e-05
ENSG00000116679	-0.299756	3.49906e-06	3.81029e-05
ENSG00000163466	-0.253981	3.50002e-06	3.81029e-05
ENSG00000148719	0.389158	3.55046e-06	3.86239e-05
ENSG00000156374	-0.647241	3.62161e-06	3.93692e-05
ENSG00000114857	0.401557	3.66354e-06	3.97961e-05
ENSG00000147443	0.696341	3.67252e-06	3.98647e-05
ENSG00000211584	1.16115	3.68558e-06	3.99774e-05
ENSG00000198034	-0.211505	3.69396e-06	4.00393e-05
ENSG00000107331	-0.97705	3.69776e-06	4.00515e-05
ENSG00000114670	1.19439	3.73565e-06	4.04326e-05
ENSG00000169955	-0.5937	3.80781e-06	4.11838e-05
ENSG00000168118	0.368062	3.82399e-06	4.13e-05
ENSG00000172775	-0.354258	3.82408e-06	4.13e-05
ENSG00000116133	-0.273276	3.83043e-06	4.13388e-05
ENSG00000131238	0.297976	3.92958e-06	4.23478e-05
ENSG00000233076	-1.55557	3.9281e-06	4.23478e-05
ENSG00000150637	-0.489196	3.95295e-06	4.25689e-05
ENSG00000172765	0.646313	4.0484e-06	4.35654e-05
ENSG00000108830	-1.43877	4.08342e-06	4.39107e-05
ENSG00000176055	-0.796934	4.12914e-06	4.43704e-05
ENSG00000166881	0.331285	4.14728e-06	4.45334e-05
ENSG00000106615	0.377693	4.18678e-06	4.49252e-05
ENSG00000110492	-0.669548	4.19066e-06	4.49347e-05
ENSG00000148459	-0.518089	4.20378e-06	4.50431e-05
ENSG00000124155	0.298428	4.20987e-06	4.50761e-05
ENSG00000100221	-0.415569	4.26808e-06	4.56666e-05
ENSG00000106780	0.501592	4.2776e-06	4.57358e-05
ENSG00000101849	0.909881	4.3253e-06	4.62127e-05
ENSG00000140632	-0.453549	4.33877e-06	4.63236e-05
ENSG00000223980	-0.699338	4.35361e-06	4.64489e-05
ENSG00000249790	0.461642	4.38876e-06	4.67905e-05
ENSG00000129347	0.290884	4.4557e-06	4.74704e-05
ENSG00000162302	0.511833	4.46086e-06	4.74915e-05
ENSG00000129933	0.378381	4.47029e-06	4.75581e-05
ENSG00000171611	1.92304	4.50844e-06	4.79298e-05
ENSG00000183207	-0.278684	4.51459e-06	4.79611e-05
ENSG00000141385	-0.351789	4.54694e-06	4.82704e-05
ENSG00000117592	-0.277762	4.57706e-06	4.85558e-05
ENSG00000133030	-0.264415	4.6524e-06	4.932e-05
ENSG00000173113	0.335481	4.67629e-06	4.95382e-05
ENSG00000153879	-0.425584	4.68665e-06	4.96129e-05
ENSG00000267243	3.0651	4.70993e-06	4.98239e-05
ENSG00000163430	0.537168	4.71358e-06	4.98274e-05
ENSG00000172315	-0.419616	4.82357e-06	5.0954e-05
ENSG00000130303	0.621954	4.85828e-06	5.12845e-05
ENSG00000116044	0.351885	4.89872e-06	5.1675e-05
ENSG00000120063	-0.337316	4.9519e-06	5.21991e-05
ENSG00000112297	-0.342912	4.98049e-06	5.24635e-05
ENSG00000090520	0.319446	5.03953e-06	5.30481e-05
ENSG00000277053	-0.335031	5.04955e-06	5.31162e-05
ENSG00000056586	0.362737	5.05456e-06	5.31314e-05
ENSG00000184702	0.637888	5.17316e-06	5.434e-05
ENSG00000144560	0.40512	5.19096e-06	5.44887e-05
ENSG00000147164	0.407312	5.24894e-06	5.50586e-05
ENSG00000168538	-0.515311	5.25373e-06	5.50702e-05
ENSG00000159685	-0.714038	5.2575e-06	5.50712e-05
ENSG00000001167	-0.377845	5.29958e-06	5.54731e-05
ENSG00000124216	1.70601	5.34057e-06	5.58631e-05
ENSG00000084652	-0.352917	5.35077e-06	5.59307e-05
ENSG00000182919	0.571565	5.36643e-06	5.60552e-05
ENSG00000171155	0.675571	5.38283e-06	5.61873e-05
ENSG00000181789	-0.330125	5.40156e-06	5.63435e-05
ENSG00000172939	-0.285659	5.46681e-06	5.69844e-05
ENSG00000165996	-0.781401	5.52669e-06	5.75684e-05
ENSG00000235307	0.397048	5.58559e-06	5.81415e-05
ENSG00000133398	0.414726	5.59704e-06	5.82201e-05
ENSG00000099942	0.266419	5.61002e-06	5.83146e-05
ENSG00000140853	-0.758911	5.62687e-06	5.84086e-05
ENSG00000186115	-1.67475	5.62548e-06	5.84086e-05
ENSG00000176083	1.15992	5.69308e-06	5.90549e-05
ENSG00000065243	0.458448	5.73048e-06	5.93605e-05
ENSG00000170871	0.368372	5.72896e-06	5.93605e-05
ENSG00000215301	0.205424	5.74512e-06	5.94709e-05
ENSG00000139725	0.385913	5.78854e-06	5.9879e-05
ENSG00000173473	-0.249573	5.80505e-06	6.00083e-05
ENSG00000142541	0.219217	5.99218e-06	6.18859e-05
ENSG00000177272	-0.897873	5.99497e-06	6.18859e-05
ENSG00000131153	-0.365946	6.02851e-06	6.21893e-05
ENSG00000091140	-0.296676	6.06263e-06	6.24982e-05
ENSG00000214022	0.318458	6.10042e-06	6.28444e-05
ENSG00000181894	0.731389	6.18052e-06	6.36257e-05
ENSG00000166147	0.637263	6.19252e-06	6.37055e-05
ENSG00000159079	-0.40467	6.23939e-06	6.41435e-05
ENSG00000165672	-0.300487	6.37384e-06	6.54807e-05
ENSG00000168386	-2.04101	6.4626e-06	6.6347e-05
ENSG00000035499	0.410404	6.48416e-06	6.65227e-05
ENSG00000280237	0.844989	6.49387e-06	6.65766e-05
ENSG00000259399	-1.74146	6.50078e-06	6.66019e-05
ENSG00000075702	0.361343	6.57575e-06	6.73238e-05
ENSG00000149428	-0.25445	6.59063e-06	6.743e-05
ENSG00000126464	0.38204	6.67498e-06	6.82463e-05
ENSG00000114867	-0.270038	6.69257e-06	6.83794e-05
ENSG00000121858	-0.958082	6.72069e-06	6.86198e-05
ENSG00000087074	0.618191	6.81835e-06	6.95695e-05
ENSG00000131873	-0.419236	6.95571e-06	7.09227e-05
ENSG00000069849	0.242574	7.02518e-06	7.15821e-05
ENSG00000104969	-0.292786	7.03058e-06	7.15884e-05
ENSG00000144161	0.48414	7.06172e-06	7.18566e-05
ENSG00000163577	-0.62488	7.08404e-06	7.20347e-05
ENSG00000163938	-0.317106	7.26049e-06	7.37788e-05
ENSG00000143772	0.331333	7.29025e-06	7.39807e-05
ENSG00000172809	-0.237344	7.28941e-06	7.39807e-05
ENSG00000075142	-0.377314	7.40049e-06	7.50485e-05
ENSG00000280046	0.844347	7.48405e-06	7.58445e-05
ENSG00000131759	0.585347	7.54484e-06	7.63949e-05
ENSG00000146094	-1.50977	7.54858e-06	7.63949e-05
ENSG00000113282	-0.281788	7.70331e-06	7.79082e-05
ENSG00000168010	-0.702189	7.7324e-06	7.81495e-05
ENSG00000161021	0.431652	7.80963e-06	7.88767e-05
ENSG00000184486	-0.733272	7.82366e-06	7.89651e-05
ENSG00000119408	2.0574	7.8452e-06	7.91291e-05
ENSG00000116641	-0.442053	7.88563e-06	7.94531e-05
ENSG00000135048	0.963898	7.89325e-06	7.94531e-05
ENSG00000155097	0.348513	7.8917e-06	7.94531e-05
ENSG00000154305	0.335782	7.90877e-06	7.95558e-05
ENSG00000198695	0.39452	7.9226e-06	7.96413e-05
ENSG00000077721	0.329515	7.93998e-06	7.97624e-05
ENSG00000164117	0.671316	7.95661e-06	7.98758e-05
ENSG00000197956	0.632291	8.00823e-06	8.03401e-05
ENSG00000173889	0.447203	8.03107e-06	8.05153e-05
ENSG00000165688	-0.360024	8.18438e-06	8.19973e-05
ENSG00000140263	-0.363506	8.21792e-06	8.22782e-05
ENSG00000113716	-0.418863	8.24272e-06	8.24162e-05
ENSG00000172345	-1.50924	8.24239e-06	8.24162e-05
ENSG00000149781	0.335199	8.38692e-06	8.38019e-05
ENSG00000023445	-0.647422	8.39912e-06	8.38678e-05
ENSG00000167779	1.13293	8.46528e-06	8.44721e-05
ENSG00000017797	-0.294293	8.48783e-06	8.46407e-05
ENSG00000180739	1.24547	8.59952e-06	8.56973e-05
ENSG00000213160	-0.381698	8.61456e-06	8.579e-05
ENSG00000169641	0.369696	8.6217e-06	8.5804e-05
ENSG00000125991	0.253782	8.65559e-06	8.60815e-05
ENSG00000170779	0.380483	8.66109e-06	8.60815e-05
ENSG00000136478	-0.541948	8.7385e-06	8.67932e-05
ENSG00000189060	0.386258	8.74534e-06	8.68034e-05
ENSG00000100243	0.338015	8.77962e-06	8.70282e-05
ENSG00000152556	-0.509172	8.77475e-06	8.70282e-05
ENSG00000070087	-0.693374	8.81136e-06	8.7285e-05
ENSG00000130508	-0.378935	8.82604e-06	8.73725e-05
ENSG00000124766	-0.320698	8.94039e-06	8.8446e-05
ENSG00000118454	0.522256	8.98421e-06	8.88207e-05
ENSG00000197020	-0.613699	9.0751e-06	8.96601e-05
ENSG00000003436	-0.419041	9.08512e-06	8.96998e-05
ENSG00000096433	0.424365	9.11644e-06	8.9923e-05
ENSG00000143420	-0.259602	9.11975e-06	8.9923e-05
ENSG00000112576	0.227634	9.1598e-06	9.02584e-05
ENSG00000179598	-0.567858	9.19988e-06	9.05937e-05
ENSG00000140931	-0.371347	9.23488e-06	9.08785e-05
ENSG00000102781	0.532288	9.30062e-06	9.14369e-05
ENSG00000112425	-0.687146	9.30385e-06	9.14369e-05
ENSG00000174151	0.673642	9.34764e-06	9.17485e-05
ENSG00000176014	-0.595444	9.34782e-06	9.17485e-05
ENSG00000148110	0.324308	9.37598e-06	9.18834e-05
ENSG00000214078	0.230264	9.38e-06	9.18834e-05
ENSG00000269834	1.33012	9.36894e-06	9.18834e-05
ENSG00000138430	-0.291702	9.42322e-06	9.22464e-05
ENSG00000179820	-0.577476	9.55292e-06	9.3455e-05
ENSG00000198355	-0.443055	9.89204e-06	9.67092e-05
ENSG00000136279	-0.344304	1.00021e-05	9.7692e-05
ENSG00000153107	-0.289599	1.00056e-05	9.7692e-05
ENSG00000116478	0.258808	1.01504e-05	9.90411e-05
ENSG00000160218	0.382747	1.01652e-05	9.91209e-05
ENSG00000015676	-0.41067	1.01806e-05	9.92064e-05
ENSG00000266028	0.44151	1.01987e-05	9.93182e-05
ENSG00000102401	0.524678	1.02644e-05	9.9893e-05
ENSG00000126860	0.62589	1.02749e-05	9.993e-05
ENSG00000100060	-0.342503	1.03131e-05	0.000100236
ENSG00000156313	-0.621736	1.03417e-05	0.000100449
ENSG00000144485	-1.58824	1.03577e-05	0.000100539
ENSG00000111832	-0.36559	1.04038e-05	0.00010092
ENSG00000139719	0.309388	1.04798e-05	0.000101592
ENSG00000168214	-0.315048	1.06602e-05	0.000103274
ENSG00000111266	0.434119	1.07156e-05	0.000103744
ENSG00000237499	-0.704412	1.08562e-05	0.000105037
ENSG00000060491	0.327207	1.09586e-05	0.000105959
ENSG00000135506	0.290693	1.09813e-05	0.00010611
ENSG00000269335	0.598989	1.09927e-05	0.000106151
ENSG00000072864	0.545387	1.10327e-05	0.000106469
ENSG00000178951	0.418793	1.1046e-05	0.000106528
ENSG00000082516	-0.372902	1.13698e-05	0.000109581
ENSG00000031003	0.327661	1.1559e-05	0.000111333
ENSG00000184840	0.424728	1.17376e-05	0.00011298
ENSG00000119669	0.39395	1.20832e-05	0.000116232
ENSG00000251562	0.644571	1.24685e-05	0.000119862
ENSG00000164733	0.582067	1.25389e-05	0.000120383
ENSG00000177463	0.301742	1.2536e-05	0.000120383
ENSG00000151779	-0.392596	1.26077e-05	0.000120966
ENSG00000100393	0.343711	1.26977e-05	0.000121752
ENSG00000099804	0.355629	1.27707e-05	0.000122373
ENSG00000275530	0.868195	1.2902e-05	0.000123552
ENSG00000076662	0.307839	1.29814e-05	0.000124233
ENSG00000185000	0.529682	1.30564e-05	0.00012487
ENSG00000090372	0.304446	1.31126e-05	0.000125328
ENSG00000185049	0.399113	1.33691e-05	0.000127698
ENSG00000080603	0.266072	1.35167e-05	0.000129013
ENSG00000129968	0.363884	1.3524e-05	0.000129013
ENSG00000140992	0.392441	1.35708e-05	0.000129294
ENSG00000145041	0.325012	1.3568e-05	0.000129294
ENSG00000110104	0.251407	1.36415e-05	0.000129885
ENSG00000176155	0.489314	1.36855e-05	0.000130222
ENSG00000159346	0.311674	1.39957e-05	0.000133088
ENSG00000132128	-0.396257	1.4045e-05	0.000133473
ENSG00000111269	0.552938	1.40799e-05	0.000133719
ENSG00000143653	-0.317467	1.41348e-05	0.000134155
ENSG00000140451	0.830409	1.41584e-05	0.000134293
ENSG00000198925	0.478406	1.4291e-05	0.000135466
ENSG00000162704	0.255526	1.43374e-05	0.000135819
ENSG00000079134	-0.421034	1.44717e-05	0.000137005
ENSG00000100599	-0.668141	1.44832e-05	0.000137027
ENSG00000119711	-0.687536	1.45059e-05	0.000137068
ENSG00000274746	-0.631734	1.44992e-05	0.000137068
ENSG00000149257	2.36164	1.46142e-05	0.000138004
ENSG00000164190	0.271571	1.46546e-05	0.000138299
ENSG00000163781	-0.267183	1.46766e-05	0.000138419
ENSG00000228589	0.792851	1.48343e-05	0.000139818
ENSG00000112941	0.353656	1.49442e-05	0.000140765
ENSG00000108021	0.302005	1.49594e-05	0.00014082
ENSG00000065526	0.288123	1.54015e-05	0.000144799
ENSG00000169967	0.397929	1.53936e-05	0.000144799
ENSG00000130734	0.467221	1.54407e-05	0.000145076
ENSG00000100379	-0.721618	1.5466e-05	0.000145223
ENSG00000175970	-0.323426	1.55187e-05	0.000145626
ENSG00000058272	0.275373	1.56564e-05	0.000146827
ENSG00000047315	-0.240658	1.56672e-05	0.000146835
ENSG00000258738	-1.30062	1.57107e-05	0.000147151
ENSG00000182809	2.3217	1.57536e-05	0.000147461
ENSG00000177352	-0.813666	1.58039e-05	0.000147839
ENSG00000171840	-0.410247	1.58459e-05	0.000148139
ENSG00000246067	1.026	1.58586e-05	0.000148165
ENSG00000141380	0.340142	1.61545e-05	0.000150836
ENSG00000277600	0.936099	1.61987e-05	0.000151154
ENSG00000117054	-0.339528	1.62667e-05	0.000151506
ENSG00000126216	0.427133	1.6258e-05	0.000151506
ENSG00000267740	1.04142	1.62628e-05	0.000151506
ENSG00000103061	0.712282	1.63807e-05	0.000152472
ENSG00000106477	-0.509779	1.65265e-05	0.000153734
ENSG00000154217	-0.532277	1.66033e-05	0.000154352
ENSG00000198055	0.348937	1.67358e-05	0.000155487
ENSG00000145354	-0.436318	1.69498e-05	0.000157378
ENSG00000128654	0.530612	1.70035e-05	0.000157778
ENSG00000144848	-0.328575	1.72133e-05	0.000159626
ENSG00000157557	-0.357941	1.72628e-05	0.000159986
ENSG00000148700	-0.337198	1.7355e-05	0.000160741
ENSG00000114383	-0.446115	1.7403e-05	0.000161085
ENSG00000063245	0.314816	1.76446e-05	0.000163138
ENSG00000225756	0.783762	1.76466e-05	0.000163138
ENSG00000130939	-0.456007	1.76978e-05	0.00016351
ENSG00000064651	-0.396773	1.78299e-05	0.00016463
ENSG00000122971	-0.943557	1.80005e-05	0.000166102
ENSG00000153707	-0.459082	1.80459e-05	0.000166316
ENSG00000164808	-0.44056	1.80436e-05	0.000166316
ENSG00000064932	0.553687	1.80659e-05	0.000166398
ENSG00000140905	-0.551275	1.81624e-05	0.000167184
ENSG00000075420	0.699209	1.81994e-05	0.000167421
ENSG00000100258	0.465242	1.8269e-05	0.000167958
ENSG00000106344	-0.375229	1.83865e-05	0.000168934
ENSG00000136270	-0.313271	1.84045e-05	0.000168996
ENSG00000215492	-0.396143	1.84402e-05	0.00016922
ENSG00000038945	0.44881	1.8481e-05	0.000169491
ENSG00000165490	0.407604	1.85717e-05	0.000170218
ENSG00000007372	0.804308	1.86485e-05	0.000170817
ENSG00000120539	0.340446	1.88641e-05	0.000172686
ENSG00000203668	-0.463179	1.89013e-05	0.000172921
ENSG00000115484	-0.224366	1.90232e-05	0.000173915
ENSG00000119318	0.222348	1.90332e-05	0.000173915
ENSG00000100075	-0.401852	1.90619e-05	0.00017407
ENSG00000188690	-0.456937	1.92286e-05	0.000175486
ENSG00000106066	0.357048	1.94221e-05	0.000177144
ENSG00000079313	0.373598	1.94608e-05	0.000177371
ENSG00000257497	0.672849	1.94707e-05	0.000177371
ENSG00000136628	-0.241444	1.96281e-05	0.000178696
ENSG00000198363	0.335803	1.9655e-05	0.000178832
ENSG00000140553	-0.407535	1.9756e-05	0.000179642
ENSG00000147601	0.427196	1.97693e-05	0.000179653
ENSG00000095209	-0.588881	1.99783e-05	0.000181442
ENSG00000221995	-0.964233	2.0239e-05	0.000183698
ENSG00000124602	1.09644	2.04698e-05	0.000185476
ENSG00000128245	-0.297762	2.04698e-05	0.000185476
ENSG00000198093	0.635038	2.0472e-05	0.000185476
ENSG00000142556	0.403891	2.05578e-05	0.000186027
ENSG00000170043	0.325109	2.05537e-05	0.000186027
ENSG00000185800	0.564929	2.06139e-05	0.000186423
ENSG00000275851	0.313167	2.0673e-05	0.000186844
ENSG00000033867	-0.479207	2.07202e-05	0.000187044
ENSG00000198826	0.279274	2.07163e-05	0.000187044
ENSG00000105258	-0.398231	2.11599e-05	0.000190899
ENSG00000214189	0.659679	2.11764e-05	0.000190932
ENSG00000131378	-0.380933	2.11925e-05	0.000190962
ENSG00000130414	-0.32679	2.13625e-05	0.000192378
ENSG00000071575	-0.566186	2.1464e-05	0.000193176
ENSG00000117036	0.493236	2.15001e-05	0.000193385
ENSG00000115827	-0.465581	2.1519e-05	0.000193438
ENSG00000196247	0.306946	2.17173e-05	0.000195104
ENSG00000141664	0.568804	2.19463e-05	0.000197042
ENSG00000040275	0.336778	2.19763e-05	0.000197193
ENSG00000047662	3.35799	2.20916e-05	0.000198109
ENSG00000168116	-0.630314	2.21886e-05	0.00019886
ENSG00000166997	0.573928	2.22646e-05	0.000199422
ENSG00000138592	0.332375	2.25247e-05	0.000201631
ENSG00000132305	-0.293205	2.28674e-05	0.000204576
ENSG00000160953	-0.418024	2.29071e-05	0.000204808
ENSG00000092140	0.516588	2.30207e-05	0.000205701
ENSG00000106105	0.230576	2.30703e-05	0.000205898
ENSG00000214194	-0.486461	2.30656e-05	0.000205898
ENSG00000138375	-0.559962	2.32273e-05	0.000207176
ENSG00000204130	0.693485	2.36285e-05	0.000210629
ENSG00000174136	-0.529285	2.36868e-05	0.000211023
ENSG00000111897	0.288192	2.40627e-05	0.000214244
ENSG00000176715	-0.480209	2.41021e-05	0.000214467
ENSG00000164398	1.32133	2.41665e-05	0.000214912
ENSG00000083093	-0.516444	2.41973e-05	0.000215058
ENSG00000179144	-0.599233	2.43009e-05	0.000215851
ENSG00000168743	-0.781465	2.46454e-05	0.000218781
ENSG00000168807	0.456673	2.48228e-05	0.000220225
ENSG00000204843	-0.28579	2.50048e-05	0.000221708
ENSG00000110076	-0.575725	2.50691e-05	0.000222147
ENSG00000138641	0.431339	2.51575e-05	0.000222798
ENSG00000087303	-1.70744	2.54339e-05	0.000225113
ENSG00000131389	0.253126	2.55232e-05	0.000225769
ENSG00000127774	0.483277	2.57517e-05	0.000227656
ENSG00000136937	-0.314739	2.58187e-05	0.000228114
ENSG00000170653	0.452832	2.58573e-05	0.00022832
ENSG00000214182	-0.506433	2.60919e-05	0.000230255
ENSG00000164054	0.313137	2.6123e-05	0.000230258
ENSG00000172354	0.268325	2.61091e-05	0.000230258
ENSG00000272733	-1.97928	2.64381e-05	0.000232898
ENSG00000173540	0.537506	2.67065e-05	0.000235124
ENSG00000079999	0.307447	2.67907e-05	0.000235726
ENSG00000277104	0.682435	2.71951e-05	0.000239144
ENSG00000091640	-0.476451	2.72426e-05	0.000239281
ENSG00000213762	0.442938	2.72346e-05	0.000239281
ENSG00000116199	-0.337311	2.76276e-05	0.00024252
ENSG00000109065	0.592839	2.77205e-05	0.000243193
ENSG00000166451	0.34274	2.80059e-05	0.000245552
ENSG00000179262	-0.284973	2.80754e-05	0.000246018
ENSG00000272916	-0.714877	2.81621e-05	0.000246633
ENSG00000145604	-0.280161	2.84424e-05	0.000248942
ENSG00000198604	0.244551	2.85488e-05	0.000249726
ENSG00000139218	0.257772	2.86891e-05	0.000250808
ENSG00000170633	0.406715	2.90925e-05	0.000254185
ENSG00000066697	-0.812867	2.92583e-05	0.000255336
ENSG00000105321	0.579328	2.92561e-05	0.000255336
ENSG00000113648	-0.212813	2.9487e-05	0.000257182
ENSG00000136732	-0.340062	2.9571e-05	0.000257764
ENSG00000047849	-0.258129	2.97507e-05	0.000259179
ENSG00000148498	-0.30137	2.99212e-05	0.000260513
ENSG00000070081	-0.201835	3.02685e-05	0.000263383
ENSG00000272333	0.331302	3.0488e-05	0.000265139
ENSG00000274734	0.870966	3.08567e-05	0.00026819
ENSG00000219665	0.528167	3.10235e-05	0.000269483
ENSG00000163939	0.251976	3.12934e-05	0.00027167
ENSG00000106554	-0.275019	3.17945e-05	0.00027586
ENSG00000111860	0.352027	3.18882e-05	0.000276513
ENSG00000279717	-1.0535	3.21723e-05	0.000278814
ENSG00000108443	-0.385069	3.24991e-05	0.000281484
ENSG00000162714	-0.347497	3.2692e-05	0.00028299
ENSG00000161860	-1.09863	3.29784e-05	0.000285304
ENSG00000154310	-0.417919	3.37466e-05	0.000291781
ENSG00000179981	0.331632	3.39397e-05	0.000293281
ENSG00000163322	-0.692172	3.40582e-05	0.000294136
ENSG00000100350	-0.381334	3.42994e-05	0.000296047
ENSG00000110063	-0.43613	3.45029e-05	0.000297632
ENSG00000124279	-0.551955	3.458e-05	0.000298125
ENSG00000160211	0.320698	3.47797e-05	0.000299674
ENSG00000167768	-0.713285	3.56431e-05	0.000306937
ENSG00000118985	-0.545102	3.58902e-05	0.000308828
ENSG00000174799	0.40074	3.5904e-05	0.000308828
ENSG00000160796	0.327882	3.62565e-05	0.000311681
ENSG00000136040	1.68074	3.62817e-05	0.000311718
ENSG00000136933	-0.518865	3.69512e-05	0.000317288
ENSG00000087152	0.286783	3.71954e-05	0.000319126
ENSG00000130706	0.253006	3.72079e-05	0.000319126
ENSG00000070413	0.35932	3.73349e-05	0.000320032
ENSG00000164172	-0.40458	3.76689e-05	0.00032271
ENSG00000111752	-0.391589	3.82135e-05	0.000327188
ENSG00000065970	0.402309	3.82696e-05	0.000327481
ENSG00000076003	-0.219193	3.8419e-05	0.000328572
ENSG00000262814	-0.280591	3.89018e-05	0.000332511
ENSG00000011260	-0.319914	3.91768e-05	0.00033467
ENSG00000103091	-0.393138	3.94811e-05	0.000337077
ENSG00000259529	0.802116	3.99193e-05	0.000340623
ENSG00000049089	-1.30007	3.99954e-05	0.000341078
ENSG00000096070	0.440368	4.02194e-05	0.000342793
ENSG00000130005	-0.662922	4.02688e-05	0.000343019
ENSG00000105514	-0.504656	4.04257e-05	0.000344159
ENSG00000104142	-0.488473	4.05295e-05	0.000344846
ENSG00000072803	0.338228	4.06828e-05	0.000345954
ENSG00000269837	-0.785841	4.1016e-05	0.00034859
ENSG00000105887	-0.227705	4.10713e-05	0.000348861
ENSG00000151552	-0.547493	4.11466e-05	0.000349303
ENSG00000114767	-0.414329	4.13264e-05	0.00035063
ENSG00000162378	0.41941	4.13881e-05	0.000350954
ENSG00000131504	-0.213401	4.14125e-05	0.000350962
ENSG00000177731	0.283021	4.15265e-05	0.00035153
ENSG00000233355	0.96795	4.1507e-05	0.00035153
ENSG00000173193	0.417636	4.15621e-05	0.000351632
ENSG00000196154	0.252504	4.16182e-05	0.000351908
ENSG00000103978	-0.401177	4.21397e-05	0.000356116
ENSG00000185504	-0.553828	4.23484e-05	0.000357678
ENSG00000129116	0.325554	4.25735e-05	0.000359376
ENSG00000141337	0.766575	4.30381e-05	0.000363093
ENSG00000180370	-0.227934	4.31094e-05	0.00036349
ENSG00000149923	-0.347288	4.34099e-05	0.000365817
ENSG00000118193	0.348409	4.4407e-05	0.000373799
ENSG00000143248	1.35262	4.43995e-05	0.000373799
ENSG00000168411	-0.257982	4.45902e-05	0.000374919
ENSG00000205208	-0.340044	4.45872e-05	0.000374919
ENSG00000018189	-0.439865	4.46681e-05	0.000375363
ENSG00000154358	0.432793	4.47e-05	0.000375395
ENSG00000163053	2.0015	4.47221e-05	0.000375395
ENSG00000116353	-0.565063	4.47631e-05	0.000375528
ENSG00000065911	0.233379	4.56911e-05	0.000383098
ENSG00000054654	0.358439	4.59747e-05	0.00038526
ENSG00000115020	-0.278845	4.6084e-05	0.000385744
ENSG00000247774	1.38649	4.60594e-05	0.000385744
ENSG00000103018	-0.259714	4.62639e-05	0.000387033
ENSG00000037757	-0.419253	4.64086e-05	0.000388027
ENSG00000206053	0.263765	4.6832e-05	0.000391348
ENSG00000137216	0.838077	4.70797e-05	0.000393198
ENSG00000148444	-0.540534	4.73185e-05	0.000394972
ENSG00000186998	-1.22406	4.74095e-05	0.000395511
ENSG00000070831	-0.216609	4.7807e-05	0.000398604
ENSG00000196730	0.25784	4.80725e-05	0.000400596
ENSG00000198715	0.548358	4.92628e-05	0.000410285
ENSG00000101888	-0.47226	4.98392e-05	0.000414698
ENSG00000107854	0.317119	4.9848e-05	0.000414698
ENSG00000236552	0.393052	5.02642e-05	0.000417928
ENSG00000137868	0.742145	5.04485e-05	0.000419227
ENSG00000117906	-0.344044	5.08072e-05	0.000421974
ENSG00000129355	0.320657	5.09922e-05	0.000423275
ENSG00000186105	-1.24788	5.10402e-05	0.000423439
ENSG00000100796	0.258828	5.11808e-05	0.00042437
ENSG00000143013	-0.387154	5.13763e-05	0.000425755
ENSG00000239900	-0.269275	5.15981e-05	0.000427356
ENSG00000111530	-0.223348	5.18513e-05	0.000429215
ENSG00000082068	-0.421061	5.22613e-05	0.00043237
ENSG00000104325	-0.361913	5.23723e-05	0.00043257
ENSG00000127995	-0.47672	5.23709e-05	0.00043257
ENSG00000182013	-0.761584	5.23685e-05	0.00043257
ENSG00000274229	0.447694	5.24342e-05	0.000432842
ENSG00000140320	0.367913	5.27549e-05	0.000435249
ENSG00000063660	1.14952	5.29829e-05	0.00043689
ENSG00000176834	0.7027	5.30323e-05	0.000437057
ENSG00000105438	0.2905	5.32853e-05	0.000438899
ENSG00000171960	-0.408147	5.33294e-05	0.000439021
ENSG00000117461	0.291668	5.33885e-05	0.000439266
ENSG00000181472	-0.412992	5.38046e-05	0.000442446
ENSG00000116005	-0.439237	5.49579e-05	0.000451681
ENSG00000164654	-0.540764	5.50005e-05	0.000451784
ENSG00000166225	0.511533	5.50568e-05	0.000451997
ENSG00000159023	-0.228897	5.52383e-05	0.000453239
ENSG00000143119	0.299918	5.53435e-05	0.000453853
ENSG00000175221	0.407051	5.54375e-05	0.000454174
ENSG00000276016	0.55587	5.54433e-05	0.000454174
ENSG00000166965	0.495686	5.57477e-05	0.000456316
ENSG00000168243	-0.974426	5.57659e-05	0.000456316
ENSG00000213430	-0.727917	5.62159e-05	0.000459747
ENSG00000007202	-0.232036	5.63343e-05	0.000460464
ENSG00000004142	-0.267599	5.65884e-05	0.000462288
ENSG00000172215	2.00999	5.67874e-05	0.00046366
ENSG00000110583	0.370533	5.69302e-05	0.000464573
ENSG00000198721	-0.411985	5.71168e-05	0.000465841
ENSG00000170734	0.496191	5.71821e-05	0.00046612
ENSG00000181104	-0.797128	5.79387e-05	0.00047203
ENSG00000159335	0.664712	5.8128e-05	0.000473314
ENSG00000228760	0.489449	5.84188e-05	0.000475424
ENSG00000006715	-0.370312	5.85801e-05	0.000476477
ENSG00000166747	0.284218	5.86142e-05	0.000476495
ENSG00000114739	-0.427498	5.92063e-05	0.000481047
ENSG00000145860	0.255074	5.93049e-05	0.000481587
ENSG00000130755	-0.270149	5.97446e-05	0.000484894
ENSG00000115540	-0.405715	5.99251e-05	0.000486095
ENSG00000137200	-0.328363	6.00608e-05	0.000486932
ENSG00000124749	0.770575	6.04674e-05	0.000489963
ENSG00000134308	-0.188685	6.09197e-05	0.000493343
ENSG00000161681	0.395063	6.09505e-05	0.000493343
ENSG00000163535	0.343371	6.1022e-05	0.000493654
ENSG00000159363	0.368271	6.13606e-05	0.000496125
ENSG00000087502	0.369365	6.18738e-05	0.000500004
ENSG00000171262	-0.319349	6.20114e-05	0.000500575
ENSG00000177303	0.399437	6.19915e-05	0.000500575
ENSG00000102053	0.694627	6.26778e-05	0.000505409
ENSG00000136936	-0.582361	6.26716e-05	0.000505409
ENSG00000035403	0.69909	6.33526e-05	0.000510576
ENSG00000278183	-0.462915	6.41935e-05	0.000517074
ENSG00000176890	-0.202235	6.43235e-05	0.000517842
ENSG00000115392	0.56664	6.44202e-05	0.000518342
ENSG00000105329	0.317115	6.49127e-05	0.000521962
ENSG00000121390	-0.304536	6.49399e-05	0.000521962
ENSG00000184903	-1.05471	6.52767e-05	0.000524387
ENSG00000131778	-0.300051	6.57777e-05	0.000528128
ENSG00000117859	-0.295427	6.63711e-05	0.000532607
ENSG00000105520	-1.08303	6.6513e-05	0.000533391
ENSG00000123395	0.476381	6.65758e-05	0.000533391
ENSG00000160877	0.263643	6.65637e-05	0.000533391
ENSG00000174989	-0.636925	6.68465e-05	0.000535273
ENSG00000213983	0.445462	6.71855e-05	0.0005377
ENSG00000156802	0.21434	6.75692e-05	0.000540481
ENSG00000205937	0.21356	6.76772e-05	0.000541056
ENSG00000113300	0.328721	6.8747e-05	0.000549315
ENSG00000236490	0.518598	6.89457e-05	0.000550609
ENSG00000006576	0.383046	7.02551e-05	0.000560766
ENSG00000185101	1.38805	7.05519e-05	0.000562834
ENSG00000174738	-0.536447	7.06316e-05	0.00056317
ENSG00000152520	0.319627	7.10899e-05	0.000566522
ENSG00000168264	-0.357051	7.11835e-05	0.000566967
ENSG00000275397	-0.802452	7.19577e-05	0.000572828
ENSG00000135124	-0.636088	7.22524e-05	0.000574868
ENSG00000229117	-0.169729	7.23628e-05	0.00057544
ENSG00000109606	-0.213188	7.3539e-05	0.000584483
ENSG00000197093	1.42053	7.37289e-05	0.000585681
ENSG00000105701	0.230764	7.38874e-05	0.000586629
ENSG00000163625	0.628052	7.39422e-05	0.000586752
ENSG00000140854	-0.363053	7.40711e-05	0.000587463
ENSG00000162004	3.13079	7.43521e-05	0.000589067
ENSG00000172819	1.45408	7.43276e-05	0.000589067
ENSG00000151292	0.499123	7.48128e-05	0.000592403
ENSG00000107362	-0.329977	7.50428e-05	0.00059391
ENSG00000177156	0.241779	7.51264e-05	0.000594257
ENSG00000148339	0.475571	7.56364e-05	0.000597976
ENSG00000215077	0.326317	7.62789e-05	0.000602736
ENSG00000136114	1.7822	7.63676e-05	0.000603119
ENSG00000171862	0.335924	7.65133e-05	0.00060395
ENSG00000066027	0.317922	7.71247e-05	0.000608455
ENSG00000104093	-0.423242	7.71892e-05	0.000608643
ENSG00000151694	-0.375668	7.77528e-05	0.000612764
ENSG00000205309	-0.883039	7.92475e-05	0.000624215
ENSG00000070367	-0.281569	7.93593e-05	0.000624767
ENSG00000167985	-0.454276	7.97791e-05	0.000627741
ENSG00000248890	-0.373397	7.9887e-05	0.00062826
ENSG00000123485	0.29	8.002e-05	0.000628975
ENSG00000167034	-0.905315	8.02922e-05	0.000630783
ENSG00000116906	-0.308339	8.06585e-05	0.000633328
ENSG00000065609	-1.82084	8.11196e-05	0.000636615
ENSG00000166822	-0.527383	8.13773e-05	0.000638302
ENSG00000124422	-0.201606	8.1439e-05	0.000638451
ENSG00000015475	-0.36383	8.16889e-05	0.000640075
ENSG00000164815	-0.46227	8.18204e-05	0.00064077
ENSG00000100926	0.495641	8.19165e-05	0.000641187
ENSG00000169139	-0.311305	8.21064e-05	0.000642337
ENSG00000042493	0.347383	8.29242e-05	0.000648163
ENSG00000183527	-0.293104	8.29378e-05	0.000648163
ENSG00000142197	0.477749	8.42972e-05	0.000658442
ENSG00000088812	0.274	8.45408e-05	0.000660001
ENSG00000145293	-0.284599	8.50639e-05	0.000663738
ENSG00000112493	0.5254	8.52366e-05	0.000664739
ENSG00000163754	-0.451116	8.62702e-05	0.000672449
ENSG00000100029	-0.258958	8.68442e-05	0.000676571
ENSG00000178761	-0.801031	8.72655e-05	0.000679499
ENSG00000075234	-0.486398	8.76308e-05	0.000681988
ENSG00000117616	0.506121	8.79972e-05	0.000684483
ENSG00000136159	-0.420383	8.92334e-05	0.000693738
ENSG00000102935	-0.425578	8.92997e-05	0.000693894
ENSG00000030582	0.331384	8.9609e-05	0.000695935
ENSG00000088356	0.324274	9.00525e-05	0.000698897
ENSG00000143369	2.1419	9.00838e-05	0.000698897
ENSG00000174106	0.363227	9.14162e-05	0.000708476
ENSG00000197930	-0.249872	9.14589e-05	0.000708476
ENSG00000261992	0.335846	9.14605e-05	0.000708476
ENSG00000080822	0.349996	9.16267e-05	0.000709395
ENSG00000169750	-0.587094	9.16874e-05	0.000709498
ENSG00000112294	-0.321522	9.31358e-05	0.000720334
ENSG00000099381	0.275362	9.34356e-05	0.000722073
ENSG00000165383	-1.65783	9.34573e-05	0.000722073
ENSG00000125510	-1.16661	9.35668e-05	0.000722547
ENSG00000100503	-0.256038	9.49008e-05	0.00073247
ENSG00000134897	-0.434678	9.56978e-05	0.00073824
ENSG00000133315	-0.518238	9.58162e-05	0.000738773
ENSG00000116898	-0.295469	9.61435e-05	0.000740914
ENSG00000164548	-0.429395	9.72115e-05	0.000748695
ENSG00000167460	-0.180745	9.72533e-05	0.000748695
ENSG00000073584	-0.218353	9.85334e-05	0.00075816
ENSG00000275568	0.252187	9.91489e-05	0.000762503
ENSG00000102100	0.501195	9.97867e-05	0.000766816
ENSG00000155893	-0.420515	9.98122e-05	0.000766816
ENSG00000100181	0.252275	0.000100013	0.000767965
ENSG00000169679	0.238593	0.000100136	0.000768516
ENSG00000089157	0.190055	0.000100331	0.000769613
ENSG00000134153	0.340306	0.00010039	0.000769671
ENSG00000106636	0.313048	0.000102038	0.000781911
ENSG00000124201	0.392407	0.000102152	0.000782109
ENSG00000132323	-0.402089	0.000102169	0.000782109
ENSG00000082146	-0.528788	0.000102362	0.000783184
ENSG00000106078	1.72571	0.000102892	0.000786838
ENSG00000143079	0.619586	0.000104244	0.000796774
ENSG00000167283	-0.256982	0.000104538	0.000798613
ENSG00000044090	0.508187	0.00010529	0.000803532
ENSG00000180660	1.17545	0.000105288	0.000803532
ENSG00000100380	-0.196096	0.000105552	0.000805124
ENSG00000197903	0.659684	0.000106139	0.00080919
ENSG00000117143	-0.399656	0.000106559	0.000811974
ENSG00000131467	-0.234198	0.000106733	0.000812889
ENSG00000100138	-0.254979	0.000107384	0.000817426
ENSG00000143162	0.312828	0.000108399	0.000824739
ENSG00000116095	-0.628174	0.000109063	0.000829364
ENSG00000006047	-0.678123	0.00010956	0.000832725
ENSG00000119383	-0.258428	0.000109701	0.000833371
ENSG00000136213	-0.783162	0.000110411	0.000838142
ENSG00000197063	0.392091	0.000110441	0.000838142
ENSG00000153561	0.23826	0.000112037	0.000849821
ENSG00000127663	0.334208	0.000112994	0.000856648
ENSG00000176986	0.250381	0.000114938	0.00087094
ENSG00000130560	-0.384837	0.000115601	0.000875526
ENSG00000171223	-0.551542	0.000116377	0.000880506
ENSG00000180879	0.272623	0.000116328	0.000880506
ENSG00000007545	0.362771	0.000116699	0.000882496
ENSG00000135919	-2.31743	0.000117585	0.000888754
ENSG00000171443	0.892396	0.000118419	0.000894598
ENSG00000135686	0.527004	0.000118823	0.000897201
ENSG00000103202	-0.282315	0.000119073	0.000898638
ENSG00000066557	-0.335369	0.000120781	0.000911066
ENSG00000111727	0.581752	0.000122769	0.000925407
ENSG00000141232	0.492093	0.000122806	0.000925407
ENSG00000147251	-0.465726	0.000123477	0.000929995
ENSG00000143919	-0.604581	0.00012356	0.000930149
ENSG00000102908	0.391672	0.000124553	0.000937157
ENSG00000070950	-0.307129	0.000125046	0.000940389
ENSG00000100461	0.298395	0.000125524	0.000943511
ENSG00000149639	-0.563378	0.000125826	0.00094531
ENSG00000085415	-0.257348	0.000127294	0.000955852
ENSG00000125841	-0.768033	0.000127574	0.000957475
ENSG00000196189	-0.454464	0.000128467	0.000963696
ENSG00000011052	-0.504388	0.000128567	0.000963962
ENSG00000145901	-0.307582	0.000129176	0.000967077
ENSG00000206281	0.511279	0.000129144	0.000967077
ENSG00000263001	-0.245184	0.000129049	0.000967077
[truncated: 16,177 more rows]
