# Supplementary material for: Enhancer looping protein LDB1 modulates MYB expression in T-ALL cell lines in vitro by cooperating with master transcription factors
Source: J Exp Clin Cancer Res. 2024 Oct 9;43:283. doi: 10.1186/s13046-024-03199-1 (PMC11462673; doi:10.1186/s13046-024-03199-1)
Supplement: Supplementary file 17 — Supplementary Material 18. Supplementary Table 6. Differentially expressed genes detected by RNA-Seq in J.gamma1 cells following LDB1 knockout [file 13046_2024_3199_MOESM17_ESM.xlsx]

## Sheet: Gamma_shLDB1_deseq2.results
Gamma RNAseq results
ensembl_gene_id	log2FoldChange	pvalue	padj
ENSG00000064886	-2.99207	0	0
ENSG00000099194	-1.78216	0	0
ENSG00000108828	-2.06194	0	0
ENSG00000118513	-2.65063	0	0
ENSG00000128322	-5.66636	0	0
ENSG00000128918	-5.71023	0	0
ENSG00000135776	-2.79047	0	0
ENSG00000163961	-2.31093	0	0
ENSG00000166349	3.19943	0	0
ENSG00000167034	-3.61686	0	0
ENSG00000125089	3.03002	9.78165e-274	1.55119e-270
ENSG00000136286	-1.91304	1.46998e-268	2.13686e-265
ENSG00000111110	-2.8192	4.16571e-268	5.58974e-265
ENSG00000186480	-1.79593	1.59959e-266	1.99309e-263
ENSG00000183508	-2.9883	4.63325e-260	5.38816e-257
ENSG00000113719	-1.80536	5.96257e-260	6.50069e-257
ENSG00000179218	-1.42764	4.15047e-249	4.25887e-246
ENSG00000163527	-1.51473	1.75308e-224	1.69893e-221
ENSG00000244405	-4.37083	5.99543e-206	5.50443e-203
ENSG00000095932	-3.25649	1.09641e-202	9.56285e-200
ENSG00000012660	-1.44635	4.51761e-200	3.75263e-197
ENSG00000079459	-1.38178	1.58994e-185	1.26068e-182
ENSG00000164161	-2.13501	1.61676e-184	1.22621e-181
ENSG00000117318	2.49124	1.01578e-183	7.38305e-181
ENSG00000266074	-1.86864	2.88116e-176	2.01036e-173
ENSG00000170348	-1.91419	1.60289e-175	1.07542e-172
ENSG00000277734	1.6195	2.13763e-174	1.38106e-171
ENSG00000096384	1.25214	2.75932e-167	1.71906e-164
ENSG00000134294	-1.46935	1.54803e-165	9.31169e-163
ENSG00000169994	-1.22915	2.71454e-159	1.57841e-156
ENSG00000245532	1.88046	6.28131e-154	3.53455e-151
ENSG00000135821	-1.42089	1.64928e-152	8.99063e-150
ENSG00000133026	-1.59739	4.65656e-150	2.46149e-147
ENSG00000100077	-1.7469	6.21066e-148	3.18643e-145
ENSG00000167552	-1.59297	1.89246e-146	9.43202e-144
ENSG00000164300	-1.75527	2.9681e-146	1.43821e-143
ENSG00000121281	2.352	1.64283e-145	7.74528e-143
ENSG00000109971	1.10113	1.43266e-139	6.57668e-137
ENSG00000117868	-1.4983	7.63704e-139	3.41591e-136
ENSG00000184492	-3.33385	1.12347e-135	4.89946e-133
ENSG00000159388	2.2232	2.4052e-131	1.02332e-128
ENSG00000155096	-1.37701	5.07857e-130	2.1093e-127
ENSG00000131504	-1.12696	9.71868e-128	3.94262e-125
ENSG00000275122	2.93229	3.12446e-127	1.2387e-124
ENSG00000166598	1.08186	4.29381e-127	1.66447e-124
ENSG00000064012	1.7799	5.44578e-127	2.06513e-124
ENSG00000138834	2.01721	7.40204e-127	2.74726e-124
ENSG00000168421	-1.50554	4.31622e-125	1.56859e-122
ENSG00000101290	-1.71879	1.06938e-124	3.807e-122
ENSG00000105122	2.35747	2.55213e-123	8.90386e-121
ENSG00000168209	1.8015	1.57764e-119	5.39615e-117
ENSG00000188404	-1.63288	2.15862e-117	7.24133e-115
ENSG00000242247	-2.09799	2.38176e-117	7.83913e-115
ENSG00000130227	-1.6413	3.59603e-117	1.16165e-114
ENSG00000110906	-2.06619	2.21117e-114	7.01302e-112
ENSG00000136738	-1.85299	3.32093e-114	1.03447e-111
ENSG00000160752	-1.32858	2.08966e-113	6.39509e-111
ENSG00000118816	-1.33362	1.01814e-112	3.06216e-110
ENSG00000156298	-1.4594	1.88745e-111	5.58045e-109
ENSG00000169762	-1.98797	3.4023e-111	9.89162e-109
ENSG00000172673	2.84115	4.73478e-111	1.35399e-108
ENSG00000151892	-2.73692	1.12216e-110	3.15726e-108
ENSG00000196743	-1.70287	1.89073e-109	5.23522e-107
ENSG00000100154	-1.81575	2.64146e-109	7.19962e-107
ENSG00000104765	-1.59386	1.55605e-108	4.17595e-106
ENSG00000133872	-1.40912	6.5408e-107	1.72875e-104
ENSG00000172005	-3.2375	1.09719e-106	2.85662e-104
ENSG00000137845	-1.38871	7.47627e-106	1.91788e-103
ENSG00000078081	-1.88756	9.73567e-105	2.46129e-102
ENSG00000186469	-1.69751	6.74744e-104	1.68146e-101
ENSG00000134824	-1.0226	1.20017e-103	2.94869e-101
ENSG00000101082	2.0278	4.22703e-103	1.02412e-100
ENSG00000198795	-2.62459	5.48089e-103	1.30971e-100
ENSG00000196139	-2.76454	7.89822e-103	1.86185e-100
ENSG00000268555	-4.10397	2.43121e-102	5.65467e-100
ENSG00000115232	-1.24284	2.66147e-100	6.10877e-98
ENSG00000162367	-1.24198	4.49423e-100	1.01815e-97
ENSG00000161203	-1.33463	3.82672e-98	8.55813e-96
ENSG00000091483	-1.30667	4.16738e-98	9.20201e-96
ENSG00000070081	-0.931501	5.71877e-98	1.24698e-95
ENSG00000138623	3.00385	1.57152e-95	3.38439e-93
ENSG00000166401	-2.03003	2.1115e-93	4.49184e-91
ENSG00000241978	-1.12081	7.09093e-93	1.49029e-90
ENSG00000060558	-1.30704	8.09327e-93	1.6807e-90
ENSG00000067064	-1.27398	2.37381e-92	4.87161e-90
ENSG00000116337	1.68286	3.41679e-92	6.93052e-90
ENSG00000198851	0.918981	4.34091e-92	8.70377e-90
ENSG00000104687	1.33926	3.06249e-91	6.07069e-89
ENSG00000044574	1.03183	4.24887e-91	8.32778e-89
ENSG00000102038	-1.90894	9.25829e-91	1.79446e-88
ENSG00000181577	-2.75282	4.52634e-89	8.67665e-87
ENSG00000211790	1.63349	1.26432e-88	2.39726e-86
ENSG00000149218	-2.15748	7.08529e-88	1.32899e-85
ENSG00000168264	-1.28124	6.51775e-87	1.20953e-84
ENSG00000130517	-1.89203	7.93772e-87	1.45753e-84
ENSG00000060982	1.33599	4.43908e-86	8.06618e-84
ENSG00000169499	1.42852	6.12632e-86	1.10173e-83
ENSG00000139946	-1.33587	4.32953e-85	7.70656e-83
ENSG00000132507	0.977226	2.2344e-84	3.93706e-82
ENSG00000134698	-1.87863	7.21556e-84	1.25868e-81
ENSG00000105339	-1.64341	1.32436e-83	2.28734e-81
ENSG00000196914	-1.64402	1.79542e-82	3.07052e-80
ENSG00000155926	-1.0468	2.20453e-82	3.73357e-80
ENSG00000140030	3.0591	3.05569e-82	5.12532e-80
ENSG00000137942	-1.99084	7.13379e-82	1.18516e-79
ENSG00000115541	1.34399	2.32875e-81	3.83233e-79
ENSG00000183741	1.45493	3.63958e-81	5.93353e-79
ENSG00000166342	-2.90778	1.41613e-80	2.28732e-78
ENSG00000165732	1.12072	1.55922e-80	2.49532e-78
ENSG00000150637	-1.54163	7.45266e-79	1.18186e-76
ENSG00000164543	-1.56069	8.72863e-79	1.37173e-76
ENSG00000167895	1.94057	1.40263e-78	2.18459e-76
ENSG00000112972	-1.12226	7.28554e-78	1.12468e-75
ENSG00000108669	-1.08371	7.6598e-77	1.17208e-74
ENSG00000261236	1.46002	8.67408e-77	1.31574e-74
ENSG00000111145	1.96608	2.65209e-76	3.98819e-74
ENSG00000115306	-1.06473	3.39334e-76	5.05927e-74
ENSG00000163811	1.42673	2.99036e-75	4.42066e-73
ENSG00000131747	-0.907172	3.30978e-75	4.85174e-73
ENSG00000197217	-1.37266	5.27175e-75	7.66337e-73
ENSG00000153253	-1.58813	1.15428e-74	1.66407e-72
ENSG00000107438	-1.45057	1.78605e-74	2.55375e-72
ENSG00000115053	0.798323	2.23844e-74	3.17458e-72
ENSG00000139998	-1.52336	7.04466e-74	9.91024e-72
ENSG00000196776	-0.902464	1.86567e-73	2.60358e-71
ENSG00000164045	-1.43645	3.6527e-73	5.05696e-71
ENSG00000103160	-1.5008	6.46729e-73	8.88311e-71
ENSG00000110925	-1.37349	7.02501e-73	9.57377e-71
ENSG00000142102	1.86712	1.87158e-72	2.53084e-70
ENSG00000180096	1.19673	1.00459e-71	1.34801e-69
ENSG00000136861	-1.21759	1.84487e-71	2.45664e-69
ENSG00000196535	-1.18928	9.72645e-71	1.28536e-68
ENSG00000167996	-0.833244	1.17872e-70	1.54598e-68
ENSG00000135250	-1.19645	1.31703e-70	1.7145e-68
ENSG00000140521	-1.08472	1.32975e-69	1.71824e-67
ENSG00000120437	-1.16634	1.51504e-69	1.94326e-67
ENSG00000106948	1.18591	3.14399e-69	4.00319e-67
ENSG00000135486	-0.740191	4.49315e-69	5.6796e-67
ENSG00000185989	-1.36161	7.89461e-69	9.90745e-67
ENSG00000089820	1.51346	1.32018e-68	1.63328e-66
ENSG00000160818	1.55472	1.31218e-68	1.63328e-66
ENSG00000182162	-1.76767	1.55909e-68	1.91526e-66
ENSG00000052802	-1.35174	1.80136e-68	2.19741e-66
ENSG00000080824	0.71362	3.05894e-68	3.70556e-66
ENSG00000134899	-1.54343	1.03111e-67	1.24046e-65
ENSG00000198846	-1.02986	1.31452e-67	1.57058e-65
ENSG00000153914	1.33513	1.72805e-67	2.05062e-65
ENSG00000158828	-1.97312	3.11339e-67	3.66959e-65
ENSG00000153048	-1.16852	3.45651e-67	4.04667e-65
ENSG00000135049	-1.8195	7.41847e-67	8.62719e-65
ENSG00000179115	-1.0508	1.03157e-66	1.19171e-64
ENSG00000182054	-0.872429	1.23343e-66	1.41552e-64
ENSG00000108622	-2.0041	2.2682e-66	2.58604e-64
ENSG00000237727	3.14837	8.38634e-66	9.49944e-64
ENSG00000026025	-0.845028	1.14387e-65	1.28734e-63
ENSG00000176406	-4.25654	1.56601e-65	1.75112e-63
ENSG00000160654	1.11965	2.36677e-65	2.62967e-63
ENSG00000149485	-0.982602	2.72722e-65	3.01098e-63
ENSG00000169926	1.22942	2.84434e-65	3.12054e-63
ENSG00000186517	1.02257	3.43655e-65	3.7467e-63
ENSG00000183346	-2.7956	4.48855e-65	4.86325e-63
ENSG00000136732	-1.29742	9.75545e-65	1.05046e-62
ENSG00000213551	-1.14864	1.01427e-64	1.08545e-62
ENSG00000173757	-1.31242	2.83919e-64	3.01993e-62
ENSG00000159216	-0.987992	4.2554e-64	4.49886e-62
ENSG00000103489	-1.62739	1.19988e-63	1.26088e-61
ENSG00000158604	1.36244	1.37912e-63	1.44057e-61
ENSG00000153250	1.36944	1.65059e-63	1.71386e-61
ENSG00000116754	0.951713	1.86869e-63	1.92884e-61
ENSG00000106415	-1.44727	2.10696e-63	2.16199e-61
ENSG00000147381	1.22634	3.13501e-63	3.19808e-61
ENSG00000053254	-1.04924	4.9709e-63	5.01228e-61
ENSG00000137078	1.40214	4.96023e-63	5.01228e-61
ENSG00000130755	-1.0741	6.54385e-63	6.5604e-61
ENSG00000089280	0.789223	9.12798e-63	9.09877e-61
ENSG00000133574	-1.94419	1.55702e-62	1.54322e-60
ENSG00000178562	1.43999	1.57973e-62	1.55689e-60
ENSG00000135823	-1.5612	2.27511e-62	2.22961e-60
ENSG00000132382	1.52238	2.30304e-62	2.24437e-60
ENSG00000135829	0.805873	5.1884e-62	5.02814e-60
ENSG00000057757	-1.64265	1.19874e-61	1.15529e-59
ENSG00000076864	-1.27515	2.42629e-61	2.32551e-59
ENSG00000106624	-1.00415	2.46606e-61	2.35071e-59
ENSG00000138449	-1.66441	3.95146e-61	3.74615e-59
ENSG00000100749	-1.07742	4.85943e-61	4.58205e-59
ENSG00000275746	1.24646	8.92165e-61	8.36717e-59
ENSG00000105887	-0.871973	1.32189e-60	1.2331e-58
ENSG00000242125	1.88342	1.51955e-60	1.40995e-58
ENSG00000033867	-1.29561	2.62947e-60	2.42691e-58
ENSG00000068724	-1.44819	3.74017e-60	3.43387e-58
ENSG00000113600	-3.25634	8.27123e-60	7.5541e-58
ENSG00000170571	-1.23041	2.77499e-59	2.52119e-57
ENSG00000005469	-1.81442	3.10595e-59	2.80727e-57
ENSG00000110400	-1.28361	4.34583e-59	3.90766e-57
ENSG00000122565	-0.966385	9.30825e-59	8.32682e-57
ENSG00000163781	-0.98873	1.62671e-58	1.44777e-56
ENSG00000125827	-1.47933	2.12878e-58	1.885e-56
ENSG00000137478	-1.45369	2.40316e-58	2.1172e-56
ENSG00000188636	-1.11687	2.84851e-58	2.49695e-56
ENSG00000113532	-1.37628	3.48468e-58	3.03934e-56
ENSG00000104549	-1.02952	4.99324e-58	4.33343e-56
ENSG00000007237	-1.24343	8.84745e-58	7.64035e-56
ENSG00000110958	0.784754	9.68088e-58	8.31888e-56
ENSG00000183283	0.861719	1.08072e-57	9.2412e-56
ENSG00000113269	-1.03737	1.14723e-57	9.76206e-56
ENSG00000156853	-1.21551	1.18004e-57	9.99255e-56
ENSG00000168710	-1.04671	1.20443e-57	1.01498e-55
ENSG00000124766	-0.833459	1.89837e-57	1.59208e-55
ENSG00000101361	0.916476	2.70884e-57	2.26091e-55
ENSG00000101265	-1.1435	2.74142e-57	2.27721e-55
ENSG00000179010	-0.981966	2.95964e-57	2.44683e-55
ENSG00000142864	0.71173	1.26496e-56	1.04084e-54
ENSG00000198743	-1.36356	4.28741e-56	3.51125e-54
ENSG00000085117	-1.38386	6.41372e-56	5.22808e-54
ENSG00000075240	-1.48278	6.80386e-56	5.52031e-54
ENSG00000173786	-1.22546	7.33685e-56	5.92518e-54
ENSG00000010318	-2.08534	8.27873e-56	6.65503e-54
ENSG00000254995	3.93248	1.13641e-55	9.09337e-54
ENSG00000114302	-1.81067	3.97036e-55	3.16251e-53
ENSG00000138757	-0.946275	8.34325e-55	6.61544e-53
ENSG00000060709	4.25516	1.24059e-54	9.79224e-53
ENSG00000113328	-1.25478	1.69884e-54	1.33489e-52
ENSG00000106789	-1.54167	2.78718e-54	2.18025e-52
ENSG00000134323	-4.40384	3.09855e-54	2.413e-52
ENSG00000168904	-1.63075	3.38368e-54	2.62333e-52
ENSG00000179950	-1.62038	3.43547e-54	2.65169e-52
ENSG00000181163	0.706811	4.38927e-54	3.37297e-52
ENSG00000168439	0.732218	4.57602e-54	3.50106e-52
ENSG00000106829	-1.51315	4.93332e-54	3.7416e-52
ENSG00000131100	-1.16531	4.91916e-54	3.7416e-52
ENSG00000162636	-1.1895	5.40386e-54	4.08073e-52
ENSG00000084693	-1.36144	5.88404e-54	4.42419e-52
ENSG00000109919	-1.37408	1.11302e-53	8.33286e-52
ENSG00000033327	-2.53012	1.1926e-53	8.89045e-52
ENSG00000100412	-1.29932	1.43216e-53	1.06309e-51
ENSG00000060656	-1.69362	1.52994e-53	1.13086e-51
ENSG00000081237	0.966119	2.12276e-53	1.56242e-51
ENSG00000156052	-0.882453	8.6713e-53	6.35556e-51
ENSG00000120694	1.32201	1.72364e-52	1.25804e-50
ENSG00000035862	-1.14667	3.49503e-52	2.5403e-50
ENSG00000012048	-1.2212	3.89613e-52	2.82008e-50
ENSG00000150347	-1.11492	4.24724e-52	3.06152e-50
ENSG00000168961	-1.55584	5.89912e-52	4.23475e-50
ENSG00000213390	-0.985217	6.81274e-52	4.87055e-50
ENSG00000128708	-1.12158	1.49813e-51	1.06667e-49
ENSG00000160796	1.2895	1.80345e-51	1.27884e-49
ENSG00000164163	0.832569	2.38045e-51	1.68116e-49
ENSG00000076248	-1.14159	3.36528e-51	2.3671e-49
ENSG00000154096	1.22186	4.22194e-51	2.95773e-49
ENSG00000168993	2.53161	5.86666e-51	4.09352e-49
ENSG00000069812	-4.88689	6.77527e-51	4.70868e-49
ENSG00000164398	2.34315	7.84832e-51	5.43278e-49
ENSG00000124207	-0.987752	1.89931e-50	1.30955e-48
ENSG00000167703	2.38312	2.15321e-50	1.47876e-48
ENSG00000089916	-1.83594	3.19496e-50	2.1856e-48
ENSG00000109107	-1.45408	6.37356e-50	4.34299e-48
ENSG00000143147	-2.38774	6.63811e-50	4.50565e-48
ENSG00000171490	0.842598	8.11289e-50	5.48532e-48
ENSG00000172995	-1.00018	1.22302e-49	8.23719e-48
ENSG00000131051	0.832995	1.44115e-49	9.66902e-48
ENSG00000102445	-1.40601	1.66865e-49	1.11524e-47
ENSG00000171243	1.01958	1.80166e-49	1.19955e-47
ENSG00000175567	0.859672	2.05659e-49	1.36408e-47
ENSG00000177169	1.25057	3.56173e-49	2.35344e-47
ENSG00000063046	-0.679737	7.29151e-49	4.79974e-47
ENSG00000145779	-1.21493	1.71048e-48	1.12172e-46
ENSG00000103485	-1.22036	3.14419e-48	2.05421e-46
ENSG00000163808	-0.923453	4.83531e-48	3.14728e-46
ENSG00000134910	1.0957	6.60788e-48	4.28505e-46
ENSG00000056050	-1.40104	7.59263e-48	4.9054e-46
ENSG00000092964	-1.10046	1.1838e-47	7.62e-46
ENSG00000141568	-0.986244	1.89341e-47	1.21429e-45
ENSG00000135919	-2.48218	2.42545e-47	1.5498e-45
ENSG00000248890	-1.44018	2.4587e-47	1.56531e-45
ENSG00000151239	1.31072	2.97284e-47	1.88575e-45
ENSG00000150753	0.700418	3.189e-47	2.01554e-45
ENSG00000184182	-1.29818	3.36184e-47	2.11711e-45
ENSG00000009790	1.03826	3.74631e-47	2.35074e-45
ENSG00000004897	-0.966478	3.97233e-47	2.48363e-45
ENSG00000142208	-0.897976	4.79198e-47	2.9854e-45
ENSG00000234745	-1.13695	1.00207e-46	6.22067e-45
ENSG00000163468	0.679019	1.23946e-46	7.66707e-45
ENSG00000141524	1.51345	1.62745e-46	1.00315e-44
ENSG00000169957	-1.95783	1.81963e-46	1.11767e-44
ENSG00000119326	-1.10038	1.91045e-46	1.16933e-44
ENSG00000167670	-1.00256	2.50053e-46	1.52515e-44
ENSG00000144824	-1.7255	3.70019e-46	2.24899e-44
ENSG00000159496	3.85745	3.95608e-46	2.39617e-44
ENSG00000159461	-1.09053	4.29163e-46	2.59042e-44
ENSG00000070610	-1.68316	1.04128e-45	6.26349e-44
ENSG00000198833	-1.00183	1.45421e-45	8.71725e-44
ENSG00000067177	-1.35965	1.50049e-45	8.9639e-44
ENSG00000111725	-1.54464	1.69625e-45	1.00988e-43
ENSG00000140525	-0.864877	1.99152e-45	1.18164e-43
ENSG00000114796	-1.33001	2.64512e-45	1.56412e-43
ENSG00000131979	-1.4677	4.17947e-45	2.46306e-43
ENSG00000029993	-1.22383	4.21387e-45	2.47498e-43
ENSG00000081320	0.962135	4.73708e-45	2.77294e-43
ENSG00000112079	-1.39997	5.61282e-45	3.27458e-43
ENSG00000130508	-0.948789	6.95153e-45	4.04208e-43
ENSG00000136104	-0.835216	7.317e-45	4.24046e-43
ENSG00000171130	-1.41176	8.84131e-45	5.10688e-43
ENSG00000278550	2.43065	9.16689e-45	5.27747e-43
ENSG00000059804	1.70576	9.99373e-45	5.73456e-43
ENSG00000176890	-0.644706	1.12374e-44	6.42708e-43
ENSG00000239521	-1.78591	1.15405e-44	6.57887e-43
ENSG00000156976	-0.769999	1.18907e-44	6.75639e-43
ENSG00000106263	0.81344	1.2975e-44	7.34857e-43
ENSG00000131773	-1.56947	1.82788e-44	1.0319e-42
ENSG00000093009	-1.2602	2.35084e-44	1.32284e-42
ENSG00000100075	-1.23258	3.01094e-44	1.68883e-42
ENSG00000115738	2.53855	3.71071e-44	2.07467e-42
ENSG00000151503	-0.773437	4.51962e-44	2.51886e-42
ENSG00000146729	-1.20176	6.0378e-44	3.35425e-42
ENSG00000182400	-1.49826	9.45128e-44	5.23391e-42
ENSG00000116120	1.03002	1.19907e-43	6.61916e-42
ENSG00000171791	-1.59729	1.23135e-43	6.77593e-42
ENSG00000186815	1.90588	1.40061e-43	7.6831e-42
ENSG00000179933	-1.12417	2.0629e-43	1.12806e-41
ENSG00000109670	1.08467	2.09489e-43	1.14198e-41
ENSG00000175970	-1.01683	2.45858e-43	1.33606e-41
ENSG00000166123	-1.91074	3.40528e-43	1.84477e-41
ENSG00000163644	-1.3231	4.41874e-43	2.38639e-41
ENSG00000160352	-1.0924	4.44613e-43	2.39378e-41
ENSG00000101412	-1.14693	6.53588e-43	3.50806e-41
ENSG00000150681	-2.47386	6.57513e-43	3.5183e-41
ENSG00000197081	-0.848213	1.34347e-42	7.1668e-41
ENSG00000168685	1.71105	2.76015e-42	1.46793e-40
ENSG00000053372	1.29702	3.81746e-42	2.02406e-40
ENSG00000102317	0.750198	6.52107e-42	3.44708e-40
ENSG00000145703	-1.17741	6.75969e-42	3.56242e-40
ENSG00000168906	0.787716	1.95937e-41	1.0295e-39
ENSG00000114107	-0.940873	2.2421e-41	1.17451e-39
ENSG00000169220	1.52384	2.37901e-41	1.2425e-39
ENSG00000163788	-1.34876	2.52749e-41	1.3161e-39
ENSG00000027869	2.15815	7.05093e-41	3.66061e-39
ENSG00000123240	-1.34251	1.06588e-40	5.51726e-39
ENSG00000168610	-0.816588	1.18956e-40	6.13923e-39
ENSG00000071127	-0.605764	1.4387e-40	7.40315e-39
ENSG00000149781	0.997729	2.23602e-40	1.14721e-38
ENSG00000058668	-0.759537	2.28137e-40	1.16704e-38
ENSG00000134215	-1.02462	2.68148e-40	1.36771e-38
ENSG00000055044	0.806422	2.89524e-40	1.47244e-38
ENSG00000134242	1.31644	3.1742e-40	1.60962e-38
ENSG00000184640	0.621228	3.26028e-40	1.64847e-38
ENSG00000160179	-1.4329	3.89396e-40	1.96319e-38
ENSG00000143742	-0.898741	5.29479e-40	2.66174e-38
ENSG00000092853	-1.15586	1.01075e-39	5.06652e-38
ENSG00000115091	-0.724267	2.82117e-39	1.4101e-37
ENSG00000116191	-1.32115	3.0276e-39	1.50896e-37
ENSG00000155090	1.48481	7.03915e-39	3.49832e-37
ENSG00000112893	1.15221	7.87606e-39	3.90312e-37
ENSG00000139880	-2.41433	1.15842e-38	5.72448e-37
ENSG00000129993	-1.02401	1.23766e-38	6.09881e-37
ENSG00000055118	-1.31356	1.40981e-38	6.92754e-37
ENSG00000072506	1.1614	1.4242e-38	6.9786e-37
ENSG00000167699	-1.07049	1.63844e-38	8.00588e-37
ENSG00000106086	-1.16795	1.93769e-38	9.44163e-37
ENSG00000241697	-1.77641	2.20988e-38	1.07379e-36
ENSG00000157600	-1.19712	2.2171e-38	1.07431e-36
ENSG00000134954	-0.617615	2.99081e-38	1.4452e-36
ENSG00000110852	2.10855	3.72664e-38	1.79579e-36
ENSG00000166025	-1.01335	3.93511e-38	1.89102e-36
ENSG00000100426	-0.678037	4.46487e-38	2.13971e-36
ENSG00000108561	0.751965	7.36491e-38	3.51982e-36
ENSG00000156398	1.63185	7.60524e-38	3.62475e-36
ENSG00000144893	-1.12068	8.66576e-38	4.11895e-36
ENSG00000163320	-0.856526	1.06911e-37	5.06783e-36
ENSG00000172795	-1.11245	1.2377e-37	5.85108e-36
ENSG00000068796	-1.03548	2.09941e-37	9.89787e-36
ENSG00000163673	-2.09725	2.22314e-37	1.0453e-35
ENSG00000172893	-0.914585	3.23252e-37	1.51581e-35
ENSG00000182923	-1.07418	3.43773e-37	1.60772e-35
ENSG00000128050	0.616444	3.75273e-37	1.75034e-35
ENSG00000023902	-0.886529	4.01998e-37	1.86999e-35
ENSG00000163964	-1.11025	5.43084e-37	2.51956e-35
ENSG00000151012	2.00894	6.00836e-37	2.7801e-35
ENSG00000120915	-1.93932	7.51748e-37	3.46918e-35
ENSG00000072274	-0.674215	7.67708e-37	3.53348e-35
ENSG00000159259	-1.23121	9.16908e-37	4.20909e-35
ENSG00000116954	-1.32223	1.02119e-36	4.6755e-35
ENSG00000108848	0.772747	2.03265e-36	9.28209e-35
ENSG00000006831	-0.792851	2.4392e-36	1.10806e-34
ENSG00000082074	-0.821063	2.43781e-36	1.10806e-34
ENSG00000143845	-1.85126	3.61006e-36	1.63568e-34
ENSG00000164530	-2.16164	4.0961e-36	1.8511e-34
ENSG00000214021	1.53941	4.25268e-36	1.91689e-34
ENSG00000132361	1.20136	4.26679e-36	1.9183e-34
ENSG00000119979	-1.44192	4.57662e-36	2.0523e-34
ENSG00000112062	-0.84261	4.63885e-36	2.07487e-34
ENSG00000124225	0.748802	5.66658e-36	2.52808e-34
ENSG00000205268	-0.792432	5.80854e-36	2.5848e-34
ENSG00000143494	-1.15309	6.97888e-36	3.0977e-34
ENSG00000169446	-1.31988	8.63235e-36	3.8219e-34
ENSG00000186174	1.30075	1.35972e-35	6.0048e-34
ENSG00000123374	-0.765292	1.3964e-35	6.15119e-34
ENSG00000214114	-1.4249	1.83257e-35	8.05222e-34
ENSG00000119711	-1.48345	2.16333e-35	9.48167e-34
ENSG00000130396	-1.74785	2.17448e-35	9.50667e-34
ENSG00000171735	-1.6083	2.30652e-35	1.00587e-33
ENSG00000095261	-1.13999	3.12223e-35	1.35821e-33
ENSG00000140450	1.49593	3.24239e-35	1.40697e-33
ENSG00000226950	1.15606	3.42758e-35	1.48364e-33
ENSG00000162521	-0.577037	4.26351e-35	1.84091e-33
ENSG00000094804	-0.858115	6.03387e-35	2.59889e-33
ENSG00000124615	-1.2341	6.84279e-35	2.94004e-33
ENSG00000217555	-1.16549	7.16293e-35	3.07003e-33
ENSG00000172270	0.644136	9.5309e-35	4.07493e-33
ENSG00000163923	-1.64935	1.22664e-34	5.23168e-33
ENSG00000182307	0.96245	1.40036e-34	5.95804e-33
ENSG00000123737	-0.782754	2.15379e-34	9.14128e-33
ENSG00000140545	-1.2421	2.43656e-34	1.03164e-32
ENSG00000132383	-0.705743	2.52877e-34	1.06808e-32
ENSG00000177119	-0.823398	2.60821e-34	1.09898e-32
ENSG00000130511	0.965676	2.62754e-34	1.10445e-32
ENSG00000149269	-1.12453	2.66273e-34	1.11656e-32
ENSG00000123505	-0.720598	3.5518e-34	1.48579e-32
ENSG00000121879	-1.16245	4.43509e-34	1.85085e-32
ENSG00000141433	-3.56747	4.81069e-34	2.00281e-32
ENSG00000111602	-0.725984	5.46441e-34	2.26955e-32
ENSG00000196323	-0.988306	5.61602e-34	2.32698e-32
ENSG00000125354	-0.584993	6.91812e-34	2.85971e-32
ENSG00000139372	0.822225	7.30823e-34	3.01198e-32
ENSG00000197498	1.2852	7.32102e-34	3.01198e-32
ENSG00000113013	0.617659	7.49641e-34	3.07688e-32
ENSG00000106105	0.659396	7.7003e-34	3.15315e-32
ENSG00000157045	-2.58164	9.77956e-34	3.99519e-32
ENSG00000100027	-1.35581	1.06165e-33	4.32698e-32
ENSG00000182165	-2.04745	1.0671e-33	4.33903e-32
ENSG00000115762	-0.85449	1.11047e-33	4.50491e-32
ENSG00000105202	0.646165	1.3078e-33	5.29308e-32
ENSG00000197471	-0.759334	1.41323e-33	5.70657e-32
ENSG00000151849	-1.25002	1.55657e-33	6.27085e-32
ENSG00000205336	-2.1485	2.31342e-33	9.29847e-32
ENSG00000105671	1.13928	3.23514e-33	1.29733e-31
ENSG00000092470	-0.935302	3.77016e-33	1.50841e-31
ENSG00000148600	-2.27983	4.87509e-33	1.94602e-31
ENSG00000142149	-1.59951	5.43924e-33	2.16626e-31
ENSG00000136280	-0.996422	6.83109e-33	2.71439e-31
ENSG00000156515	-1.04681	7.66324e-33	3.03813e-31
ENSG00000110104	1.01866	1.01403e-32	4.01107e-31
ENSG00000038358	-0.833848	1.03323e-32	4.07774e-31
ENSG00000158122	-1.79243	1.07274e-32	4.22412e-31
ENSG00000100629	-1.62115	1.64672e-32	6.46968e-31
ENSG00000143365	1.76622	1.73386e-32	6.79674e-31
ENSG00000167721	0.833299	2.95651e-32	1.15635e-30
ENSG00000164305	-0.904192	3.06277e-32	1.19523e-30
ENSG00000105514	-1.37967	3.191e-32	1.2425e-30
ENSG00000130270	-1.32268	3.91325e-32	1.52033e-30
ENSG00000010610	2.13426	4.43486e-32	1.71915e-30
ENSG00000151136	-1.95432	4.84741e-32	1.8749e-30
ENSG00000156802	-0.680658	4.99739e-32	1.92864e-30
ENSG00000071794	-0.674257	5.22035e-32	2.01024e-30
ENSG00000181896	-0.983722	5.5341e-32	2.12636e-30
ENSG00000108312	0.640006	7.0078e-32	2.68668e-30
ENSG00000138709	-1.3149	7.04426e-32	2.69474e-30
ENSG00000178209	1.17027	7.68381e-32	2.93296e-30
ENSG00000174136	-1.30151	1.04003e-31	3.96118e-30
ENSG00000168675	-0.711093	1.08039e-31	4.10596e-30
ENSG00000170832	-0.873664	1.09908e-31	4.16789e-30
ENSG00000112297	-0.774414	1.12512e-31	4.25738e-30
ENSG00000071054	-0.653181	1.42727e-31	5.38903e-30
ENSG00000108654	0.534107	1.47721e-31	5.56555e-30
ENSG00000196116	-1.24925	1.48518e-31	5.5835e-30
ENSG00000108395	-1.11602	1.55372e-31	5.82861e-30
ENSG00000118503	-1.01821	1.72878e-31	6.47142e-30
ENSG00000006712	-0.940296	2.42085e-31	9.04268e-30
ENSG00000092067	-6.03696	2.46554e-31	9.18991e-30
ENSG00000132640	-1.22329	2.9866e-31	1.11084e-29
ENSG00000162738	-1.2952	3.0328e-31	1.12562e-29
ENSG00000116161	0.630852	3.51077e-31	1.30025e-29
ENSG00000130810	1.23378	4.05637e-31	1.49914e-29
ENSG00000127328	-1.04225	4.65252e-31	1.71582e-29
ENSG00000065882	-0.767958	4.71675e-31	1.73585e-29
ENSG00000131373	-1.41708	5.05453e-31	1.85624e-29
ENSG00000139496	-0.70595	5.93292e-31	2.17424e-29
ENSG00000166881	-0.915311	6.10143e-31	2.23131e-29
ENSG00000174371	-0.939617	6.89084e-31	2.51472e-29
ENSG00000185122	0.83304	6.99111e-31	2.54599e-29
ENSG00000165409	-1.58344	8.37499e-31	3.04361e-29
ENSG00000129347	0.94304	9.18664e-31	3.33164e-29
ENSG00000189091	0.581716	9.23652e-31	3.34278e-29
ENSG00000114739	-1.089	9.7761e-31	3.53073e-29
ENSG00000131508	-0.882046	9.93888e-31	3.5821e-29
ENSG00000105281	0.7437	1.24586e-30	4.48099e-29
ENSG00000160285	-0.963119	1.25757e-30	4.51379e-29
ENSG00000182010	-1.15939	1.28883e-30	4.6165e-29
ENSG00000066294	-1.25483	1.53276e-30	5.47897e-29
ENSG00000146122	-1.5649	1.55656e-30	5.55268e-29
ENSG00000179918	-0.908166	1.65579e-30	5.89461e-29
ENSG00000116455	1.28887	1.74168e-30	6.18777e-29
ENSG00000188822	-2.21628	2.14326e-30	7.59898e-29
ENSG00000173281	-1.05613	2.1881e-30	7.74225e-29
ENSG00000120800	1.18527	2.64611e-30	9.34388e-29
ENSG00000104885	0.850507	2.76998e-30	9.76151e-29
ENSG00000136436	-0.780974	3.44421e-30	1.21131e-28
ENSG00000274180	-1.81086	3.57908e-30	1.25621e-28
ENSG00000170525	-1.04919	4.39018e-30	1.5378e-28
ENSG00000233369	-0.92397	4.40838e-30	1.54108e-28
ENSG00000161860	-2.47237	4.44862e-30	1.55204e-28
ENSG00000187109	-0.517233	4.77879e-30	1.6639e-28
ENSG00000100591	0.685814	4.80224e-30	1.66873e-28
ENSG00000122778	-1.51107	5.11606e-30	1.77425e-28
ENSG00000198612	-1.07664	5.5748e-30	1.9295e-28
ENSG00000101189	-1.13442	6.05632e-30	2.09201e-28
ENSG00000188976	0.927863	6.115e-30	2.1081e-28
ENSG00000153187	0.495365	6.35725e-30	2.18729e-28
ENSG00000172780	-1.36596	8.72226e-30	2.9951e-28
ENSG00000126773	-0.80856	8.83111e-30	3.02652e-28
ENSG00000214706	1.33702	8.94445e-30	3.05935e-28
ENSG00000101236	-1.12727	9.13162e-30	3.11726e-28
ENSG00000166197	0.62666	9.91598e-30	3.3784e-28
ENSG00000167460	-0.541947	1.02279e-29	3.47787e-28
ENSG00000109084	-0.835962	1.04248e-29	3.53794e-28
ENSG00000121210	-0.825438	1.06292e-29	3.60031e-28
ENSG00000149212	0.937115	1.29316e-29	4.3717e-28
ENSG00000054116	-1.14374	1.36838e-29	4.61701e-28
ENSG00000132463	0.610289	1.51209e-29	5.09208e-28
ENSG00000132646	-0.569859	1.68037e-29	5.64787e-28
ENSG00000080644	1.50625	1.84834e-29	6.20046e-28
ENSG00000149257	1.84112	2.06946e-29	6.92891e-28
ENSG00000103353	0.790328	2.18537e-29	7.30297e-28
ENSG00000135317	-1.12079	2.68231e-29	8.94651e-28
ENSG00000071073	-0.752557	3.08824e-29	1.02808e-27
ENSG00000139278	2.26138	3.31964e-29	1.10301e-27
ENSG00000111678	-0.81523	3.80823e-29	1.26294e-27
ENSG00000165185	-1.19943	4.03496e-29	1.33559e-27
ENSG00000265206	2.25607	4.65891e-29	1.5392e-27
ENSG00000067113	-2.21147	4.92878e-29	1.62529e-27
ENSG00000240694	-1.00673	6.03921e-29	1.9877e-27
ENSG00000105401	0.697951	6.31881e-29	2.07581e-27
ENSG00000108559	0.882044	7.57462e-29	2.48368e-27
ENSG00000168214	-0.815775	8.21787e-29	2.68954e-27
ENSG00000167468	-0.693348	8.57845e-29	2.80229e-27
ENSG00000102531	0.968531	8.9373e-29	2.91406e-27
ENSG00000108830	-2.62003	1.00265e-28	3.26309e-27
ENSG00000104823	-0.706189	1.08846e-28	3.53578e-27
ENSG00000100099	-1.02084	1.23616e-28	4.0014e-27
ENSG00000100241	0.640071	1.23639e-28	4.0014e-27
ENSG00000106244	0.706513	1.26417e-28	4.08373e-27
ENSG00000078687	0.837088	1.32935e-28	4.28635e-27
ENSG00000160298	-1.16044	1.39418e-28	4.48711e-27
ENSG00000009335	0.659832	1.52011e-28	4.88339e-27
ENSG00000118900	-0.748287	1.52968e-28	4.90509e-27
ENSG00000102384	-1.41738	3.13425e-28	1.00319e-26
ENSG00000130703	-1.08845	3.39611e-28	1.08501e-26
ENSG00000197256	-1.34672	3.5504e-28	1.13223e-26
ENSG00000089597	-0.555982	3.6181e-28	1.15172e-26
ENSG00000157954	-0.74447	3.87424e-28	1.23101e-26
ENSG00000104907	1.40638	3.92064e-28	1.24348e-26
ENSG00000242485	0.915998	4.10408e-28	1.2993e-26
ENSG00000198876	-0.831589	4.78668e-28	1.51266e-26
ENSG00000198160	-0.9685	4.79755e-28	1.51335e-26
ENSG00000198133	1.53973	5.29663e-28	1.66777e-26
ENSG00000112787	0.958255	5.37909e-28	1.69068e-26
ENSG00000158106	1.34121	5.77381e-28	1.81148e-26
ENSG00000141380	1.10619	6.50064e-28	2.03586e-26
ENSG00000167325	-0.580821	6.76345e-28	2.11437e-26
ENSG00000130204	0.814045	7.94935e-28	2.48065e-26
ENSG00000142949	-1.03278	8.37593e-28	2.6091e-26
ENSG00000123562	-0.688322	8.8444e-28	2.75012e-26
ENSG00000153561	0.628535	1.19661e-27	3.71418e-26
ENSG00000197020	-1.82355	1.2104e-27	3.75029e-26
ENSG00000184110	0.569926	1.30585e-27	4.03889e-26
ENSG00000131408	1.33891	1.4993e-27	4.62898e-26
ENSG00000177156	0.687759	1.66954e-27	5.14548e-26
ENSG00000162714	-1.12273	1.69382e-27	5.21112e-26
ENSG00000137815	-0.751905	1.8961e-27	5.82317e-26
ENSG00000074370	-0.570037	2.51381e-27	7.70667e-26
ENSG00000099204	-0.789756	2.85124e-27	8.72579e-26
ENSG00000012822	-1.06615	3.39844e-27	1.03822e-25
ENSG00000100031	1.82133	3.55836e-27	1.08518e-25
ENSG00000109861	0.812044	3.62135e-27	1.10246e-25
ENSG00000141522	0.606847	3.63661e-27	1.10517e-25
ENSG00000166913	0.559744	3.67843e-27	1.11594e-25
ENSG00000128245	-0.705587	3.82216e-27	1.15753e-25
ENSG00000106665	-1.35519	3.96569e-27	1.19892e-25
ENSG00000177192	1.39495	4.03208e-27	1.21688e-25
ENSG00000182934	0.650059	4.06906e-27	1.22592e-25
ENSG00000152242	-0.992112	4.42248e-27	1.3301e-25
ENSG00000119929	-1.3228	4.5719e-27	1.37267e-25
ENSG00000148660	-0.899818	4.86513e-27	1.4582e-25
ENSG00000183311	-0.549289	5.52417e-27	1.65289e-25
ENSG00000139323	-1.30102	5.53743e-27	1.65402e-25
ENSG00000165996	-2.05601	5.58014e-27	1.66393e-25
ENSG00000119335	0.472412	6.47121e-27	1.92634e-25
ENSG00000138646	-0.954564	6.5489e-27	1.94615e-25
ENSG00000221978	0.990101	6.68352e-27	1.98278e-25
ENSG00000035928	-0.698529	6.73743e-27	1.99538e-25
ENSG00000125968	1.45761	6.97295e-27	2.06163e-25
ENSG00000144218	-1.43716	7.07954e-27	2.0896e-25
ENSG00000110876	0.811613	7.51533e-27	2.21448e-25
ENSG00000188848	-1.15582	7.60376e-27	2.23676e-25
ENSG00000134326	-1.80699	8.97712e-27	2.63631e-25
ENSG00000182670	-0.713604	9.83966e-27	2.88476e-25
ENSG00000145391	0.879406	1.01576e-26	2.97296e-25
ENSG00000148516	-0.763068	1.19285e-26	3.48544e-25
ENSG00000076928	0.633731	1.20055e-26	3.50206e-25
ENSG00000130956	-1.27418	1.25432e-26	3.65281e-25
ENSG00000156256	0.939695	1.30274e-26	3.78749e-25
ENSG00000165861	-1.40037	1.30882e-26	3.79271e-25
ENSG00000274746	-1.81027	1.30888e-26	3.79271e-25
ENSG00000055163	-0.642259	1.39875e-26	4.0464e-25
ENSG00000186716	-0.641005	1.56093e-26	4.5081e-25
ENSG00000184702	-1.27258	1.64691e-26	4.74854e-25
ENSG00000142185	1.8814	1.6757e-26	4.82358e-25
ENSG00000158292	-1.29418	1.6916e-26	4.86133e-25
ENSG00000197632	-5.05924	1.89268e-26	5.43025e-25
ENSG00000173221	-0.92083	2.05783e-26	5.89438e-25
ENSG00000163701	1.71071	2.47804e-26	7.08638e-25
ENSG00000205269	-1.28368	2.72879e-26	7.79068e-25
ENSG00000132002	-0.815253	2.90354e-26	8.27603e-25
ENSG00000148840	0.975099	3.13966e-26	8.93445e-25
ENSG00000139597	-1.51624	3.3109e-26	9.40642e-25
ENSG00000050438	-1.35086	3.58846e-26	1.01784e-24
ENSG00000178921	1.05503	3.73906e-26	1.05883e-24
ENSG00000147138	-1.09957	4.3447e-26	1.22835e-24
ENSG00000105270	-1.26333	4.71656e-26	1.33132e-24
ENSG00000166289	1.5658	5.13583e-26	1.44733e-24
ENSG00000135316	0.575336	5.49447e-26	1.5459e-24
ENSG00000064601	0.981313	6.01327e-26	1.68914e-24
ENSG00000132563	-1.30738	7.12309e-26	1.99767e-24
ENSG00000145649	-1.25849	7.15169e-26	2.00247e-24
ENSG00000130826	0.652133	7.97073e-26	2.22562e-24
ENSG00000180370	-0.575151	7.97415e-26	2.22562e-24
ENSG00000060138	0.679143	8.07713e-26	2.25076e-24
ENSG00000149636	-1.07126	8.56337e-26	2.38245e-24
ENSG00000134001	0.607677	8.82526e-26	2.4514e-24
ENSG00000136478	-1.12361	1.00671e-25	2.79189e-24
ENSG00000154734	-2.09307	1.07604e-25	2.97944e-24
ENSG00000071575	-0.840452	1.08279e-25	2.99337e-24
ENSG00000267855	-1.21684	1.09717e-25	3.02831e-24
ENSG00000117399	0.604414	1.15008e-25	3.16935e-24
ENSG00000115020	-0.80856	1.1813e-25	3.25026e-24
ENSG00000110321	0.429928	1.2125e-25	3.33084e-24
ENSG00000112406	-0.963139	1.35139e-25	3.70655e-24
ENSG00000131473	-0.506955	1.35465e-25	3.70967e-24
ENSG00000175305	-1.18116	1.35717e-25	3.71074e-24
ENSG00000137100	-0.904504	1.43918e-25	3.92879e-24
ENSG00000104889	-0.947131	1.47478e-25	4.01971e-24
ENSG00000048828	0.603141	1.57271e-25	4.27993e-24
ENSG00000132182	0.631481	1.61315e-25	4.38315e-24
ENSG00000165271	1.15658	1.88704e-25	5.11935e-24
ENSG00000072042	-0.815235	2.04246e-25	5.53239e-24
ENSG00000169992	-1.2419	2.14918e-25	5.81244e-24
ENSG00000089012	1.96328	2.18311e-25	5.89508e-24
ENSG00000085733	1.88344	2.20189e-25	5.93661e-24
ENSG00000166501	-0.759864	2.31903e-25	6.24277e-24
ENSG00000138035	0.879574	2.50815e-25	6.74147e-24
ENSG00000164466	-0.788331	2.86983e-25	7.70173e-24
ENSG00000160588	1.86835	2.89947e-25	7.76933e-24
ENSG00000141994	1.09428	3.06325e-25	8.19561e-24
ENSG00000149548	-1.50291	3.06891e-25	8.19817e-24
ENSG00000170004	0.529832	3.52817e-25	9.41061e-24
ENSG00000132510	0.744375	3.67594e-25	9.78344e-24
ENSG00000156313	-1.34364	3.67917e-25	9.78344e-24
ENSG00000185238	1.25845	3.70261e-25	9.8308e-24
ENSG00000161835	-1.60799	5.83862e-25	1.54785e-23
ENSG00000171208	-0.658003	5.98134e-25	1.58328e-23
ENSG00000170144	0.471578	6.49392e-25	1.71636e-23
ENSG00000135916	0.609176	6.89833e-25	1.82049e-23
ENSG00000162688	-1.02256	7.23123e-25	1.90546e-23
ENSG00000143774	0.774712	7.5857e-25	1.99585e-23
ENSG00000205309	-1.96431	7.72907e-25	2.03051e-23
ENSG00000166963	-0.630418	9.08419e-25	2.38293e-23
ENSG00000148187	1.30964	1.02765e-24	2.69164e-23
ENSG00000133119	-0.879878	1.07371e-24	2.80808e-23
ENSG00000164691	1.32132	1.0846e-24	2.8323e-23
ENSG00000133794	0.895492	1.10744e-24	2.88763e-23
ENSG00000163565	0.558873	1.13567e-24	2.9568e-23
ENSG00000181192	-0.962663	1.153e-24	2.99747e-23
ENSG00000154310	-0.92755	1.17867e-24	3.05963e-23
ENSG00000170476	0.750134	1.44244e-24	3.73876e-23
ENSG00000107771	-0.886801	1.53122e-24	3.96299e-23
ENSG00000107447	-1.20719	1.68698e-24	4.35964e-23
ENSG00000090857	-0.949006	2.15884e-24	5.57082e-23
ENSG00000184937	1.8024	2.43275e-24	6.26838e-23
ENSG00000160310	-0.857153	2.62041e-24	6.74195e-23
ENSG00000205609	0.553709	2.68012e-24	6.88543e-23
ENSG00000100243	0.691355	2.7014e-24	6.92989e-23
ENSG00000091127	1.34521	2.89896e-24	7.42576e-23
ENSG00000088832	0.510849	2.92908e-24	7.49191e-23
ENSG00000188042	-0.586135	2.94639e-24	7.52517e-23
ENSG00000198911	-0.634469	2.98014e-24	7.60023e-23
ENSG00000108960	-0.914934	3.11434e-24	7.93088e-23
ENSG00000176978	0.996198	3.22263e-24	8.19468e-23
ENSG00000110075	-0.77184	3.60622e-24	9.15675e-23
ENSG00000187210	-1.82398	3.9471e-24	1.00077e-22
ENSG00000077549	-0.53725	4.05278e-24	1.02608e-22
ENSG00000003393	-1.05569	4.74723e-24	1.20015e-22
ENSG00000105576	0.663323	4.8306e-24	1.21947e-22
ENSG00000035687	0.865857	5.22816e-24	1.31792e-22
ENSG00000124334	-1.56825	5.75626e-24	1.44895e-22
ENSG00000125971	0.917568	6.57194e-24	1.65189e-22
ENSG00000008130	0.746018	8.32432e-24	2.08934e-22
ENSG00000198039	-1.57098	8.3754e-24	2.09914e-22
ENSG00000124422	-0.50079	8.39312e-24	2.10057e-22
ENSG00000147650	0.687329	8.76879e-24	2.19144e-22
ENSG00000149100	0.556271	9.29168e-24	2.3188e-22
ENSG00000101752	-0.926803	9.83644e-24	2.45124e-22
ENSG00000186951	-1.12754	9.88554e-24	2.45996e-22
ENSG00000096060	0.687397	1.07731e-23	2.677e-22
ENSG00000135473	0.972876	1.13856e-23	2.82517e-22
ENSG00000137656	-0.882936	1.2728e-23	3.15379e-22
ENSG00000223532	-1.24424	1.31085e-23	3.24347e-22
ENSG00000144724	1.58092	1.32979e-23	3.28566e-22
ENSG00000128271	10.1168	1.33794e-23	3.30114e-22
ENSG00000156510	5.27264	1.4032e-23	3.45238e-22
ENSG00000160255	0.796939	1.40191e-23	3.45238e-22
ENSG00000173726	0.578876	1.44763e-23	3.55668e-22
ENSG00000060339	0.631172	1.49151e-23	3.6583e-22
ENSG00000103653	0.633668	1.49318e-23	3.6583e-22
ENSG00000277957	4.24469	1.62151e-23	3.96713e-22
ENSG00000267243	2.58124	1.70717e-23	4.17085e-22
ENSG00000171161	-0.95148	1.72158e-23	4.20017e-22
ENSG00000153774	0.889881	1.84067e-23	4.48444e-22
ENSG00000085999	-0.945335	1.86261e-23	4.53157e-22
ENSG00000112576	-0.518685	1.96017e-23	4.76188e-22
ENSG00000117174	0.842166	1.96273e-23	4.76188e-22
ENSG00000140873	-2.4479	2.00241e-23	4.8514e-22
ENSG00000114982	-0.794267	2.89533e-23	7.00501e-22
ENSG00000048740	-0.652347	3.02812e-23	7.31613e-22
ENSG00000151631	-2.72984	3.09056e-23	7.45667e-22
ENSG00000129925	0.912404	3.22807e-23	7.77769e-22
ENSG00000196230	-0.528158	3.23909e-23	7.79348e-22
ENSG00000198355	-0.949083	3.2646e-23	7.84404e-22
ENSG00000108852	-1.17353	3.57093e-23	8.56826e-22
ENSG00000171552	-0.586172	3.63317e-23	8.70564e-22
ENSG00000100664	0.50191	3.76423e-23	9.0073e-22
ENSG00000172766	0.924037	3.97349e-23	9.49502e-22
ENSG00000111300	0.901201	4.20169e-23	1.00266e-21
ENSG00000276458	1.48004	4.27629e-23	1.01907e-21
ENSG00000060491	0.834807	4.43389e-23	1.05518e-21
ENSG00000167815	-0.556582	5.1603e-23	1.22638e-21
ENSG00000072310	-0.672652	5.32236e-23	1.26317e-21
ENSG00000189319	0.814407	5.80328e-23	1.37544e-21
ENSG00000056097	0.700614	6.17495e-23	1.46154e-21
ENSG00000273237	2.46151	6.81421e-23	1.61067e-21
ENSG00000145390	-1.3426	7.24445e-23	1.71004e-21
ENSG00000117450	0.456708	7.64e-23	1.80097e-21
ENSG00000155660	0.587518	7.81199e-23	1.83903e-21
ENSG00000277053	-0.661353	7.98841e-23	1.87803e-21
ENSG00000130303	1.23338	8.02378e-23	1.88381e-21
ENSG00000106976	-1.22137	1.01653e-22	2.38338e-21
ENSG00000164308	0.735349	1.13843e-22	2.6656e-21
ENSG00000260997	-1.39836	1.16468e-22	2.72341e-21
ENSG00000273993	-0.820166	1.17118e-22	2.73494e-21
ENSG00000151693	-1.39125	1.22826e-22	2.86441e-21
ENSG00000127084	0.99695	1.25413e-22	2.92082e-21
ENSG00000184584	1.0247	1.27101e-22	2.95619e-21
ENSG00000065183	0.785749	1.43627e-22	3.33611e-21
ENSG00000226634	-2.66014	1.47192e-22	3.4144e-21
ENSG00000170385	1.21702	1.77615e-22	4.11463e-21
ENSG00000215252	1.28581	1.90957e-22	4.41785e-21
ENSG00000224156	-0.506077	1.9761e-22	4.5657e-21
ENSG00000120438	0.485996	2.02186e-22	4.66526e-21
ENSG00000109046	0.850893	2.03516e-22	4.68975e-21
ENSG00000001167	-0.693992	2.12629e-22	4.89328e-21
ENSG00000100304	0.843839	2.19917e-22	5.05432e-21
ENSG00000122378	-0.777249	2.38954e-22	5.48463e-21
ENSG00000066697	-1.17545	2.612e-22	5.98735e-21
ENSG00000184922	-0.590828	2.85428e-22	6.53412e-21
ENSG00000159399	0.909193	3.18136e-22	7.27334e-21
ENSG00000149923	-0.894781	3.52471e-22	8.04779e-21
ENSG00000169288	1.40539	3.74539e-22	8.54046e-21
ENSG00000105821	0.941541	3.80562e-22	8.66647e-21
ENSG00000225691	-0.732777	3.93666e-22	8.9532e-21
ENSG00000099875	0.709	4.23321e-22	9.61513e-21
ENSG00000262418	0.925926	4.59318e-22	1.04192e-20
ENSG00000167522	0.527218	4.63471e-22	1.04997e-20
ENSG00000139719	0.846517	4.74761e-22	1.07416e-20
ENSG00000104964	-0.496628	4.91313e-22	1.11016e-20
ENSG00000179119	-0.735059	5.1454e-22	1.16114e-20
ENSG00000103495	0.492605	5.45599e-22	1.22964e-20
ENSG00000070669	1.39721	5.83331e-22	1.31298e-20
ENSG00000110851	-1.08983	6.12634e-22	1.37716e-20
ENSG00000147168	-0.500714	6.5045e-22	1.46029e-20
ENSG00000166780	-1.90308	6.89817e-22	1.54668e-20
ENSG00000003056	0.653917	7.19047e-22	1.61015e-20
ENSG00000141562	-0.760025	7.34971e-22	1.6437e-20
ENSG00000149929	-0.688124	8.29112e-22	1.85186e-20
ENSG00000227706	-5.08392	8.69111e-22	1.93872e-20
ENSG00000073712	-0.972383	8.77009e-22	1.95384e-20
ENSG00000196950	-1.05377	8.85368e-22	1.96994e-20
ENSG00000005844	0.717223	9.36735e-22	2.08158e-20
ENSG00000100441	-0.636819	9.50277e-22	2.10899e-20
ENSG00000273749	-1.37819	9.6368e-22	2.13602e-20
ENSG00000091164	0.684435	9.86307e-22	2.18339e-20
ENSG00000251562	1.03567	9.93253e-22	2.19598e-20
ENSG00000105447	0.884851	1.09855e-21	2.4257e-20
ENSG00000109906	-2.58328	1.17267e-21	2.5861e-20
ENSG00000102241	-0.538965	1.18837e-21	2.61496e-20
ENSG00000170854	0.941295	1.18876e-21	2.61496e-20
ENSG00000170017	-1.16975	1.28248e-21	2.81757e-20
ENSG00000278823	-2.25522	1.30591e-21	2.86544e-20
ENSG00000112029	-0.815982	1.40986e-21	3.08966e-20
ENSG00000136014	-0.788949	1.50078e-21	3.28477e-20
ENSG00000138434	-0.617388	1.63675e-21	3.57788e-20
ENSG00000272752	1.24833	1.64384e-21	3.58887e-20
ENSG00000030419	-1.73218	1.68702e-21	3.67854e-20
ENSG00000172081	0.645753	1.69546e-21	3.69233e-20
ENSG00000119969	-0.812809	1.75906e-21	3.82606e-20
ENSG00000198663	-0.606629	1.78384e-21	3.87513e-20
ENSG00000134744	-0.842424	1.84032e-21	3.99285e-20
ENSG00000266094	0.537748	1.99217e-21	4.31695e-20
ENSG00000147099	-1.50432	2.00422e-21	4.33767e-20
ENSG00000239672	0.979547	2.05535e-21	4.44282e-20
ENSG00000166851	0.537228	2.10633e-21	4.54738e-20
ENSG00000141002	0.775604	2.12312e-21	4.57796e-20
ENSG00000116584	-0.605115	2.16914e-21	4.67143e-20
ENSG00000134717	0.744617	2.18856e-21	4.70744e-20
ENSG00000034053	-1.28399	2.21584e-21	4.76024e-20
ENSG00000141480	0.631887	2.30099e-21	4.93708e-20
ENSG00000197045	0.727212	2.39977e-21	5.14271e-20
ENSG00000115758	0.616826	2.44215e-21	5.22711e-20
ENSG00000184014	-0.965	2.51778e-21	5.38237e-20
ENSG00000206503	-0.615293	2.63931e-21	5.63526e-20
ENSG00000131269	-1.07013	2.67306e-21	5.70035e-20
ENSG00000105726	0.790117	2.71677e-21	5.78648e-20
ENSG00000196368	-1.31335	3.06534e-21	6.52096e-20
ENSG00000168575	1.08475	3.13595e-21	6.66303e-20
ENSG00000106153	-0.699623	3.30055e-21	7.00423e-20
ENSG00000151725	-0.736638	3.72855e-21	7.90289e-20
ENSG00000134574	-1.09868	3.7939e-21	8.03165e-20
ENSG00000138363	0.650743	3.99124e-21	8.43918e-20
ENSG00000108439	1.09027	4.06588e-21	8.5866e-20
ENSG00000078804	-1.55946	4.1894e-21	8.83675e-20
ENSG00000175643	-1.57266	4.2823e-21	9.0218e-20
ENSG00000110917	-0.527685	4.33075e-21	9.11285e-20
ENSG00000198646	-0.72859	4.44833e-21	9.34901e-20
ENSG00000129173	-0.96924	4.74155e-21	9.95325e-20
ENSG00000082512	-0.977482	5.1924e-21	1.08866e-19
ENSG00000115993	0.774243	5.24894e-21	1.09919e-19
ENSG00000044524	-0.670069	5.3552e-21	1.1201e-19
ENSG00000116649	0.881497	5.4256e-21	1.13346e-19
ENSG00000266714	1.56599	6.35831e-21	1.32673e-19
ENSG00000204673	1.23015	6.55677e-21	1.3665e-19
ENSG00000117632	-0.42392	6.63234e-21	1.3806e-19
ENSG00000162607	-0.536186	6.66016e-21	1.38474e-19
ENSG00000160803	0.860966	7.26242e-21	1.50816e-19
ENSG00000148400	-0.884637	7.36883e-21	1.52844e-19
ENSG00000100403	0.663752	7.39419e-21	1.53188e-19
ENSG00000188554	-0.698853	7.76744e-21	1.6073e-19
ENSG00000229684	-0.488027	8.42371e-21	1.74103e-19
ENSG00000105287	-0.7787	8.61797e-21	1.77908e-19
ENSG00000166348	-1.18854	8.83742e-21	1.82222e-19
ENSG00000119318	0.539665	9.43592e-21	1.94333e-19
ENSG00000115310	-0.540371	9.49734e-21	1.95367e-19
ENSG00000136518	0.633921	9.91693e-21	2.03758e-19
ENSG00000154127	-0.690165	1.01693e-20	2.08699e-19
ENSG00000111276	0.536017	1.07867e-20	2.2085e-19
ENSG00000131370	1.09831	1.07811e-20	2.2085e-19
ENSG00000114805	-1.93549	1.09797e-20	2.24537e-19
ENSG00000136193	-0.556285	1.1022e-20	2.25139e-19
ENSG00000119669	0.767611	1.1412e-20	2.32831e-19
ENSG00000124181	-0.528468	1.23743e-20	2.52169e-19
ENSG00000235106	-1.21112	1.24326e-20	2.53063e-19
ENSG00000113658	-0.829739	1.30567e-20	2.65456e-19
ENSG00000010818	-0.958781	1.37539e-20	2.79304e-19
ENSG00000123094	-1.97645	1.40079e-20	2.84132e-19
ENSG00000141101	0.825099	1.58668e-20	3.21464e-19
ENSG00000123416	-0.418704	1.62173e-20	3.28185e-19
ENSG00000105426	-0.904483	1.84364e-20	3.72659e-19
ENSG00000145431	-0.846114	1.95236e-20	3.94179e-19
ENSG00000165801	-4.08172	1.95587e-20	3.94431e-19
ENSG00000189060	0.681652	2.08743e-20	4.20475e-19
ENSG00000248098	-0.943378	2.12676e-20	4.27903e-19
ENSG00000115525	-1.3907	2.15971e-20	4.34033e-19
ENSG00000155307	-1.84627	2.22726e-20	4.47093e-19
ENSG00000121104	-0.837547	2.37126e-20	4.75452e-19
ENSG00000105355	-0.953557	2.37572e-20	4.75799e-19
ENSG00000142192	0.742837	2.43487e-20	4.87087e-19
ENSG00000197013	-1.28349	2.44947e-20	4.89444e-19
ENSG00000061273	0.723638	2.47323e-20	4.93627e-19
ENSG00000008128	1.15704	2.55858e-20	5.10078e-19
ENSG00000165272	-0.693831	2.59933e-20	5.17611e-19
ENSG00000132768	1.01982	2.71187e-20	5.39405e-19
ENSG00000173273	-0.851422	2.95005e-20	5.86113e-19
ENSG00000086061	0.469133	3.07021e-20	6.08613e-19
ENSG00000109805	-0.546823	3.07028e-20	6.08613e-19
ENSG00000004700	-0.851832	3.38803e-20	6.70837e-19
ENSG00000172493	-0.704151	3.47593e-20	6.87462e-19
ENSG00000054523	-0.907408	3.70482e-20	7.319e-19
ENSG00000235067	-0.479845	3.71216e-20	7.32521e-19
ENSG00000087269	0.704435	3.90139e-20	7.68992e-19
ENSG00000151092	-0.842118	4.08561e-20	8.04395e-19
ENSG00000187239	-0.489366	4.11035e-20	8.08353e-19
ENSG00000232575	-0.476976	4.3917e-20	8.62711e-19
ENSG00000138756	-0.640411	4.48235e-20	8.79529e-19
ENSG00000111653	-1.11442	4.54554e-20	8.90926e-19
ENSG00000147155	-0.806813	4.60852e-20	9.02257e-19
ENSG00000075218	-0.559449	4.80724e-20	9.40105e-19
ENSG00000134108	-0.849701	4.9338e-20	9.63776e-19
ENSG00000077782	-1.92011	5.29035e-20	1.03227e-18
ENSG00000087470	-0.708884	5.32944e-20	1.03873e-18
ENSG00000187231	-1.0973	5.4191e-20	1.05503e-18
ENSG00000128040	-2.28965	5.81965e-20	1.13175e-18
ENSG00000174405	-0.987726	6.13438e-20	1.19163e-18
ENSG00000117906	-0.774669	6.33713e-20	1.22964e-18
ENSG00000154359	-1.06906	6.53826e-20	1.26726e-18
ENSG00000135521	0.790444	6.61609e-20	1.28092e-18
ENSG00000212719	-0.757602	6.69549e-20	1.29486e-18
ENSG00000105472	-0.838652	8.4936e-20	1.64078e-18
ENSG00000121390	-0.610345	8.7589e-20	1.69016e-18
ENSG00000166557	-0.862835	9.09574e-20	1.75322e-18
ENSG00000186810	4.31688	9.25477e-20	1.7819e-18
ENSG00000099864	-1.64287	9.41414e-20	1.81059e-18
ENSG00000109790	-1.24462	9.85902e-20	1.89406e-18
ENSG00000152894	-0.821857	9.98036e-20	1.91526e-18
ENSG00000165689	0.845853	1.0044e-19	1.92535e-18
ENSG00000099910	-1.68383	1.01742e-19	1.94818e-18
ENSG00000196576	-2.61354	1.0512e-19	2.01066e-18
ENSG00000156504	0.786955	1.0923e-19	2.08698e-18
ENSG00000268278	-4.76606	1.16477e-19	2.223e-18
ENSG00000263961	-2.82927	1.17081e-19	2.23209e-18
ENSG00000173113	0.682574	1.17706e-19	2.24156e-18
ENSG00000155966	-0.661703	1.18017e-19	2.24502e-18
ENSG00000101445	-1.05548	1.18321e-19	2.24836e-18
ENSG00000109220	-1.45078	1.20134e-19	2.28033e-18
ENSG00000153574	0.758812	1.31358e-19	2.49067e-18
ENSG00000227739	-0.474904	1.4678e-19	2.78005e-18
ENSG00000232421	-0.474659	1.47744e-19	2.79528e-18
ENSG00000213722	-1.99866	1.55351e-19	2.93602e-18
ENSG00000175175	-1.08523	1.62326e-19	3.06451e-18
ENSG00000109832	-1.33561	1.69835e-19	3.20281e-18
ENSG00000111875	0.529644	1.92733e-19	3.63071e-18
ENSG00000196814	-0.883078	1.94214e-19	3.65466e-18
ENSG00000186350	1.74093	2.04447e-19	3.84308e-18
ENSG00000117394	0.90299	2.10317e-19	3.94917e-18
ENSG00000148057	-2.50002	2.13754e-19	4.00938e-18
ENSG00000111665	0.760221	2.15097e-19	4.03023e-18
ENSG00000090863	-0.535543	2.1889e-19	4.09691e-18
ENSG00000143889	-0.811503	2.20147e-19	4.11602e-18
ENSG00000143158	-0.665655	2.23959e-19	4.18281e-18
ENSG00000205189	-1.29171	2.29464e-19	4.28104e-18
ENSG00000198931	0.842724	2.36811e-19	4.41339e-18
ENSG00000139083	-0.784326	2.53079e-19	4.71154e-18
ENSG00000186185	0.651398	2.71679e-19	5.05241e-18
ENSG00000063761	2.1647	2.85401e-19	5.30196e-18
ENSG00000119707	0.578539	3.08915e-19	5.73268e-18
ENSG00000181789	-0.588646	3.12039e-19	5.7845e-18
ENSG00000111752	-0.900595	3.12805e-19	5.79254e-18
ENSG00000188641	-1.25476	3.3236e-19	6.14813e-18
ENSG00000134516	-0.608621	3.75854e-19	6.94534e-18
ENSG00000265579	-2.52907	3.99825e-19	7.38048e-18
ENSG00000099783	0.462919	4.04558e-19	7.45995e-18
ENSG00000113140	1.27188	4.14844e-19	7.64154e-18
ENSG00000079313	0.701879	4.20941e-19	7.74567e-18
ENSG00000196730	1.26272	4.49006e-19	8.25339e-18
ENSG00000113282	-0.576218	4.58685e-19	8.42243e-18
ENSG00000111707	-0.658379	4.73119e-19	8.67832e-18
ENSG00000184178	1.33429	5.15622e-19	9.44802e-18
ENSG00000132780	-0.476556	5.29756e-19	9.69681e-18
ENSG00000132341	0.451634	5.42466e-19	9.91906e-18
ENSG00000116044	0.783456	5.58006e-19	1.01925e-17
ENSG00000225783	1.76432	5.82746e-19	1.06333e-17
ENSG00000181026	1.01451	5.95574e-19	1.0856e-17
ENSG00000127022	0.452254	6.10897e-19	1.11237e-17
ENSG00000111860	0.8383	6.67591e-19	1.21433e-17
ENSG00000165948	-1.65289	6.74967e-19	1.22647e-17
ENSG00000137075	-0.913718	6.8772e-19	1.24834e-17
ENSG00000129691	-0.676634	7.14634e-19	1.29585e-17
ENSG00000185787	0.479113	7.32698e-19	1.32722e-17
ENSG00000183918	-0.570215	7.37425e-19	1.3344e-17
ENSG00000131759	1.31901	8.11308e-19	1.46658e-17
ENSG00000141576	-1.37903	8.36569e-19	1.51067e-17
ENSG00000174343	-1.32834	9.38394e-19	1.6928e-17
ENSG00000136068	-0.560695	9.57197e-19	1.72493e-17
ENSG00000102054	-0.52184	9.62709e-19	1.73308e-17
ENSG00000134318	-0.830468	9.71415e-19	1.74695e-17
ENSG00000008083	0.492674	1.00308e-18	1.80203e-17
ENSG00000143476	-0.620239	1.00967e-18	1.812e-17
ENSG00000064666	-0.549727	1.04081e-18	1.86596e-17
ENSG00000105676	0.912988	1.05087e-18	1.88207e-17
ENSG00000111196	0.861731	1.23838e-18	2.21562e-17
ENSG00000138835	2.34602	1.27017e-18	2.27017e-17
ENSG00000213339	1.63776	1.3716e-18	2.44895e-17
ENSG00000173812	0.438659	1.47516e-18	2.63115e-17
ENSG00000105486	-0.687515	1.51335e-18	2.69652e-17
ENSG00000103254	1.62721	1.57749e-18	2.80794e-17
ENSG00000276880	-1.85964	1.6071e-18	2.85773e-17
ENSG00000112742	-0.520203	1.69071e-18	3.00334e-17
ENSG00000101199	0.63113	1.70436e-18	3.02142e-17
ENSG00000198728	-0.896116	1.70375e-18	3.02142e-17
ENSG00000133065	-0.665957	1.92498e-18	3.40561e-17
ENSG00000213983	0.794467	1.92349e-18	3.40561e-17
ENSG00000104899	1.48711	2.08014e-18	3.67639e-17
ENSG00000067445	-0.898172	2.13402e-18	3.7678e-17
ENSG00000198924	-0.83827	2.21092e-18	3.89963e-17
ENSG00000070087	-0.764425	2.27796e-18	4.01382e-17
ENSG00000117877	1.85863	2.29705e-18	4.04337e-17
ENSG00000120533	-0.687662	2.36906e-18	4.16592e-17
ENSG00000110107	0.522659	2.40308e-18	4.22148e-17
ENSG00000167202	-0.800274	2.45177e-18	4.30268e-17
ENSG00000134057	0.475848	2.55732e-18	4.48341e-17
ENSG00000105722	0.751104	2.59182e-18	4.53933e-17
ENSG00000163946	-0.59367	3.04892e-18	5.33454e-17
ENSG00000136997	0.517004	3.57417e-18	6.24727e-17
ENSG00000233695	1.96926	3.66484e-18	6.39934e-17
ENSG00000159202	-0.708409	3.79048e-18	6.61212e-17
ENSG00000198856	0.616924	3.81677e-18	6.65132e-17
ENSG00000184156	-1.23642	4.10395e-18	7.14464e-17
ENSG00000100413	0.794152	4.23624e-18	7.3676e-17
ENSG00000164111	-0.725244	4.41418e-18	7.66942e-17
ENSG00000275779	-1.94664	4.54467e-18	7.88827e-17
ENSG00000143486	-0.844652	4.76117e-18	8.25585e-17
ENSG00000174579	-0.614856	5.15307e-18	8.92653e-17
ENSG00000144224	-0.633171	5.41037e-18	9.36294e-17
ENSG00000169213	-2.0096	5.5323e-18	9.56447e-17
ENSG00000103257	0.46723	5.85659e-18	1.01151e-16
ENSG00000167106	0.992383	6.21371e-18	1.07213e-16
ENSG00000143126	-0.810934	6.25752e-18	1.07862e-16
ENSG00000198821	0.620636	7.09569e-18	1.22189e-16
ENSG00000170558	-1.56555	7.76661e-18	1.3361e-16
ENSG00000141965	0.646582	7.84705e-18	1.34728e-16
ENSG00000164896	0.947361	7.84277e-18	1.34728e-16
ENSG00000006740	-1.37433	8.08824e-18	1.38733e-16
ENSG00000183723	1.57347	8.14137e-18	1.39507e-16
ENSG00000153786	-0.725569	9.07564e-18	1.55364e-16
ENSG00000077097	-0.405117	9.7991e-18	1.67584e-16
ENSG00000109320	-0.80141	1.03113e-17	1.76171e-16
ENSG00000162490	-1.82568	1.03564e-17	1.76768e-16
ENSG00000183624	-0.622224	1.05034e-17	1.79101e-16
ENSG00000110057	1.09344	1.06541e-17	1.81495e-16
ENSG00000112159	0.975568	1.08639e-17	1.84887e-16
ENSG00000276999	-5.1977	1.16596e-17	1.98236e-16
ENSG00000147251	-0.866387	1.17696e-17	1.99912e-16
ENSG00000155438	0.90037	1.23228e-17	2.09104e-16
ENSG00000108639	0.826612	1.2475e-17	2.11482e-16
ENSG00000111885	-1.03991	1.27709e-17	2.16286e-16
ENSG00000117461	0.496112	1.34153e-17	2.26979e-16
ENSG00000141401	-1.20613	1.48017e-17	2.50195e-16
ENSG00000033627	0.87989	1.55282e-17	2.6222e-16
ENSG00000213160	-1.01221	1.55884e-17	2.62982e-16
ENSG00000067225	0.373594	1.6742e-17	2.81899e-16
ENSG00000182551	0.886509	1.67363e-17	2.81899e-16
ENSG00000132386	1.56018	1.75085e-17	2.94521e-16
ENSG00000114857	0.741703	1.77592e-17	2.9845e-16
ENSG00000136573	1.3019	1.78441e-17	2.99588e-16
ENSG00000155849	-0.642207	1.78629e-17	2.99616e-16
ENSG00000084733	0.560657	1.81125e-17	3.0351e-16
ENSG00000182866	-0.399484	1.83293e-17	3.06849e-16
ENSG00000073111	-0.47637	1.83903e-17	3.07575e-16
ENSG00000167470	0.670459	1.87213e-17	3.1281e-16
ENSG00000075303	-0.720452	1.94235e-17	3.24233e-16
ENSG00000117054	-0.613309	1.9513e-17	3.25416e-16
ENSG00000171792	-0.741583	1.98262e-17	3.30322e-16
ENSG00000260032	0.496374	1.98909e-17	3.31085e-16
ENSG00000119139	-0.891796	2.10931e-17	3.5076e-16
ENSG00000168476	0.724291	2.12549e-17	3.5278e-16
ENSG00000244560	2.6231	2.12487e-17	3.5278e-16
ENSG00000104691	1.73489	2.17952e-17	3.61402e-16
ENSG00000086015	-1.03025	2.19405e-17	3.63467e-16
ENSG00000141425	0.582459	2.23451e-17	3.69818e-16
ENSG00000173898	-0.83371	2.26532e-17	3.74562e-16
ENSG00000100353	0.528248	2.36528e-17	3.9072e-16
ENSG00000126878	-1.20387	2.40931e-17	3.97615e-16
ENSG00000119705	0.841556	2.46529e-17	4.0647e-16
ENSG00000180884	-1.53396	2.51379e-17	4.14075e-16
ENSG00000074855	1.09633	2.52905e-17	4.16196e-16
ENSG00000154556	1.44527	2.55513e-17	4.20091e-16
ENSG00000116478	0.434607	2.60447e-17	4.278e-16
ENSG00000046604	-0.663456	2.72121e-17	4.46556e-16
ENSG00000072062	-0.539488	2.86051e-17	4.68973e-16
ENSG00000124596	-0.805337	2.87562e-17	4.71008e-16
ENSG00000140718	-0.97162	2.90311e-17	4.74619e-16
ENSG00000174871	-1.8829	2.90156e-17	4.74619e-16
ENSG00000132485	0.543364	2.93614e-17	4.79569e-16
ENSG00000170430	-0.967268	3.16728e-17	5.16838e-16
ENSG00000052749	1.03323	3.19206e-17	5.20395e-16
ENSG00000166783	-0.861511	3.39424e-17	5.52839e-16
ENSG00000172992	-0.940864	3.43317e-17	5.58659e-16
ENSG00000247626	1.33109	3.4986e-17	5.68776e-16
ENSG00000196663	-1.14433	3.56557e-17	5.79122e-16
ENSG00000070756	0.386463	3.60712e-17	5.84782e-16
ENSG00000167513	-0.63685	3.60579e-17	5.84782e-16
ENSG00000228716	-0.623043	3.66355e-17	5.93379e-16
ENSG00000049541	-0.745718	3.69741e-17	5.98308e-16
ENSG00000184226	-1.39212	3.96838e-17	6.41561e-16
ENSG00000164611	-0.539496	4.10734e-17	6.63412e-16
ENSG00000245910	-0.622688	4.11737e-17	6.64417e-16
ENSG00000087510	-0.875117	4.15036e-17	6.69121e-16
ENSG00000196839	0.426451	4.3657e-17	7.03189e-16
ENSG00000170296	-0.568127	4.45808e-17	7.17406e-16
ENSG00000077984	2.05038	4.47242e-17	7.19049e-16
ENSG00000136213	-0.932947	4.84662e-17	7.78494e-16
ENSG00000117395	0.629006	4.90918e-17	7.87287e-16
ENSG00000274305	1.33307	4.91039e-17	7.87287e-16
ENSG00000070214	-1.03018	4.92709e-17	7.8924e-16
ENSG00000100804	-0.889473	5.07666e-17	8.12452e-16
ENSG00000174996	0.774891	5.17327e-17	8.27154e-16
ENSG00000165124	-0.87274	5.21677e-17	8.33346e-16
ENSG00000168071	1.68548	5.29704e-17	8.45395e-16
ENSG00000092621	0.535005	5.37006e-17	8.56265e-16
ENSG00000117899	-0.998233	5.45991e-17	8.69796e-16
ENSG00000144677	-1.01595	5.47785e-17	8.71858e-16
ENSG00000196187	0.97286	5.75231e-17	9.14706e-16
ENSG00000083857	-0.547764	7.09574e-17	1.12731e-15
ENSG00000173575	0.653943	7.15641e-17	1.13591e-15
ENSG00000148358	-0.699539	7.42453e-17	1.1774e-15
ENSG00000028528	-0.626924	7.82095e-17	1.23913e-15
ENSG00000107863	-0.806159	8.07843e-17	1.27761e-15
ENSG00000159792	-1.03895	8.0763e-17	1.27761e-15
ENSG00000134086	-0.601057	8.16013e-17	1.28936e-15
ENSG00000121753	-0.960581	8.20567e-17	1.29538e-15
ENSG00000164638	-1.37119	8.37516e-17	1.32094e-15
ENSG00000142875	0.738071	8.92115e-17	1.40562e-15
ENSG00000196705	-0.931745	8.92813e-17	1.40562e-15
ENSG00000196593	2.56706	9.41777e-17	1.48137e-15
ENSG00000129351	0.389711	9.98902e-17	1.56981e-15
ENSG00000129195	-0.853623	1.00119e-16	1.57198e-15
ENSG00000088247	0.422513	1.01733e-16	1.59589e-15
ENSG00000176155	1.14185	1.01881e-16	1.59678e-15
ENSG00000108604	0.493224	1.0656e-16	1.668e-15
ENSG00000197299	-0.762799	1.06617e-16	1.668e-15
ENSG00000095321	-1.43762	1.1057e-16	1.72829e-15
ENSG00000137868	4.34992	1.11978e-16	1.74874e-15
ENSG00000124120	-0.968557	1.23388e-16	1.92521e-15
ENSG00000069974	-0.94169	1.28189e-16	1.99834e-15
ENSG00000099901	0.481167	1.3377e-16	2.08346e-15
ENSG00000198561	1.27572	1.40788e-16	2.19082e-15
ENSG00000138439	-0.895668	1.54661e-16	2.40455e-15
ENSG00000103168	0.95723	1.55796e-16	2.42004e-15
ENSG00000137269	0.867764	1.57273e-16	2.44081e-15
ENSG00000025293	-0.733711	1.5743e-16	2.44107e-15
ENSG00000080608	0.778978	1.62048e-16	2.51046e-15
ENSG00000077942	-3.10648	1.66387e-16	2.57539e-15
ENSG00000165912	-1.11032	1.72598e-16	2.66915e-15
ENSG00000136828	-1.19629	1.79592e-16	2.77484e-15
ENSG00000142657	-0.453011	1.8648e-16	2.87873e-15
ENSG00000104671	0.822855	1.90772e-16	2.94238e-15
ENSG00000084623	0.4671	2.00158e-16	3.08442e-15
ENSG00000221829	-0.733823	2.03022e-16	3.12579e-15
ENSG00000197894	-0.491287	2.12156e-16	3.26353e-15
ENSG00000151458	-0.833862	2.21523e-16	3.40462e-15
ENSG00000160445	-0.789315	2.25402e-16	3.46119e-15
ENSG00000184939	-0.861182	2.27462e-16	3.48975e-15
ENSG00000146731	0.427984	2.2846e-16	3.50199e-15
ENSG00000164440	2.3457	2.32352e-16	3.55852e-15
ENSG00000048162	1.02809	2.33846e-16	3.57825e-15
ENSG00000101210	-2.77596	2.34347e-16	3.58277e-15
ENSG00000168813	0.719319	2.47949e-16	3.78741e-15
ENSG00000107951	0.72192	2.4908e-16	3.80136e-15
ENSG00000103187	-0.662814	2.50676e-16	3.82237e-15
ENSG00000177963	-0.619143	2.58246e-16	3.93435e-15
ENSG00000125871	-0.783248	2.63284e-16	4.00762e-15
ENSG00000244038	0.514874	2.65119e-16	4.03203e-15
ENSG00000076662	0.781732	2.78431e-16	4.23079e-15
ENSG00000156414	-3.32164	2.8662e-16	4.35143e-15
ENSG00000107937	0.513138	3.09241e-16	4.69078e-15
ENSG00000174437	0.445658	3.45626e-16	5.23814e-15
ENSG00000257529	-4.73696	3.4773e-16	5.26545e-15
ENSG00000205323	-0.798523	3.58156e-16	5.41863e-15
ENSG00000102007	0.844171	3.62535e-16	5.48012e-15
ENSG00000014919	-0.964847	3.77046e-16	5.69454e-15
ENSG00000214357	-1.05982	4.08784e-16	6.16854e-15
ENSG00000090054	-0.764772	4.28448e-16	6.45967e-15
ENSG00000183186	-2.39597	4.52456e-16	6.81576e-15
ENSG00000051341	-0.871802	4.70274e-16	7.07805e-15
ENSG00000184787	0.584089	4.7099e-16	7.08272e-15
ENSG00000088205	0.511193	4.79321e-16	7.20179e-15
ENSG00000114544	0.857342	4.82224e-16	7.23917e-15
ENSG00000165716	-1.49897	4.83489e-16	7.25192e-15
ENSG00000102755	-1.15683	4.91854e-16	7.37106e-15
ENSG00000143621	-0.431716	4.95511e-16	7.41948e-15
ENSG00000123983	-0.634662	5.06929e-16	7.58394e-15
ENSG00000239732	4.3702	5.61328e-16	8.39059e-15
ENSG00000142002	0.682917	5.67313e-16	8.47278e-15
ENSG00000169750	-0.916085	5.70545e-16	8.50812e-15
ENSG00000233076	-2.50784	5.70654e-16	8.50812e-15
ENSG00000104093	-0.91051	5.77045e-16	8.59604e-15
ENSG00000006007	-0.576429	5.95578e-16	8.86455e-15
ENSG00000104969	-0.578599	6.04184e-16	8.98498e-15
ENSG00000215440	1.7064	6.07597e-16	9.02804e-15
ENSG00000180304	-0.655311	6.13819e-16	9.11273e-15
ENSG00000213246	-0.61708	6.29534e-16	9.33808e-15
ENSG00000111445	-0.58687	6.35836e-16	9.42355e-15
ENSG00000049245	0.760346	6.86489e-16	1.01656e-14
ENSG00000130175	-0.424248	6.92514e-16	1.02462e-14
ENSG00000142235	-1.74233	7.0435e-16	1.04124e-14
ENSG00000088387	-1.2741	7.06231e-16	1.04294e-14
ENSG00000155893	-0.744578	7.06692e-16	1.04294e-14
ENSG00000160360	-1.23573	7.10787e-16	1.0481e-14
ENSG00000120889	0.665232	7.38033e-16	1.08735e-14
ENSG00000169991	1.32401	7.47035e-16	1.09969e-14
ENSG00000105048	-1.26594	7.83262e-16	1.15204e-14
ENSG00000122870	-1.29008	7.87923e-16	1.15792e-14
ENSG00000167775	0.853132	8.10375e-16	1.18991e-14
ENSG00000214753	-0.519811	9.1419e-16	1.34122e-14
ENSG00000165389	-1.23221	9.45975e-16	1.38669e-14
ENSG00000225635	-2.1765	9.49921e-16	1.3913e-14
ENSG00000214530	-1.23876	9.67821e-16	1.41633e-14
ENSG00000146670	-0.476709	1.01658e-15	1.48643e-14
ENSG00000124749	5.2447	1.0616e-15	1.55097e-14
ENSG00000171310	-0.435531	1.06794e-15	1.55762e-14
ENSG00000259291	-1.14923	1.06761e-15	1.55762e-14
ENSG00000009413	0.668008	1.12027e-15	1.63258e-14
ENSG00000140553	-0.738045	1.14758e-15	1.67098e-14
ENSG00000063854	-0.672205	1.1849e-15	1.72389e-14
ENSG00000108389	-0.628388	1.25596e-15	1.82575e-14
ENSG00000166848	-0.493513	1.30183e-15	1.89086e-14
ENSG00000156261	0.390921	1.3209e-15	1.91695e-14
ENSG00000065491	-1.05754	1.35114e-15	1.95921e-14
ENSG00000047365	0.981147	1.36033e-15	1.9709e-14
ENSG00000115705	-3.65452	1.4355e-15	2.07808e-14
ENSG00000158477	-1.05564	1.44547e-15	2.09078e-14
ENSG00000146904	3.62344	1.44694e-15	2.09117e-14
ENSG00000116133	-0.436346	1.45667e-15	2.10348e-14
ENSG00000070444	0.956932	1.48873e-15	2.148e-14
ENSG00000196549	-1.80514	1.49919e-15	2.16131e-14
ENSG00000088367	-1.23247	1.5638e-15	2.25259e-14
ENSG00000133704	-0.612013	1.58227e-15	2.27732e-14
ENSG00000075089	-0.949539	1.5864e-15	2.28128e-14
ENSG00000126561	-1.63599	1.58764e-15	2.28128e-14
ENSG00000151532	-0.873146	1.70848e-15	2.4529e-14
ENSG00000177105	-0.666331	1.77569e-15	2.5473e-14
ENSG00000132471	-0.556844	1.79291e-15	2.56989e-14
ENSG00000117748	-0.593219	1.94811e-15	2.79006e-14
ENSG00000213585	0.471751	2.04567e-15	2.92737e-14
ENSG00000204525	-0.564686	2.14979e-15	3.07385e-14
ENSG00000112679	-0.90776	2.1697e-15	3.09978e-14
ENSG00000181788	-0.657907	2.177e-15	3.10767e-14
ENSG00000160877	0.52151	2.28673e-15	3.26163e-14
ENSG00000143314	0.782377	2.31309e-15	3.29653e-14
ENSG00000076513	-0.616946	2.31623e-15	3.29831e-14
ENSG00000278787	-0.739742	2.32759e-15	3.31178e-14
ENSG00000065243	0.755253	2.37311e-15	3.3738e-14
ENSG00000090686	-0.663683	2.37644e-15	3.37578e-14
ENSG00000157625	-0.733049	2.38967e-15	3.39182e-14
ENSG00000107874	-0.632125	2.52534e-15	3.58146e-14
ENSG00000108443	-0.684597	2.56022e-15	3.62799e-14
ENSG00000111328	0.550756	2.59213e-15	3.67022e-14
ENSG00000163918	-0.597998	2.65489e-15	3.75604e-14
ENSG00000204025	-1.13361	2.7049e-15	3.82368e-14
ENSG00000160791	4.11993	2.76374e-15	3.9037e-14
ENSG00000277140	-0.870123	2.7931e-15	3.94197e-14
ENSG00000104833	-0.839511	2.82145e-15	3.97877e-14
ENSG00000129422	1.31713	2.87475e-15	4.05065e-14
ENSG00000158321	-0.804701	2.93465e-15	4.13172e-14
ENSG00000107341	-0.496705	3.01e-15	4.23439e-14
ENSG00000024862	-1.06441	3.15916e-15	4.44064e-14
ENSG00000092036	-0.706094	3.18116e-15	4.46797e-14
ENSG00000173209	0.980227	3.28339e-15	4.60783e-14
ENSG00000198464	0.754806	3.29125e-15	4.61515e-14
ENSG00000147044	-0.973905	3.29755e-15	4.62028e-14
ENSG00000145685	-1.10247	3.39588e-15	4.75423e-14
ENSG00000121749	-0.716083	3.4963e-15	4.89089e-14
ENSG00000087095	-0.736875	3.63646e-15	5.08288e-14
ENSG00000164674	2.58427	3.76716e-15	5.26136e-14
ENSG00000091136	-1.07242	3.80905e-15	5.3156e-14
ENSG00000122884	-0.841092	3.90454e-15	5.44451e-14
ENSG00000065717	-0.893217	3.91477e-15	5.45442e-14
ENSG00000017797	-0.512013	3.98504e-15	5.54789e-14
ENSG00000120129	-1.24868	3.99519e-15	5.55759e-14
ENSG00000115234	0.559853	4.00382e-15	5.56514e-14
ENSG00000187994	1.41049	4.01634e-15	5.5781e-14
ENSG00000087365	-0.379696	4.06522e-15	5.6415e-14
ENSG00000168411	-0.506047	4.12921e-15	5.72575e-14
ENSG00000177272	-1.93505	4.24209e-15	5.8776e-14
ENSG00000107679	-0.744988	4.2603e-15	5.89814e-14
ENSG00000167680	-2.91325	4.35592e-15	6.02574e-14
ENSG00000137413	-0.613008	4.41239e-15	6.09902e-14
ENSG00000123213	1.06341	4.4257e-15	6.11258e-14
ENSG00000162194	0.753081	4.44774e-15	6.13817e-14
ENSG00000135801	-0.600295	4.52083e-15	6.23409e-14
ENSG00000108021	0.625348	4.6794e-15	6.44766e-14
ENSG00000167004	0.459133	4.77031e-15	6.56775e-14
ENSG00000147874	-0.544132	4.78341e-15	6.58058e-14
ENSG00000116406	-0.705576	4.96245e-15	6.82151e-14
ENSG00000236609	-2.40576	5.0182e-15	6.89271e-14
ENSG00000184752	-0.76967	5.34243e-15	7.33228e-14
ENSG00000129128	-0.629835	5.39015e-15	7.39197e-14
ENSG00000184481	-1.17673	5.41149e-15	7.4154e-14
ENSG00000196449	0.827287	5.44149e-15	7.45065e-14
ENSG00000062598	-0.841006	5.67542e-15	7.76487e-14
ENSG00000189057	-0.642763	5.69562e-15	7.7864e-14
ENSG00000131069	-1.79471	5.73479e-15	7.8338e-14
ENSG00000164880	0.519631	5.92894e-15	8.09268e-14
ENSG00000145777	-1.49266	6.0056e-15	8.18797e-14
ENSG00000235985	1.37342	6.00814e-15	8.18797e-14
ENSG00000136114	2.38129	6.07935e-15	8.27855e-14
ENSG00000165434	-0.733209	6.12936e-15	8.34014e-14
ENSG00000131149	0.43115	6.16417e-15	8.38097e-14
ENSG00000100266	-0.566583	6.47157e-15	8.79207e-14
ENSG00000146757	-0.8078	6.64634e-15	9.02247e-14
ENSG00000088970	-1.07824	6.73884e-15	9.14092e-14
ENSG00000172292	0.487585	6.86561e-15	9.30565e-14
ENSG00000006652	0.717464	6.8777e-15	9.3148e-14
ENSG00000116237	-0.464795	7.02484e-15	9.5067e-14
ENSG00000120539	-0.664664	7.2365e-15	9.78554e-14
ENSG00000082701	-0.504056	8.26036e-15	1.11614e-13
ENSG00000100968	-1.20844	8.30654e-15	1.12151e-13
ENSG00000049323	-1.12848	8.48983e-15	1.14537e-13
ENSG00000112367	-0.958763	8.52364e-15	1.14904e-13
ENSG00000134109	-0.421257	8.58287e-15	1.15614e-13
ENSG00000136982	-0.764459	8.69503e-15	1.17034e-13
ENSG00000181104	-1.22382	9.32908e-15	1.25471e-13
ENSG00000205629	-0.85643	9.38553e-15	1.26133e-13
ENSG00000183248	-1.09759	1.00263e-14	1.34641e-13
ENSG00000168036	0.448341	1.00644e-14	1.35049e-13
ENSG00000104177	0.624014	1.03634e-14	1.38954e-13
ENSG00000113356	1.0625	1.04327e-14	1.39669e-13
ENSG00000146872	-0.617613	1.04326e-14	1.39669e-13
ENSG00000145901	-0.798152	1.07575e-14	1.43907e-13
ENSG00000134285	1.23782	1.07795e-14	1.4409e-13
ENSG00000062194	-0.515026	1.1095e-14	1.48194e-13
ENSG00000172794	-1.04377	1.11148e-14	1.48344e-13
ENSG00000167378	-0.955593	1.16173e-14	1.54933e-13
ENSG00000085788	-0.611543	1.17964e-14	1.57081e-13
ENSG00000143442	-0.52415	1.17935e-14	1.57081e-13
ENSG00000177383	-1.20395	1.21374e-14	1.61499e-13
ENSG00000158793	-0.888741	1.2375e-14	1.64535e-13
ENSG00000118308	-0.835359	1.25264e-14	1.66421e-13
ENSG00000221995	-1.82999	1.26684e-14	1.68179e-13
ENSG00000116497	-0.723498	1.26935e-14	1.68384e-13
ENSG00000066117	-0.499954	1.33177e-14	1.76531e-13
ENSG00000070540	-2.12735	1.33834e-14	1.77133e-13
ENSG00000165821	-0.904062	1.33766e-14	1.77133e-13
ENSG00000140332	-0.572138	1.36256e-14	1.80201e-13
ENSG00000136875	-0.626476	1.37992e-14	1.82358e-13
ENSG00000166845	-1.10591	1.39878e-14	1.84711e-13
ENSG00000132424	0.504492	1.40708e-14	1.85667e-13
ENSG00000145495	-0.543297	1.42688e-14	1.88136e-13
ENSG00000115295	1.06227	1.4478e-14	1.90751e-13
ENSG00000175203	-0.534139	1.47786e-14	1.94564e-13
ENSG00000114742	-0.605076	1.49381e-14	1.96515e-13
ENSG00000073578	-0.552196	1.50066e-14	1.97269e-13
ENSG00000125844	-0.663365	1.51511e-14	1.99012e-13
ENSG00000206379	-1.34658	1.51621e-14	1.99012e-13
ENSG00000198034	-0.331767	1.52722e-14	2.00307e-13
ENSG00000119801	-0.790117	1.58046e-14	2.07134e-13
ENSG00000023287	-0.533524	1.60934e-14	2.10761e-13
ENSG00000100379	-1.45738	1.71689e-14	2.24678e-13
ENSG00000196460	-1.75365	1.73184e-14	2.26463e-13
ENSG00000185813	-0.732793	1.74217e-14	2.27644e-13
ENSG00000161082	-2.24298	1.74579e-14	2.27946e-13
ENSG00000100650	0.482799	1.76097e-14	2.29756e-13
ENSG00000166166	1.33732	1.78098e-14	2.32193e-13
ENSG00000117153	-0.607844	1.79982e-14	2.34474e-13
ENSG00000166333	-0.658372	1.86292e-14	2.42513e-13
ENSG00000198420	-0.738644	1.88155e-14	2.44755e-13
ENSG00000134594	-1.57343	1.8831e-14	2.44776e-13
ENSG00000126214	0.523922	1.8928e-14	2.45669e-13
ENSG00000131584	0.895142	1.8919e-14	2.45669e-13
ENSG00000189283	1.05253	1.9153e-14	2.48405e-13
ENSG00000228594	-1.79032	1.92389e-14	2.49334e-13
ENSG00000243406	-1.0471	1.9299e-14	2.49927e-13
ENSG00000075539	-0.555824	1.97133e-14	2.55104e-13
ENSG00000211455	-0.665108	1.98737e-14	2.56988e-13
ENSG00000101343	-0.623713	1.99617e-14	2.57847e-13
ENSG00000133318	-0.411899	1.99697e-14	2.57847e-13
ENSG00000267123	-1.71415	2.06113e-14	2.65935e-13
ENSG00000140262	0.40321	2.08855e-14	2.69273e-13
ENSG00000066777	-0.545997	2.09641e-14	2.70087e-13
ENSG00000132359	-1.22919	2.2073e-14	2.84163e-13
ENSG00000153130	-0.75207	2.2158e-14	2.85048e-13
ENSG00000116574	0.845531	2.31789e-14	2.97957e-13
ENSG00000116984	-0.666421	2.31957e-14	2.97957e-13
ENSG00000198792	-0.835136	2.45274e-14	3.14831e-13
ENSG00000100167	-0.690418	2.47016e-14	3.16834e-13
ENSG00000110025	-1.24649	2.50349e-14	3.20873e-13
ENSG00000151348	-0.631952	2.55108e-14	3.26732e-13
ENSG00000110108	0.566609	2.58727e-14	3.31125e-13
ENSG00000087266	0.961009	2.61508e-14	3.34439e-13
ENSG00000103326	0.844701	2.6422e-14	3.3766e-13
ENSG00000096433	0.752537	2.66548e-14	3.40385e-13
ENSG00000105613	-1.00607	2.69059e-14	3.43341e-13
ENSG00000130706	0.54759	2.7568e-14	3.51532e-13
ENSG00000165502	-0.53997	2.76349e-14	3.52128e-13
ENSG00000166902	-0.579948	2.8861e-14	3.67482e-13
ENSG00000168404	1.29253	2.92757e-14	3.72492e-13
ENSG00000128311	-1.63179	2.97182e-14	3.77845e-13
ENSG00000168496	-0.521429	2.99348e-14	3.80323e-13
ENSG00000174738	-0.924332	3.00466e-14	3.81465e-13
ENSG00000173020	0.402666	3.03201e-14	3.84658e-13
ENSG00000140968	2.2867	3.08114e-14	3.90607e-13
ENSG00000126457	0.424973	3.1746e-14	4.02163e-13
ENSG00000136943	-1.29177	3.1969e-14	4.04693e-13
ENSG00000171848	-0.379413	3.21412e-14	4.06579e-13
ENSG00000196235	0.477199	3.28609e-14	4.15381e-13
ENSG00000266088	-4.98727	3.29931e-14	4.1675e-13
ENSG00000008710	0.754621	3.30575e-14	4.17261e-13
ENSG00000074696	-0.497026	3.32305e-14	4.19142e-13
ENSG00000101557	-0.420627	3.35376e-14	4.22709e-13
ENSG00000161996	1.11657	3.4425e-14	4.33581e-13
ENSG00000141337	2.21925	3.51123e-14	4.41918e-13
ENSG00000176715	-0.516429	3.52025e-14	4.42735e-13
ENSG00000114455	3.15765	3.56091e-14	4.47525e-13
ENSG00000118418	0.700603	3.69434e-14	4.6396e-13
ENSG00000168538	-0.778293	3.71622e-14	4.66372e-13
ENSG00000081760	-0.888654	3.7702e-14	4.72807e-13
ENSG00000166900	-1.19842	3.79452e-14	4.75514e-13
ENSG00000076242	-0.69155	3.86942e-14	4.84552e-13
ENSG00000168288	0.598295	3.97277e-14	4.97138e-13
ENSG00000167283	-0.523333	4.10209e-14	5.12952e-13
ENSG00000129657	-0.577608	4.34076e-14	5.4202e-13
ENSG00000153879	-0.715244	4.33951e-14	5.4202e-13
ENSG00000196704	-0.624852	4.40326e-14	5.49431e-13
ENSG00000168056	1.49422	4.57199e-14	5.70078e-13
ENSG00000084774	0.579872	4.62406e-14	5.76158e-13
ENSG00000123384	-1.27039	4.7278e-14	5.88664e-13
ENSG00000100473	-0.763996	4.98561e-14	6.2032e-13
ENSG00000161960	0.387257	5.21387e-14	6.48259e-13
ENSG00000093183	-0.6226	5.2736e-14	6.54761e-13
ENSG00000122862	1.09582	5.27367e-14	6.54761e-13
ENSG00000172575	-0.633065	5.33399e-14	6.61779e-13
ENSG00000143653	-0.55456	5.47954e-14	6.79354e-13
ENSG00000177181	-0.824058	5.52575e-14	6.84597e-13
ENSG00000128000	1.34771	5.53197e-14	6.8488e-13
ENSG00000173039	-0.604645	5.60968e-14	6.94009e-13
ENSG00000170266	-0.778836	5.81305e-14	7.1866e-13
ENSG00000137968	-2.09546	6.01651e-14	7.4276e-13
ENSG00000167528	1.31151	6.01441e-14	7.4276e-13
ENSG00000163635	-0.741509	6.1722e-14	7.61442e-13
ENSG00000116001	0.615736	6.22226e-14	7.67075e-13
ENSG00000153208	-3.26765	6.34911e-14	7.82161e-13
ENSG00000163938	0.480347	6.58346e-14	8.10458e-13
ENSG00000092847	-0.597057	6.82805e-14	8.39976e-13
ENSG00000160214	0.693051	7.6147e-14	9.36087e-13
ENSG00000134440	0.427353	7.69311e-14	9.4506e-13
ENSG00000122515	0.656898	7.76421e-14	9.53124e-13
ENSG00000121892	-0.423727	8.01278e-14	9.82947e-13
ENSG00000103018	-0.456587	8.13122e-14	9.96775e-13
ENSG00000160991	-0.580291	8.22866e-14	1.00801e-12
ENSG00000232112	0.535784	8.57146e-14	1.04927e-12
ENSG00000232126	-1.01552	8.58533e-14	1.05023e-12
ENSG00000149115	0.777306	8.7703e-14	1.0721e-12
ENSG00000179051	-0.354135	8.83825e-14	1.07965e-12
ENSG00000162139	-0.640172	8.89845e-14	1.08625e-12
ENSG00000129472	-0.878976	9.14151e-14	1.11514e-12
ENSG00000111540	-0.535056	9.18731e-14	1.11994e-12
ENSG00000104903	-2.29785	9.24282e-14	1.12592e-12
ENSG00000275052	0.511122	9.5886e-14	1.16723e-12
ENSG00000134884	0.568804	9.62797e-14	1.1712e-12
ENSG00000104522	1.19761	9.81883e-14	1.19359e-12
ENSG00000121766	-0.741582	9.84343e-14	1.19574e-12
ENSG00000079739	-0.64643	1.05714e-13	1.28238e-12
ENSG00000113460	0.611597	1.05693e-13	1.28238e-12
ENSG00000157540	-0.448083	1.06112e-13	1.28633e-12
ENSG00000132612	-0.491079	1.08169e-13	1.31035e-12
ENSG00000154945	-0.694985	1.10904e-13	1.34254e-12
ENSG00000138668	-0.349504	1.13639e-13	1.37469e-12
ENSG00000123064	0.528441	1.15553e-13	1.39689e-12
ENSG00000205937	0.40062	1.16157e-13	1.40321e-12
ENSG00000159592	-0.446831	1.19002e-13	1.43659e-12
ENSG00000257621	0.740989	1.19627e-13	1.44314e-12
ENSG00000052795	-0.697401	1.22433e-13	1.47596e-12
ENSG00000223705	1.08518	1.22593e-13	1.47687e-12
ENSG00000186918	-0.696888	1.24173e-13	1.49488e-12
ENSG00000141985	0.734142	1.24369e-13	1.4962e-12
ENSG00000144730	-2.11578	1.24801e-13	1.50037e-12
ENSG00000147443	0.948799	1.26347e-13	1.5179e-12
ENSG00000126012	-0.502164	1.27088e-13	1.52576e-12
ENSG00000134686	-0.635252	1.29575e-13	1.55454e-12
ENSG00000092068	-2.416	1.31238e-13	1.57341e-12
ENSG00000154001	-0.504393	1.31691e-13	1.57776e-12
ENSG00000182180	-0.553589	1.31896e-13	1.57914e-12
ENSG00000231607	1.70249	1.32183e-13	1.58148e-12
ENSG00000009954	-0.422509	1.3398e-13	1.60188e-12
ENSG00000163681	-0.597158	1.39319e-13	1.66458e-12
ENSG00000186767	-1.27999	1.41899e-13	1.69424e-12
ENSG00000112339	-0.457968	1.46244e-13	1.74493e-12
ENSG00000169032	0.605733	1.5121e-13	1.80294e-12
ENSG00000211459	1.03519	1.52396e-13	1.81584e-12
ENSG00000197747	-0.746057	1.59784e-13	1.90257e-12
ENSG00000204116	1.24416	1.61745e-13	1.92462e-12
ENSG00000007923	0.611175	1.62438e-13	1.93154e-12
ENSG00000174695	0.678649	1.71022e-13	2.03222e-12
ENSG00000215492	-0.753032	1.71147e-13	2.03233e-12
ENSG00000106605	-0.723507	1.73822e-13	2.06269e-12
ENSG00000022267	-0.673766	1.80149e-13	2.13631e-12
ENSG00000150756	1.51284	1.82765e-13	2.16586e-12
ENSG00000155093	-1.02688	1.87966e-13	2.22598e-12
ENSG00000090520	0.561643	1.90056e-13	2.24921e-12
ENSG00000183010	0.6374	1.92272e-13	2.2739e-12
ENSG00000204084	-0.831798	1.92611e-13	2.27636e-12
ENSG00000160072	1.21857	1.93118e-13	2.2808e-12
ENSG00000156869	1.69693	2.08094e-13	2.45602e-12
ENSG00000137171	-0.951484	2.09004e-13	2.46509e-12
ENSG00000125630	0.841715	2.1586e-13	2.54423e-12
ENSG00000100568	-0.613456	2.17211e-13	2.55842e-12
ENSG00000164109	-0.5073	2.27398e-13	2.67661e-12
ENSG00000141646	-0.567481	2.29e-13	2.69364e-12
ENSG00000135451	0.528891	2.31029e-13	2.71568e-12
ENSG00000137200	-0.606331	2.35758e-13	2.7694e-12
ENSG00000138138	0.5442	2.39261e-13	2.80866e-12
ENSG00000113161	-0.457054	2.42258e-13	2.84193e-12
ENSG00000127946	-1.11772	2.4269e-13	2.84508e-12
ENSG00000125870	0.482134	2.49692e-13	2.9252e-12
ENSG00000102882	-0.518746	2.67406e-13	3.13063e-12
ENSG00000196329	-0.776164	2.69365e-13	3.15144e-12
ENSG00000165997	-0.680017	2.95687e-13	3.45709e-12
ENSG00000136824	-0.443784	2.97478e-13	3.47569e-12
ENSG00000153922	-0.491726	2.97722e-13	3.47621e-12
ENSG00000140367	-0.701743	3.00355e-13	3.50461e-12
ENSG00000168028	0.415094	3.04423e-13	3.54971e-12
ENSG00000135766	-0.878401	3.05504e-13	3.55993e-12
ENSG00000188610	0.72673	3.08772e-13	3.5956e-12
ENSG00000136940	-0.786799	3.14799e-13	3.66334e-12
ENSG00000130402	0.417468	3.18123e-13	3.69956e-12
ENSG00000128309	-0.802652	3.28609e-13	3.81896e-12
ENSG00000139350	-0.562876	3.37847e-13	3.92371e-12
ENSG00000166105	-1.29688	3.40364e-13	3.95031e-12
ENSG00000133112	-0.344574	3.45429e-13	4.00642e-12
ENSG00000111144	-0.491771	3.4717e-13	4.02394e-12
ENSG00000184575	0.400947	3.55585e-13	4.11874e-12
ENSG00000182628	0.482997	3.61262e-13	4.18172e-12
ENSG00000177302	-0.64836	3.65949e-13	4.23317e-12
ENSG00000213920	-2.85963	3.70886e-13	4.28743e-12
ENSG00000197006	-0.424435	3.86423e-13	4.46408e-12
ENSG00000173674	0.569523	3.90427e-13	4.50735e-12
ENSG00000120254	0.630837	3.90836e-13	4.50909e-12
ENSG00000181035	-0.840793	3.9111e-13	4.50926e-12
ENSG00000188229	-0.351618	3.97602e-13	4.58109e-12
ENSG00000175634	0.548272	4.12607e-13	4.75083e-12
ENSG00000167720	-1.34811	4.25712e-13	4.8985e-12
ENSG00000112739	0.511673	4.27048e-13	4.91063e-12
ENSG00000196498	0.490481	4.27922e-13	4.91744e-12
ENSG00000095015	-1.03279	4.32096e-13	4.96214e-12
ENSG00000138764	-0.634675	4.37682e-13	5.02298e-12
ENSG00000163738	1.29991	4.39257e-13	5.03774e-12
ENSG00000105778	0.508945	4.40779e-13	5.05187e-12
ENSG00000124201	0.649463	4.4384e-13	5.08097e-12
ENSG00000143013	-0.737475	4.43901e-13	5.08097e-12
ENSG00000198258	0.608431	4.57112e-13	5.22876e-12
ENSG00000133316	0.739009	4.63911e-13	5.30306e-12
ENSG00000173559	1.26575	4.73797e-13	5.41252e-12
ENSG00000110871	-0.865655	4.79972e-13	5.47947e-12
ENSG00000105520	-1.12571	4.87651e-13	5.5635e-12
ENSG00000126749	0.788529	4.92183e-13	5.61153e-12
ENSG00000122033	-0.88673	5.08756e-13	5.7967e-12
ENSG00000173692	0.441563	5.18011e-13	5.89829e-12
ENSG00000071462	0.549692	5.31063e-13	6.04296e-12
ENSG00000112195	1.70795	5.46692e-13	6.21271e-12
ENSG00000206428	0.988619	5.46683e-13	6.21271e-12
ENSG00000099821	0.663924	5.47776e-13	6.22097e-12
ENSG00000122550	-0.615295	5.5324e-13	6.27893e-12
ENSG00000121579	0.4613	5.80781e-13	6.58721e-12
ENSG00000114686	0.469948	5.81885e-13	6.59545e-12
ENSG00000134684	0.424112	5.82671e-13	6.60007e-12
ENSG00000167700	1.83208	5.88563e-13	6.66248e-12
ENSG00000155100	0.885877	5.95303e-13	6.73442e-12
ENSG00000125912	0.572139	5.97271e-13	6.7523e-12
ENSG00000185883	0.540863	6.01322e-13	6.79369e-12
ENSG00000050628	-1.91782	6.01716e-13	6.79374e-12
ENSG00000196517	2.83335	6.0939e-13	6.87593e-12
ENSG00000198925	0.778373	6.16691e-13	6.95381e-12
ENSG00000250462	-0.885911	6.22635e-13	7.01631e-12
ENSG00000017483	0.91732	6.25124e-13	7.03981e-12
ENSG00000121152	-0.500359	6.36865e-13	7.1674e-12
ENSG00000197324	-0.604876	6.53505e-13	7.34993e-12
ENSG00000147140	0.34325	6.55121e-13	7.36336e-12
ENSG00000172733	-1.77805	6.57197e-13	7.38194e-12
ENSG00000037897	1.41116	6.67519e-13	7.49305e-12
ENSG00000104738	-0.420485	6.7595e-13	7.58281e-12
ENSG00000147162	0.430226	6.84219e-13	7.67064e-12
ENSG00000147394	1.46376	6.85429e-13	7.67927e-12
ENSG00000169714	0.378858	6.86946e-13	7.69132e-12
ENSG00000082153	0.365632	6.98829e-13	7.81935e-12
ENSG00000140443	-0.747211	7.20285e-13	8.05426e-12
ENSG00000126453	0.745087	7.42789e-13	8.30059e-12
ENSG00000164754	-0.312073	7.45954e-13	8.33061e-12
ENSG00000078246	-0.752109	7.52506e-13	8.39841e-12
ENSG00000198521	-1.06058	7.6043e-13	8.48142e-12
ENSG00000183137	-0.774357	7.71675e-13	8.60134e-12
ENSG00000167780	2.93651	7.82202e-13	8.71311e-12
ENSG00000258555	-4.35208	7.85389e-13	8.74303e-12
ENSG00000136628	-0.421399	7.88311e-13	8.76996e-12
ENSG00000259758	-0.702255	8.0553e-13	8.95581e-12
ENSG00000055483	0.720991	8.11664e-13	9.01826e-12
ENSG00000259834	-1.54381	8.21951e-13	9.12674e-12
ENSG00000167615	1.09112	8.22536e-13	9.12742e-12
ENSG00000115657	2.16684	8.40287e-13	9.31848e-12
ENSG00000048052	-0.960185	8.52358e-13	9.44634e-12
ENSG00000188827	-0.842557	8.75075e-13	9.69194e-12
ENSG00000140632	-0.586538	8.82802e-13	9.77132e-12
ENSG00000178605	1.27494	8.89967e-13	9.84438e-12
ENSG00000065989	-0.95913	9.1264e-13	1.00888e-11
ENSG00000184675	-1.01138	9.1642e-13	1.01241e-11
ENSG00000093000	-0.389199	9.37156e-13	1.03467e-11
ENSG00000129625	0.801786	9.54737e-13	1.05341e-11
ENSG00000198466	0.896637	9.95604e-13	1.09781e-11
ENSG00000100297	-0.444753	1.0057e-12	1.10824e-11
ENSG00000004975	-0.521718	1.02744e-12	1.13148e-11
ENSG00000119285	0.512902	1.04535e-12	1.15048e-11
ENSG00000100504	-1.5084	1.05586e-12	1.16132e-11
ENSG00000276550	1.05772	1.08865e-12	1.19662e-11
ENSG00000196510	-0.685612	1.09529e-12	1.20317e-11
ENSG00000182095	0.502988	1.09997e-12	1.20754e-11
ENSG00000145041	0.722546	1.12749e-12	1.23698e-11
ENSG00000175463	0.719955	1.12936e-12	1.23825e-11
ENSG00000010404	0.58479	1.13291e-12	1.24136e-11
ENSG00000134748	0.444464	1.14776e-12	1.25685e-11
ENSG00000115129	-1.27317	1.18729e-12	1.29932e-11
ENSG00000046889	-1.84336	1.21269e-12	1.32628e-11
ENSG00000273117	-1.25093	1.22074e-12	1.33425e-11
ENSG00000140575	-0.439254	1.26015e-12	1.37646e-11
ENSG00000162302	0.903663	1.30361e-12	1.42304e-11
ENSG00000141556	0.572925	1.3978e-12	1.52491e-11
ENSG00000185127	0.939545	1.41959e-12	1.54771e-11
ENSG00000166888	0.532916	1.44448e-12	1.57386e-11
ENSG00000086289	-0.876222	1.49606e-12	1.62905e-11
ENSG00000107104	-1.34714	1.49772e-12	1.62984e-11
ENSG00000174238	0.470516	1.5375e-12	1.67208e-11
ENSG00000006459	-1.07484	1.56832e-12	1.70453e-11
ENSG00000105767	-1.08037	1.57755e-12	1.7135e-11
ENSG00000134291	-0.446965	1.62298e-12	1.76175e-11
ENSG00000166503	-0.609587	1.63766e-12	1.77658e-11
ENSG00000146842	0.637289	1.73927e-12	1.88564e-11
ENSG00000108306	-0.82438	1.79588e-12	1.9458e-11
ENSG00000100029	0.594194	1.87507e-12	2.03034e-11
ENSG00000164134	0.427561	1.8868e-12	2.04177e-11
ENSG00000227755	2.79431	1.88879e-12	2.04266e-11
ENSG00000133935	-0.655657	1.89593e-12	2.0491e-11
ENSG00000102678	-1.22775	1.91681e-12	2.0704e-11
ENSG00000111641	0.507837	1.9434e-12	2.09781e-11
ENSG00000134532	-1.40655	2.00484e-12	2.1628e-11
ENSG00000163597	0.599398	2.04293e-12	2.20253e-11
ENSG00000147274	-0.323722	2.05896e-12	2.21843e-11
ENSG00000152240	-0.58602	2.11959e-12	2.28235e-11
ENSG00000186998	-1.73887	2.14341e-12	2.30658e-11
ENSG00000011304	-0.350908	2.14595e-12	2.30789e-11
ENSG00000116095	-1.06091	2.27455e-12	2.44469e-11
ENSG00000187514	-0.283835	2.29625e-12	2.46649e-11
ENSG00000211798	1.32645	2.35788e-12	2.53113e-11
ENSG00000131462	-0.448167	2.45388e-12	2.63257e-11
ENSG00000102967	1.12058	2.46851e-12	2.64663e-11
ENSG00000188620	-1.53353	2.5031e-12	2.68207e-11
ENSG00000101346	0.573209	2.53123e-12	2.71055e-11
ENSG00000183726	-0.468021	2.558e-12	2.73753e-11
ENSG00000058600	0.702394	2.55983e-12	2.73781e-11
ENSG00000124222	-0.568018	2.77345e-12	2.96446e-11
ENSG00000076003	-0.381432	2.79025e-12	2.98059e-11
ENSG00000128185	-0.756668	2.80825e-12	2.99799e-11
ENSG00000183049	1.0613	2.81624e-12	3.00467e-11
ENSG00000185324	0.967578	2.8917e-12	3.0833e-11
ENSG00000147548	-0.460888	2.90659e-12	3.09728e-11
ENSG00000151746	-0.575534	3.00218e-12	3.1972e-11
ENSG00000276155	-1.96902	3.0227e-12	3.21708e-11
ENSG00000121454	-2.44454	3.07382e-12	3.2695e-11
ENSG00000163421	1.88953	3.08159e-12	3.27576e-11
ENSG00000123473	-0.467684	3.24105e-12	3.44317e-11
ENSG00000276681	1.13631	3.26544e-12	3.46697e-11
ENSG00000087086	0.344018	3.30822e-12	3.51025e-11
ENSG00000257950	-2.06965	3.32599e-12	3.52696e-11
ENSG00000152270	0.588145	3.42347e-12	3.62813e-11
ENSG00000165030	-0.700331	3.4331e-12	3.63612e-11
ENSG00000065328	-0.54003	3.57956e-12	3.78895e-11
ENSG00000158805	1.19604	3.6347e-12	3.84498e-11
ENSG00000104756	0.469716	3.68253e-12	3.89322e-11
ENSG00000049759	-0.783645	3.71617e-12	3.9264e-11
ENSG00000126860	1.3202	3.83322e-12	4.04762e-11
ENSG00000010244	0.37392	3.85494e-12	4.06809e-11
ENSG00000117143	-0.579297	3.86052e-12	4.07151e-11
ENSG00000079134	-0.548828	3.88272e-12	4.09246e-11
ENSG00000101849	0.78489	3.88906e-12	4.09666e-11
ENSG00000124785	0.651793	3.92463e-12	4.13164e-11
ENSG00000224578	-0.809896	3.97771e-12	4.18499e-11
ENSG00000111011	0.484836	4.01597e-12	4.2227e-11
ENSG00000090447	0.926613	4.02957e-12	4.23445e-11
ENSG00000170632	0.87325	4.06894e-12	4.27325e-11
ENSG00000118655	-0.649654	4.10436e-12	4.30785e-11
ENSG00000116396	-1.15592	4.13133e-12	4.33355e-11
ENSG00000198900	0.375414	4.18294e-12	4.38505e-11
ENSG00000135148	-0.862641	4.20814e-12	4.40881e-11
ENSG00000164934	0.468301	4.27507e-12	4.47625e-11
ENSG00000179094	-0.666938	4.40645e-12	4.61104e-11
ENSG00000123908	-0.966645	4.61142e-12	4.82264e-11
ENSG00000163577	-1.18309	4.71978e-12	4.9324e-11
ENSG00000163689	-1.26052	4.72203e-12	4.9324e-11
ENSG00000100288	0.957294	4.80146e-12	5.01236e-11
ENSG00000135842	0.71829	4.85995e-12	5.07039e-11
ENSG00000183617	0.975579	4.99915e-12	5.21251e-11
ENSG00000233024	1.27179	5.02019e-12	5.23131e-11
ENSG00000150990	0.716842	5.02566e-12	5.23389e-11
ENSG00000112118	-0.369588	5.04747e-12	5.25346e-11
ENSG00000115368	0.611758	5.06135e-12	5.26179e-11
ENSG00000137965	2.33234	5.0615e-12	5.26179e-11
ENSG00000085978	0.830466	5.09143e-12	5.28975e-11
ENSG00000136271	0.555168	5.11755e-12	5.31372e-11
ENSG00000206450	-1.08934	5.20394e-12	5.40021e-11
ENSG00000145220	0.539811	5.24043e-12	5.43485e-11
ENSG00000068654	0.616726	5.36964e-12	5.56554e-11
ENSG00000058272	0.432568	5.37442e-12	5.56718e-11
ENSG00000067992	-1.16899	5.40225e-12	5.59269e-11
ENSG00000138433	-0.71915	5.43139e-12	5.61952e-11
ENSG00000169223	-0.542598	5.47376e-12	5.66001e-11
ENSG00000081059	-0.350192	5.50472e-12	5.68865e-11
ENSG00000108039	-0.481743	5.64368e-12	5.82879e-11
ENSG00000174444	0.309461	5.66749e-12	5.84992e-11
ENSG00000111261	2.30715	5.71909e-12	5.89779e-11
ENSG00000213658	1.65549	5.72063e-12	5.89779e-11
ENSG00000113407	0.38582	5.89182e-12	6.0707e-11
ENSG00000132003	-0.83002	6.19959e-12	6.38404e-11
ENSG00000140470	1.54513	6.35268e-12	6.53782e-11
ENSG00000090581	0.916027	6.53857e-12	6.72516e-11
ENSG00000124193	0.406161	6.56872e-12	6.7522e-11
ENSG00000116675	-1.00752	6.65429e-12	6.83613e-11
ENSG00000061918	-0.73475	6.6657e-12	6.84381e-11
ENSG00000130024	-0.612767	6.67709e-12	6.85148e-11
ENSG00000224905	-1.49559	6.73207e-12	6.90383e-11
ENSG00000164751	-0.635318	6.7512e-12	6.91938e-11
ENSG00000125676	-0.430423	6.76604e-12	6.93052e-11
ENSG00000170759	0.388629	6.77174e-12	6.93229e-11
ENSG00000140350	0.35633	6.87166e-12	7.03045e-11
ENSG00000264364	0.446156	6.91492e-12	7.07057e-11
ENSG00000211797	2.13795	6.92984e-12	7.08168e-11
ENSG00000272391	-0.511815	6.95757e-12	7.10585e-11
ENSG00000180879	0.560612	6.98813e-12	7.13288e-11
ENSG00000179627	-1.27637	7.24455e-12	7.39029e-11
ENSG00000178105	0.661772	7.44489e-12	7.59022e-11
ENSG00000171148	-0.485519	7.51236e-12	7.65453e-11
ENSG00000122971	-1.03945	7.58403e-12	7.72305e-11
ENSG00000142731	-0.508411	7.59082e-12	7.72545e-11
ENSG00000196396	0.440266	7.76144e-12	7.89449e-11
ENSG00000174004	-0.600466	7.84814e-12	7.97803e-11
ENSG00000025800	-0.555492	7.92386e-12	8.05031e-11
ENSG00000118515	1.55636	8.19217e-12	8.31806e-11
ENSG00000144554	-0.62915	8.46627e-12	8.59137e-11
ENSG00000179222	-0.366488	8.51847e-12	8.63931e-11
ENSG00000165475	-1.02805	8.52901e-12	8.64498e-11
ENSG00000072756	0.679748	8.87619e-12	8.99165e-11
ENSG00000170855	0.749634	9.01519e-12	9.12716e-11
ENSG00000143947	0.364807	9.46333e-12	9.57531e-11
ENSG00000104728	1.24683	9.60227e-12	9.71026e-11
ENSG00000040199	-0.862685	9.94243e-12	1.00484e-10
ENSG00000105393	0.520665	1.00646e-11	1.0166e-10
ENSG00000170275	-0.65228	1.02698e-11	1.03672e-10
ENSG00000181315	-0.799709	1.03074e-11	1.03993e-10
ENSG00000101182	0.443022	1.0314e-11	1.03998e-10
ENSG00000175455	0.662408	1.04494e-11	1.05303e-10
ENSG00000095564	0.597801	1.07113e-11	1.07869e-10
ENSG00000102898	0.44658	1.07164e-11	1.07869e-10
ENSG00000214279	1.98281	1.07813e-11	1.0846e-10
ENSG00000127314	-0.39016	1.08247e-11	1.08833e-10
ENSG00000127311	0.781463	1.14854e-11	1.1541e-10
ENSG00000183291	0.385006	1.15756e-11	1.16249e-10
ENSG00000100697	0.514829	1.15852e-11	1.16279e-10
ENSG00000141452	-0.636722	1.15931e-11	1.16291e-10
ENSG00000187134	-2.83565	1.18249e-11	1.18548e-10
ENSG00000124942	-1.54366	1.21113e-11	1.21349e-10
ENSG00000073849	-0.625772	1.2209e-11	1.22259e-10
ENSG00000140199	-0.85981	1.2471e-11	1.2481e-10
ENSG00000065548	0.511277	1.26881e-11	1.2691e-10
ENSG00000204435	-1.06638	1.29047e-11	1.29003e-10
ENSG00000126945	0.521061	1.29772e-11	1.29653e-10
ENSG00000151779	-0.670001	1.30566e-11	1.30372e-10
ENSG00000125637	0.517429	1.31035e-11	1.30765e-10
ENSG00000164649	-0.4314	1.35331e-11	1.34976e-10
ENSG00000266967	0.981354	1.40561e-11	1.40111e-10
ENSG00000104660	0.484748	1.40958e-11	1.40427e-10
ENSG00000156787	-0.71186	1.43187e-11	1.42566e-10
ENSG00000112308	0.386557	1.44383e-11	1.43675e-10
ENSG00000149260	-0.972638	1.45679e-11	1.44799e-10
ENSG00000155506	0.404676	1.45662e-11	1.44799e-10
ENSG00000110492	-2.01352	1.46152e-11	1.45187e-10
ENSG00000182831	0.399565	1.47628e-11	1.46569e-10
ENSG00000227028	1.96417	1.47859e-11	1.46715e-10
ENSG00000114450	-0.955901	1.48867e-11	1.47632e-10
ENSG00000223496	0.731523	1.5302e-11	1.51664e-10
ENSG00000101856	0.54853	1.5433e-11	1.52875e-10
ENSG00000172339	1.19288	1.57256e-11	1.55685e-10
ENSG00000101224	0.404025	1.60436e-11	1.58743e-10
ENSG00000147364	-0.487726	1.64608e-11	1.62779e-10
ENSG00000078618	0.380993	1.66725e-11	1.64779e-10
ENSG00000123338	-0.452389	1.67405e-11	1.65358e-10
ENSG00000184677	0.628772	1.68251e-11	1.66099e-10
ENSG00000162191	-0.520833	1.72197e-11	1.69899e-10
ENSG00000169826	-0.559318	1.75453e-11	1.73013e-10
ENSG00000197457	0.654684	1.76977e-11	1.74417e-10
ENSG00000166822	-0.702999	1.77247e-11	1.74585e-10
ENSG00000157191	-0.599224	1.77924e-11	1.75152e-10
ENSG00000154611	1.12759	1.78753e-11	1.7587e-10
ENSG00000136492	-0.724453	1.8079e-11	1.77773e-10
ENSG00000159199	0.666536	1.82388e-11	1.79243e-10
ENSG00000148719	0.573856	1.82693e-11	1.79443e-10
ENSG00000071205	-0.893245	1.88836e-11	1.85372e-10
ENSG00000162889	-0.456215	1.89951e-11	1.86361e-10
ENSG00000166508	-0.34228	1.93395e-11	1.89633e-10
ENSG00000128872	-0.855197	1.93521e-11	1.89651e-10
ENSG00000163154	3.45331	1.97431e-11	1.93374e-10
ENSG00000095209	-0.784977	1.9787e-11	1.93695e-10
ENSG00000127528	-1.17333	1.98378e-11	1.94083e-10
ENSG00000166750	-0.622608	1.98935e-11	1.94519e-10
ENSG00000151176	0.879053	2.03251e-11	1.98628e-10
ENSG00000171456	-0.38445	2.08906e-11	2.0404e-10
ENSG00000151553	-0.540366	2.14845e-11	2.09723e-10
ENSG00000113312	0.576215	2.15951e-11	2.10685e-10
ENSG00000134897	-0.620465	2.16334e-11	2.10941e-10
ENSG00000186187	-0.445592	2.20093e-11	2.14486e-10
ENSG00000197119	-0.732474	2.30618e-11	2.24618e-10
ENSG00000157933	0.649251	2.32036e-11	2.25873e-10
ENSG00000173041	-1.00628	2.37495e-11	2.31058e-10
ENSG00000133106	-1.99219	2.41511e-11	2.34834e-10
ENSG00000149182	-0.525372	2.44303e-11	2.37416e-10
ENSG00000204977	-0.69044	2.45902e-11	2.38837e-10
ENSG00000100994	0.536667	2.48735e-11	2.41356e-10
ENSG00000135372	0.538084	2.48772e-11	2.41356e-10
ENSG00000170836	-0.68369	2.50478e-11	2.42876e-10
ENSG00000224608	-1.10057	2.51621e-11	2.43849e-10
ENSG00000134243	-0.420144	2.57148e-11	2.49067e-10
ENSG00000273707	-2.35398	2.69368e-11	2.60757e-10
ENSG00000072163	1.27161	2.75415e-11	2.66463e-10
ENSG00000141698	-0.60562	2.88531e-11	2.78998e-10
ENSG00000147955	0.555627	2.90826e-11	2.81062e-10
ENSG00000132256	-0.890759	2.91816e-11	2.81863e-10
ENSG00000168297	-0.565273	3.13341e-11	3.02486e-10
ENSG00000121644	-0.43067	3.13733e-11	3.02697e-10
ENSG00000068971	-0.932675	3.17157e-11	3.05832e-10
ENSG00000166012	0.468179	3.2762e-11	3.15746e-10
ENSG00000167483	1.65479	3.28949e-11	3.16852e-10
ENSG00000187605	0.613605	3.37458e-11	3.24868e-10
ENSG00000175265	1.34324	3.49322e-11	3.36104e-10
ENSG00000124787	1.23789	3.55898e-11	3.42243e-10
ENSG00000147416	-0.409594	3.57191e-11	3.43297e-10
ENSG00000185163	0.635298	3.63688e-11	3.49349e-10
ENSG00000140983	0.625229	3.71736e-11	3.56883e-10
ENSG00000133612	-0.763047	3.72818e-11	3.57725e-10
ENSG00000119718	-0.70716	3.81987e-11	3.66321e-10
ENSG00000143033	-0.49167	3.8343e-11	3.67503e-10
ENSG00000125633	-0.607881	3.89526e-11	3.7314e-10
ENSG00000105516	0.866174	3.96102e-11	3.79232e-10
ENSG00000173120	0.474068	3.96509e-11	3.79413e-10
ENSG00000113583	0.618185	4.01639e-11	3.83998e-10
ENSG00000163082	-1.71497	4.0174e-11	3.83998e-10
ENSG00000167642	-0.584178	4.03867e-11	3.85819e-10
ENSG00000169442	1.36899	4.06407e-11	3.88033e-10
ENSG00000181019	1.15208	4.06785e-11	3.88182e-10
ENSG00000082258	0.741511	4.08351e-11	3.89463e-10
ENSG00000136827	-0.532338	4.09407e-11	3.90257e-10
ENSG00000167550	-2.01322	4.11786e-11	3.9231e-10
ENSG00000267740	2.25015	4.15977e-11	3.96087e-10
ENSG00000136158	-1.10376	4.17022e-11	3.96865e-10
ENSG00000155115	0.586684	4.18585e-11	3.98135e-10
ENSG00000172543	1.08276	4.20406e-11	3.9965e-10
ENSG00000196531	0.317093	4.23785e-11	4.02642e-10
ENSG00000106392	-0.550289	4.26222e-11	4.04736e-10
ENSG00000169105	-1.0036	4.27602e-11	4.05827e-10
ENSG00000128951	-0.454879	4.28066e-11	4.06046e-10
ENSG00000184731	-0.865564	4.31008e-11	4.08614e-10
ENSG00000084731	-0.936178	4.43948e-11	4.20654e-10
ENSG00000136261	-0.521677	4.5294e-11	4.28941e-10
ENSG00000091527	0.361835	4.58697e-11	4.34156e-10
ENSG00000108349	-0.444941	4.70631e-11	4.4497e-10
ENSG00000230143	-1.21215	4.70482e-11	4.4497e-10
ENSG00000180354	0.840782	4.71132e-11	4.45202e-10
ENSG00000173852	-0.648883	4.852e-11	4.58247e-10
ENSG00000224470	0.520052	4.90602e-11	4.63098e-10
ENSG00000106066	0.682687	5.02447e-11	4.74023e-10
ENSG00000144659	-0.552337	5.02935e-11	4.74227e-10
ENSG00000103089	2.35373	5.07243e-11	4.78031e-10
ENSG00000121966	-0.342866	5.12815e-11	4.83021e-10
ENSG00000077420	-0.408128	5.24594e-11	4.93316e-10
ENSG00000133597	-0.817115	5.24504e-11	4.93316e-10
ENSG00000276495	-0.943196	5.24574e-11	4.93316e-10
ENSG00000140534	-0.748041	5.29553e-11	4.97711e-10
ENSG00000083799	-0.528605	5.35621e-11	5.03143e-10
ENSG00000150961	-0.602325	5.36081e-11	5.03304e-10
ENSG00000217241	-1.67363	5.44448e-11	5.10885e-10
ENSG00000169398	-0.979452	5.49148e-11	5.15018e-10
ENSG00000134597	-0.621449	5.61441e-11	5.26264e-10
ENSG00000128881	-0.846994	5.71599e-11	5.35498e-10
ENSG00000107518	-0.958938	5.89549e-11	5.52018e-10
ENSG00000104375	-0.783912	6.01963e-11	5.6334e-10
ENSG00000050748	-0.552075	6.12099e-11	5.72517e-10
ENSG00000163558	-0.576839	6.19298e-11	5.78941e-10
ENSG00000180801	3.42003	6.26714e-11	5.8556e-10
ENSG00000003137	-1.10244	6.2854e-11	5.86951e-10
ENSG00000101109	0.453413	6.29824e-11	5.87836e-10
ENSG00000204149	1.0352	6.33009e-11	5.90493e-10
ENSG00000120709	-0.608046	6.36592e-11	5.93517e-10
ENSG00000142168	-0.373677	6.52829e-11	6.0833e-10
ENSG00000158473	-1.07939	6.57017e-11	6.11906e-10
ENSG00000100225	-0.495554	6.63313e-11	6.1744e-10
ENSG00000163872	-0.522302	6.66964e-11	6.20508e-10
ENSG00000171611	1.88216	6.78835e-11	6.31215e-10
ENSG00000070950	-0.574918	6.91641e-11	6.42781e-10
ENSG00000140319	0.375591	6.9304e-11	6.43737e-10
ENSG00000170989	-1.14388	7.04603e-11	6.5413e-10
ENSG00000135426	-0.458707	7.11155e-11	6.59861e-10
ENSG00000027697	-0.684193	7.22053e-11	6.69616e-10
ENSG00000160932	0.902966	7.25619e-11	6.72567e-10
ENSG00000020426	-0.691118	7.47531e-11	6.92508e-10
ENSG00000164808	-0.66687	7.61277e-11	7.04868e-10
ENSG00000147799	1.43112	7.7229e-11	7.14685e-10
ENSG00000085719	-0.56162	7.72776e-11	7.14757e-10
ENSG00000100567	0.413672	7.7575e-11	7.17127e-10
ENSG00000196123	0.861987	7.87469e-11	7.27575e-10
ENSG00000187627	-0.747496	8.1438e-11	7.5204e-10
ENSG00000065978	0.273478	8.29095e-11	7.65224e-10
ENSG00000165355	-0.6746	8.30651e-11	7.66255e-10
ENSG00000129757	-2.13779	8.33804e-11	7.68757e-10
ENSG00000188290	0.981328	8.42361e-11	7.76235e-10
ENSG00000177000	-0.619516	8.72477e-11	8.03563e-10
ENSG00000198056	-0.570429	8.80104e-11	8.1016e-10
ENSG00000120063	-0.424504	8.85813e-11	8.14745e-10
ENSG00000136159	-0.832568	8.86019e-11	8.14745e-10
ENSG00000158435	0.484734	8.89284e-11	8.17317e-10
ENSG00000175895	0.641211	8.97661e-11	8.24582e-10
ENSG00000168172	-0.650617	8.98404e-11	8.2483e-10
ENSG00000185187	0.744006	8.99864e-11	8.25735e-10
ENSG00000219481	-0.644755	9.10014e-11	8.3461e-10
ENSG00000198909	-0.5648	9.12278e-11	8.36247e-10
ENSG00000068885	0.664798	9.35463e-11	8.5705e-10
ENSG00000162623	0.593688	9.40991e-11	8.61662e-10
ENSG00000162368	0.390193	9.46911e-11	8.66627e-10
ENSG00000259522	2.48758	9.48732e-11	8.67839e-10
ENSG00000129484	-0.558433	9.60133e-11	8.77807e-10
ENSG00000160211	0.461017	9.64197e-11	8.81061e-10
ENSG00000176842	-0.914949	9.75941e-11	8.91325e-10
ENSG00000133454	-2.06787	9.83478e-11	8.97739e-10
ENSG00000205544	-0.951642	9.85531e-11	8.99143e-10
ENSG00000084072	-0.598929	9.88163e-11	9.01072e-10
ENSG00000160294	-0.481723	9.89233e-11	9.01577e-10
ENSG00000125149	-0.866042	1.00648e-10	9.16813e-10
ENSG00000116273	-0.576184	1.01193e-10	9.21296e-10
ENSG00000157216	0.375931	1.02693e-10	9.34466e-10
ENSG00000066027	0.473222	1.03357e-10	9.39784e-10
ENSG00000179041	1.00349	1.03385e-10	9.39784e-10
ENSG00000172115	0.421917	1.03791e-10	9.42982e-10
ENSG00000163508	1.16458	1.06244e-10	9.64767e-10
ENSG00000085662	-0.479331	1.0726e-10	9.73491e-10
ENSG00000126016	-1.14646	1.07376e-10	9.74032e-10
ENSG00000110848	-1.21859	1.08742e-10	9.85911e-10
ENSG00000004487	-0.336837	1.10225e-10	9.98834e-10
ENSG00000008311	-0.886988	1.13522e-10	1.02818e-09
ENSG00000179632	-0.609389	1.13913e-10	1.03119e-09
ENSG00000147536	-0.691621	1.17751e-10	1.06499e-09
ENSG00000178445	-1.11974	1.17769e-10	1.06499e-09
ENSG00000139613	-0.487932	1.17905e-10	1.06567e-09
ENSG00000069248	-0.453161	1.1869e-10	1.0722e-09
ENSG00000138095	0.442926	1.18857e-10	1.07316e-09
ENSG00000168395	0.8296	1.1985e-10	1.08156e-09
ENSG00000127993	-0.649154	1.20281e-10	1.08489e-09
ENSG00000198624	-2.32949	1.22654e-10	1.10573e-09
ENSG00000161202	-0.474123	1.24216e-10	1.11922e-09
ENSG00000139684	0.360908	1.24772e-10	1.12366e-09
ENSG00000152990	-0.675813	1.2488e-10	1.12405e-09
ENSG00000164663	-0.577148	1.26858e-10	1.14127e-09
ENSG00000172731	-0.611251	1.27748e-10	1.14868e-09
ENSG00000180035	-0.804641	1.28103e-10	1.15128e-09
ENSG00000167972	-2.18792	1.28804e-10	1.15698e-09
ENSG00000168899	-0.805648	1.289e-10	1.15724e-09
ENSG00000177602	-0.640511	1.29691e-10	1.16375e-09
ENSG00000169020	0.657062	1.30569e-10	1.17103e-09
ENSG00000113594	-2.85814	1.34365e-10	1.20445e-09
ENSG00000107949	0.467891	1.35942e-10	1.21796e-09
ENSG00000134202	-0.612546	1.36927e-10	1.22615e-09
ENSG00000132906	-1.06844	1.41329e-10	1.26492e-09
ENSG00000174231	0.348839	1.41634e-10	1.267e-09
ENSG00000153563	2.12315	1.43635e-10	1.28425e-09
ENSG00000166181	0.423504	1.44847e-10	1.29442e-09
ENSG00000140948	0.659117	1.45462e-10	1.29925e-09
ENSG00000111530	-0.401413	1.461e-10	1.30361e-09
ENSG00000196199	-0.484894	1.46087e-10	1.30361e-09
ENSG00000100417	-0.865523	1.46544e-10	1.30691e-09
ENSG00000166340	0.545774	1.48117e-10	1.32026e-09
ENSG00000178952	0.386562	1.49072e-10	1.3281e-09
ENSG00000132199	0.679891	1.52015e-10	1.35363e-09
ENSG00000141034	-0.610698	1.53423e-10	1.36546e-09
ENSG00000116670	-0.434428	1.55304e-10	1.3815e-09
ENSG00000039319	-0.767724	1.60004e-10	1.42259e-09
ENSG00000005448	-0.826455	1.61048e-10	1.43113e-09
ENSG00000095739	-1.23547	1.61958e-10	1.43849e-09
ENSG00000123453	0.997405	1.62371e-10	1.44143e-09
ENSG00000102225	0.453341	1.66681e-10	1.47893e-09
ENSG00000198937	-0.698292	1.69442e-10	1.50267e-09
ENSG00000197448	0.570086	1.70814e-10	1.51406e-09
ENSG00000243279	-0.763313	1.70939e-10	1.5144e-09
ENSG00000101040	0.623626	1.71086e-10	1.51493e-09
ENSG00000104695	0.509786	1.71519e-10	1.518e-09
ENSG00000164032	-0.326098	1.72401e-10	1.52504e-09
ENSG00000198363	0.617908	1.73517e-10	1.53413e-09
ENSG00000124228	0.595271	1.73756e-10	1.53546e-09
ENSG00000130766	0.776414	1.81554e-10	1.60356e-09
ENSG00000135127	1.08593	1.81832e-10	1.6052e-09
ENSG00000163359	2.94942	1.82251e-10	1.60809e-09
ENSG00000159674	-0.915133	1.86271e-10	1.64273e-09
ENSG00000121743	-0.885091	1.91149e-10	1.68489e-09
ENSG00000163683	-0.676618	1.92779e-10	1.6984e-09
ENSG00000224877	1.02218	1.96775e-10	1.73274e-09
ENSG00000100784	-0.851168	1.97134e-10	1.73502e-09
ENSG00000276045	-0.662683	1.99876e-10	1.75827e-09
ENSG00000161681	-1.00816	2.04467e-10	1.79775e-09
ENSG00000154822	-0.562533	2.08967e-10	1.83638e-09
ENSG00000115233	0.442378	2.1034e-10	1.84752e-09
ENSG00000145506	-1.147	2.10566e-10	1.84857e-09
ENSG00000145604	-0.487858	2.10767e-10	1.84941e-09
ENSG00000123485	-0.456541	2.1935e-10	1.92375e-09
ENSG00000136144	-0.582153	2.21173e-10	1.93876e-09
ENSG00000095370	-1.36174	2.22486e-10	1.94929e-09
ENSG00000151135	-0.567967	2.23748e-10	1.95937e-09
ENSG00000067840	-1.09704	2.24548e-10	1.96538e-09
ENSG00000196756	0.705477	2.25714e-10	1.9746e-09
ENSG00000176533	-1.59867	2.26275e-10	1.97852e-09
ENSG00000123191	-0.987041	2.27846e-10	1.99126e-09
ENSG00000156697	0.809677	2.28255e-10	1.99383e-09
ENSG00000226479	0.944641	2.28451e-10	1.99454e-09
[truncated: 17,314 more rows]
