# Supplementary material for: Enhancer looping protein LDB1 modulates MYB expression in T-ALL cell lines in vitro by cooperating with master transcription factors
Source: J Exp Clin Cancer Res. 2024 Oct 9;43:283. doi: 10.1186/s13046-024-03199-1 (PMC11462673; doi:10.1186/s13046-024-03199-1)
Supplement: Supplementary file 18 — Supplementary Material 19. Supplementary Table 7. GSEA analysis results following LDB1 knockout in 6T-CEM cells [file 13046_2024_3199_MOESM18_ESM.xls]

6T-CEM GSEA analysis results
ID	Description	setSize	enrichmentScore	NES	pvalue	p.adjust	qvalue	rank	leading_edge	core_enrichment
WP_CHOLESTEROL_METABOLISM_WITH_BLOCH_AND_KANDUTSCHRUSSELL_PATHWAYS	WP_CHOLESTEROL_METABOLISM_WITH_BLOCH_AND_KANDUTSCHRUSSELL_PATHWAYS	41	-0.704275765	-2.195544816	4.89E-06	0.000900333	0.000837699	1739	tags=71%, list=13%, signal=61%	DHCR24/ACSL4/EBP/MVD/MVK/SOAT1/HSD17B7/ELOVL5/SQLE/HMGCR/FADS1/SREBF1/FADS2/DHCR7/TM7SF2/ACSL3/FASN/ACAT2/IDI1/MSMO1/NSDHL/CYP51A1/FDFT1/FDPS/LSS/MYLIP/HMGCS1/SCD/ABCG1
WP_HEMATOPOIETIC_STEM_CELL_DIFFERENTIATION	WP_HEMATOPOIETIC_STEM_CELL_DIFFERENTIATION	32	-0.734317793	-2.142383361	8.76E-06	0.000900333	0.000837699	783	tags=38%, list=6%, signal=35%	NOTCH1/GATA2/LMO2/CBFA2T3/SPI1/MYB/STAT5A/KCNH2/HES6/LYL1/NFE2/TPO
WP_CHOLESTEROL_SYNTHESIS_DISORDERS	WP_CHOLESTEROL_SYNTHESIS_DISORDERS	17	-0.83632376	-2.110621245	6.89E-06	0.000900333	0.000837699	1739	tags=82%, list=13%, signal=71%	DHCR24/EBP/MVD/MVK/SQLE/HMGCR/DHCR7/IDI1/MSMO1/CYP51A1/FDFT1/FDPS/LSS/HMGCS1
WP_CHOLESTEROL_BIOSYNTHESIS_PATHWAY	WP_CHOLESTEROL_BIOSYNTHESIS_PATHWAY	15	-0.871508046	-2.100111055	2.40E-06	0.000900333	0.000837699	1531	tags=87%, list=12%, signal=76%	MVD/MVK/SQLE/HMGCR/DHCR7/IDI1/MSMO1/NSDHL/CYP51A1/FDFT1/FDPS/LSS/HMGCS1
WP_NUCLEAR_RECEPTORS	WP_NUCLEAR_RECEPTORS	22	0.810443325	2.086214099	9.17E-06	0.000900333	0.000837699	742	tags=41%, list=6%, signal=38%	ROR1/RARG/ESRRB/NR4A2/NR1H2/NR4A1/RXRA/RORC/RARA/PPARD/PPARA
WP_STEROL_REGULATORY_ELEMENTBINDING_PROTEINS_SREBP_SIGNALING	WP_STEROL_REGULATORY_ELEMENTBINDING_PROTEINS_SREBP_SIGNALING	60	-0.598839303	-1.968300224	8.40E-05	0.006876302	0.006397931	1177	tags=38%, list=9%, signal=34%	ACSS1/MVD/NFYA/DBI/SQLE/HMGCR/SREBF1/PIK3CA/ACLY/AMFR/FASN/PRKAB1/SCARB1/IDI1/ACACA/CYP51A1/FDFT1/ACACA/FDPS/INSIG1/LSS/HMGCS1/SCD
WP_MEVALONATE_ARM_OF_CHOLESTEROL_BIOSYNTHESIS_PATHWAY	WP_MEVALONATE_ARM_OF_CHOLESTEROL_BIOSYNTHESIS_PATHWAY	12	-0.815995611	-1.866649491	0.00018858	0.013227512	0.0123073	1531	tags=83%, list=12%, signal=74%	GGPS1/MVD/MVK/HMGCR/ACAT2/IDI1/ACAT1/FDFT1/FDPS/HMGCS1
WP_NRF2_PATHWAY	WP_NRF2_PATHWAY	68	0.576931289	1.867114335	0.000239682	0.014710459	0.013687081	1741	tags=34%, list=13%, signal=29%	EPHA2/SLC6A9/SLC2A3/HBEGF/SLC2A9/ABCC2/NQO1/RXRA/SLC7A11/PPARD/ABCC5/GSTM2/SLC39A7/GSR/FTL/SLC39A7/SLC39A7/SLC39A7/MAFG/NFE2L2/G6PD/HSPA1A/SLC6A20/TGFB1/KEAP1/SLC39A7/SLC39A1/GCLM
WP_THYROXINE_THYROID_HORMONE_PRODUCTION	WP_THYROXINE_THYROID_HORMONE_PRODUCTION	18	-0.75342939	-1.918218716	0.000489735	0.026717738	0.024859038	669	tags=22%, list=5%, signal=21%	ACY1/NFKB1/TSHR/TPO
