# Supplementary material for: Enhancer looping protein LDB1 modulates MYB expression in T-ALL cell lines in vitro by cooperating with master transcription factors
Source: J Exp Clin Cancer Res. 2024 Oct 9;43:283. doi: 10.1186/s13046-024-03199-1 (PMC11462673; doi:10.1186/s13046-024-03199-1)
Supplement: Supplementary file 19 — Supplementary Material 20. Supplementary Table 8. GSEA analysis results following LDB1 knockout in J.gamma1 cells [file 13046_2024_3199_MOESM19_ESM.xls]

ID	Description	setSize	enrichmentScore	NES	pvalue	p.adjust	qvalue	rank	leading_edge	core_enrichment
WP_GPCRS_CLASS_A_RHODOPSINLIKE	WP_GPCRS_CLASS_A_RHODOPSINLIKE	64	0.633974062942677	2.24624827769399	3.95202454979e-07	0.000203924466769164	0.000175137087943325	784	tags=32%, list=5%, signal=31%	ADORA2A/CXCR3/CCR5/GPR18/RGL4/CHRM2/GPR65/CCR1/PTGDR2/HRH1/LPAR4/CCR2/CYSLTR2/P2RY11/LPAR6/P2RY10/MC1R/GPR27/CCR9/GPER1/CCRL2
WP_HEMATOPOIETIC_STEM_CELL_DIFFERENTIATION	WP_HEMATOPOIETIC_STEM_CELL_DIFFERENTIATION	33	-0.71735933974602	-2.04962587468629	3.72571078263928e-06	0.000961233381920935	0.000825539073416388	1075	tags=55%, list=8%, signal=51%	KLF1/PIM1/SEC14L2/NOTCH1/RUNX1/CBFA2T3/HES6/FOSB/GATA2/KCNH2/ITGB3/RHOH/STAT5A/LYL1/ITGA2B/MYB/IRF5/TPO
WP_SELECTIVE_EXPRESSION_OF_CHEMOKINE_RECEPTORS_DURING_TCELL_POLARIZATION	WP_SELECTIVE_EXPRESSION_OF_CHEMOKINE_RECEPTORS_DURING_TCELL_POLARIZATION	16	0.807958252320786	2.06474119159531	1.9479929623367e-05	0.00251291092141435	0.0021581711503783	276	tags=41%, list=2%, signal=40%	CXCR3/CCR5/CD4/IL12RB1/CCR1/CCR2/CD28
WP_MALIGNANT_PLEURAL_MESOTHELIOMA	WP_MALIGNANT_PLEURAL_MESOTHELIOMA	289	-0.415762760833466	-1.65863400165796	1.47423188528834e-05	0.00251291092141435	0.0021581711503783	2785	tags=31%, list=19%, signal=25%	PODXL/TGFA/MAPKAPK2/NDRG1/FZD5/NTRK1/DVL3/MAP3K11/WNT5A/BECN1/INSR/GSK3B/MAD2L1/AKT3/CCND3/MAPK3/DVL2/TTI1/RB1CC1/PRKAG1/PDK1/MAPK9/MAP3K3/FLT3/PAK2/ITGA6/RBBP4/MAPK7/WWC1/CSNK2B/EFNA4/LATS2/TEAD3/MCU/MAP4K4/STK38L/FZD7/EIF4B/RPS6KB1/ATF3/CCNE1/AKT3/IGF1R/TERT/CDK2/EFNA3/STK3/NFKB1/MAPK14/PDGFC/RPS6KA5/VEGFB/CDKN1A/AKT1/PHC1/CD47/TNIK/CTHRC1/WNT2B/EFNA1/FRAT1/PTK2/DEPTOR/MAP3K1/CSNK2B/LAMB1/YAP1/…
WP_BRAINDERIVED_NEUROTROPHIC_FACTOR_BDNF_SIGNALING_PATHWAY	WP_BRAINDERIVED_NEUROTROPHIC_FACTOR_BDNF_SIGNALING_PATHWAY	118	-0.511422509627263	-1.84409760723209	2.56506583124688e-05	0.00264714793784678	0.00227345834727355	2741	tags=34%, list=19%, signal=28%	CDK5/NTRK1/BAD/GSK3B/MAPK3/PLCG1/FRS3/MAPK9/MAPK7/NFKBIA/RELA/SQSTM1/ADAM17/RHOG/RPS6KB1/CDKL5/ACACB/NFKB1/STAT3/SH2B2/MAPK14/RPS6KA5/KSR1/AKT1/CASP3/VAV3/PTPRF/MAP3K1/DPYSL2/EGR1/MAPT/KCNN2/NFATC4/STAT5B/CYFIP1/MAPT/CDH2/STAT5A/SHC4/KCNA3/MAPT/NTRK3
WP_CHOLESTEROL_SYNTHESIS_DISORDERS	WP_CHOLESTEROL_SYNTHESIS_DISORDERS	17	-0.792446101244028	-1.95365050186942	5.03859311978378e-05	0.00433319008301405	0.0037214871989982	1321	tags=82%, list=9%, signal=75%	DHCR24/HMGCR/MVD/MVK/EBP/CYP51A1/DHCR7/LSS/SQLE/HMGCS1/IDI1/FDPS/MSMO1/FDFT1
WP_CHOLESTEROL_METABOLISM_WITH_BLOCH_AND_KANDUTSCHRUSSELL_PATHWAYS	WP_CHOLESTEROL_METABOLISM_WITH_BLOCH_AND_KANDUTSCHRUSSELL_PATHWAYS	41	-0.642451373870867	-1.93801538061116	5.90701996675181e-05	0.00435431757549134	0.00373963218947746	2014	tags=61%, list=14%, signal=53%	GGPS1/NSDHL/SREBF2/ACSL3/SREBF1/MVK/EBP/NR1H3/CYP51A1/DHCR7/LSS/FADS1/FADS2/SQLE/HMGCS1/ACAT2/ELOVL3/IDI1/FDPS/MSMO1/CYP46A1/FDFT1/ABCG1/ELOVL5/SCD
WP_OSTEOBLAST_DIFFERENTIATION_AND_RELATED_DISEASES	WP_OSTEOBLAST_DIFFERENTIATION_AND_RELATED_DISEASES	80	-0.53530131365833	-1.81733365175977	8.1862899388749e-05	0.00528015701057431	0.00453477376877149	3776	tags=51%, list=26%, signal=37%	PIK3C3/FGFR3/MAPK12/FZD6/LRP6/MAPK8/FZD9/PTCH1/JAG2/PRKCQ/FZD5/SMO/WNT5A/MAPK3/MAPK9/SMAD4/PRKCE/PRKCI/MAPK7/PPARG/DLL3/FZD7/WNT8B/PRKCB/RBPJ/SMAD5/MAPK14/MAPK11/NOTCH1/DLL1/WNT2B/HES6/WNT3/PIK3CA/WNT3/FGF9/FZD8/WNT3/DLL1/FGFR1/FZD4/HES2
WP_CHOLESTEROL_BIOSYNTHESIS_PATHWAY	WP_CHOLESTEROL_BIOSYNTHESIS_PATHWAY	15	-0.79607349862946	-1.90891063279462	0.000182214192736343	0.010446947050217	0.00897218422713455	2759	tags=87%, list=19%, signal=70%	HMGCR/MVD/NSDHL/MVK/CYP51A1/DHCR7/LSS/SQLE/HMGCS1/IDI1/FDPS/MSMO1/FDFT1
WP_COMPLEMENT_SYSTEM	WP_COMPLEMENT_SYSTEM	44	-0.606553095307954	-1.85482008450727	0.000249614093026642	0.0128800872001747	0.0110618455962333	764	tags=24%, list=5%, signal=23%	LAMB1/GNA15/ITGB3/PLAUR/C5/CALR/SELL/ICAM2/ITGA2B/SELP/C9
WP_DNA_MISMATCH_REPAIR	WP_DNA_MISMATCH_REPAIR	23	-0.695703379415689	-1.8407118480934	0.000472491943781969	0.0218732121871228	0.0187854392712743	2416	tags=57%, list=17%, signal=47%	POLD3/PCNA/RFC5/RPA2/RFC4/POLE4/LIG1/MLH1/RFC1/RPA1/RFC2/RFC3/EXO1
WP_GASTRIN_SIGNALING_PATHWAY	WP_GASTRIN_SIGNALING_PATHWAY	94	-0.495077092604686	-1.72119187227263	0.000508679353188901	0.0218732121871228	0.0187854392712743	2630	tags=33%, list=18%, signal=27%	BAD/MAP3K11/ARRB1/GSK3B/YES1/MAPK3/PLCG1/PRKACA/MAPK9/PRKCE/NFKBIA/BCL2L1/PPARG/RELA/RPS6KB1/PRKD2/NFKB1/STAT3/MAPK14/GNAQ/CDKN1A/AKT1/CASP3/PTK2/PAK1/KIT/EGR1/PIK3CA/ARHGEF28/BORCS8-MEF2B/SERPINB2
WP_GPCRS_OTHER	WP_GPCRS_OTHER	27	0.653360229938059	1.93713005927842	0.000654266932347343	0.025969364391633	0.0223033504873062	389	tags=26%, list=3%, signal=25%	ADORA2A/CXCR3/CCR5/GPR18/CHRM2/GPR55/P2RY11
WP_PURINERGIC_SIGNALING	WP_PURINERGIC_SIGNALING	20	0.714762996276666	1.94787647766682	0.000751828135033887	0.0273328977201547	0.023474398082793	541	tags=30%, list=4%, signal=29%	ADORA2A/P2RX6/LPAR4/P2RY11/LPAR6/P2RY10
WP_SLEEP_REGULATION	WP_SLEEP_REGULATION	12	0.790210731264888	1.91377675387205	0.000834273892461292	0.0273328977201547	0.023474398082793	1	tags=8%, list=0%, signal=8%	ADORA2A
WP_MEVALONATE_ARM_OF_CHOLESTEROL_BIOSYNTHESIS_PATHWAY	WP_MEVALONATE_ARM_OF_CHOLESTEROL_BIOSYNTHESIS_PATHWAY	12	-0.796040198998379	-1.80361610651769	0.000847531712252858	0.0273328977201547	0.023474398082793	2759	tags=92%, list=19%, signal=74%	HMGCR/ACAT1/MVD/GGPS1/MVK/HMGCL/HMGCS1/ACAT2/IDI1/FDPS/FDFT1
WP_STEROL_REGULATORY_ELEMENTBINDING_PROTEINS_SREBP_SIGNALING	WP_STEROL_REGULATORY_ELEMENTBINDING_PROTEINS_SREBP_SIGNALING	62	-0.521197226284629	-1.69698133327138	0.0016738753995408	0.0479844281201697	0.0412106165617941	2769	tags=38%, list=19%, signal=31%	ACSS1/HMGCR/MVD/ACLY/PRKAG1/PRKACA/PPARG/SEC24D/SREBF2/SREBF1/NFYA/AKT1/CYP51A1/LSS/SQLE/AMFR/HMGCS1/PIK3CA/IDI1/FDPS/FDFT1/PRKAB1/SCD/INSIG1
WP_RAS_SIGNALING	WP_RAS_SIGNALING	131	-0.428377332459586	-1.55988214547441	0.00158805506005378	0.0479844281201697	0.0412106165617941	2692	tags=33%, list=19%, signal=27%	NTRK1/BAD/RGL2/NF1/INSR/RALBP1/AKT3/MAPK3/PLCG1/RASA2/RAB5B/PRKACA/MAPK9/FLT3/PAK2/RASGRP2/BCL2L1/RELA/ETS1/RASGRP1/ABL2/GNG4/AKT3/IGF1R/PRKCB/NFKB1/KSR1/AKT1/RASGRP3/RAC3/GNB4/RRAS/PAK1/KIT/FLT1/PIK3CA/KSR2/FOXO4/RASA3/GNG7/GNG2/AFDN/SHC4/FGFR1/GAB2
