# Supplementary material for: Enhancer looping protein LDB1 modulates MYB expression in T-ALL cell lines in vitro by cooperating with master transcription factors
Source: J Exp Clin Cancer Res. 2024 Oct 9;43:283. doi: 10.1186/s13046-024-03199-1 (PMC11462673; doi:10.1186/s13046-024-03199-1)
Supplement: Supplementary file 20 — Supplementary Material 21. Supplementary Table 9. The peaks identified by CUT&Tag analysis of LDB1 in 6T-CEM cells [file 13046_2024_3199_MOESM20_ESM.xlsx]

## Sheet: Sheet1
6T-CEM LDB1 peaks
chr	start	end
chr6	135322701	135323657
chr21	38474926	38477699
chrX	38652250	38653594
chr1	160538653	160540985
chr7	16268751	16269403
chr5	129377418	129378126
chr16	73396495	73397674
chr2	82852934	82854274
chr17	42307785	42324285
chr3	122354713	122356685
chr1	101128112	101128783
chr16	25553608	25554809
chr20	14485441	14487300
chr14	72516587	72519891
chr17	48477005	48478878
chr3	196510102	196513322
chr10	94298089	94301223
chr5	86526617	86527160
chr19	51544066	51550328
chr1	222325859	222326647
chrX	130951903	130952752
chr14	105980754	105985172
chr11	59706792	59707830
chr12	121649024	121654531
chr3	44438932	44440293
chr17	78722284	78727229
chr13	48562277	48563369
chr4	123347737	123351379
chr12	101854306	101856353
chr6	33903058	33906644
chr9	121169019	121170999
chr17	28585135	28586902
chr13	99053571	99054720
chr4	6258359	6260613
chr11	128677926	128679005
chr5	141605529	141606058
chr1	53567568	53569430
chr6	81130408	81131592
chr3	118145840	118147343
chr3	14229813	14233924
chr4	40204186	40206254
chr17	67783582	67786339
chr9	97938083	97938683
chr3	46432966	46434459
chr3	186024691	186026452
chr4	40306987	40313040
chr20	39700120	39700918
chr5	108548688	108550085
chr12	51395260	51396078
chr21	42423942	42426240
chrX	66014734	66015867
chr15	59812053	59814990
chr1	9410243	9411334
chr4	112056662	112058127
chr11	120339432	120339927
chr1	93029235	93030604
chr19	12935857	12939463
chr12	51972430	51973399
chr2	15177001	15177625
chr1	210582160	210583357
chr7	142800767	142807283
chr10	92754745	92757528
chr9	105405047	105406148
chr6	36953658	36956675
chr2	123696908	123697608
chr4	78691154	78693104
chr6	133983210	133983834
chr4	108359339	108361388
chr21	20592182	20593430
chr8	52176968	52177693
chr14	98209717	98210933
chr3	45868789	45870544
chr17	27355459	27357861
chr7	92754748	92756077
chr19	15843833	15845432
chr22	42179458	42183645
chr22	19419094	19420430
chrX	148310418	148312379
chr2	176516093	176516514
chr13	50264763	50268255
chr15	59975530	59976965
chrX	77003889	77004570
chr12	52661876	52664009
chr3	163129157	163129715
chr3	186060237	186061773
chr17	8708661	8710135
chr12	674147	675512
chr2	203717299	203718466
chr22	25735529	25738403
chr19	33124391	33125400
chr11	34936816	34937726
chr18	25223088	25223589
chr3	38426654	38427344
chr8	26391090	26391577
chr1	108050167	108051208
chr19	44058609	44060643
chr12	11798818	11799886
chr9	89276753	89277797
chr6	2541906	2544121
chr18	25239571	25241270
chr11	63582123	63583375
chr15	42607932	42608503
chr13	28408098	28409701
chr20	19662920	19663996
chr20	32285476	32286209
chr4	177367227	177367881
chr3	155554946	155555889
chr2	239857503	239859050
chr9	82763663	82764621
chr8	81146923	81147624
chrX	66012008	66013441
chr15	62128730	62129440
chr17	16297610	16299105
chr12	68450619	68451904
chr7	142808243	142810261
chr1	64006257	64007419
chr1	19474805	19480860
chr3	162134390	162134938
chr6	53309183	53310051
chr3	108119585	108120295
chr17	27986899	27988853
chr17	40827439	40828397
chr1	76104845	76105717
chr10	74589245	74589713
chr1	212635196	212639611
chr1	229140741	229144318
chr5	131639976	131641178
chr6	45450085	45451354
chr5	80204795	80205856
chr11	95733997	95734580
chr12	51366937	51370584
chr6	109304001	109305169
chrX	79258788	79259680
chr12	32053994	32055022
chr14	65846898	65847749
chr19	39252533	39253539
chr16	27429503	27433444
chrX	23365468	23366544
chr3	101530186	101530842
chr8	102898293	102900466
chr9	88933431	88934443
chrX	65750309	65752187
chr17	29674341	29674905
chr6	14451193	14454131
chr7	139183924	139184460
chrX	4710435	4711503
chr19	15466198	15467731
chr19	10104689	10106692
chr5	153352556	153353327
chr14	76031788	76032970
chr1	33396630	33397379
chr2	234267053	234269080
chr2	15141890	15143962
chr12	51380764	51385267
chrX	5051345	5052426
chrX	38634351	38635191
chr3	108124568	108126529
chr3	197443409	197445713
chr1	156176486	156179821
chr2	191022368	191024015
chr10	92688797	92692742
chr2	223488898	223489682
chr17	1257921	1259768
chr15	64430142	64430647
chr21	37045185	37045696
chr17	78664052	78668391
chr18	13313005	13313876
chr5	76849109	76851707
chr6	30514210	30518162
chr12	1122659	1123217
chr1	225998611	226000329
chr5	131209215	131210222
chr19	21627017	21628097
chr6	146770306	146771695
chr11	3784617	3785762
chr4	168421399	168422148
chr6	24918705	24920328
chr9	77908779	77909642
chr16	23514164	23516254
chr9	8719900	8720514
chr14	106227995	106229443
chr1	31596044	31596944
chr16	75074977	75076059
chr1	30768029	30770578
chr16	35559962	35561196
chr4	96052660	96053159
chr16	29382902	29384358
chr17	888754	889619
chr1	117612587	117616673
chr7	150663178	150666184
chr4	163895329	163895899
chr20	5488837	5490425
chr1	53047770	53048609
chr16	55435172	55436081
chr8	8776535	8779056
chr14	52265117	52265969
chr1	154497028	154497434
chr22	40054800	40055958
chr7	92639336	92640448
chr1	19179692	19180470
chr6	15299000	15300937
chr11	123504045	123504967
chr22	23174731	23178086
chr2	16436933	16440015
chr3	155333239	155336620
chr13	59901111	59901536
chr19	13098836	13105726
chr5	98593365	98593816
chr6	22473847	22475132
chr6	135346144	135347042
chr11	127733550	127734088
chr5	172687978	172690997
chr16	57688261	57691391
chr9	121908968	121910153
chr5	80180809	80182417
chr9	77900603	77902038
chr16	12613188	12614178
chr7	44991777	44995446
chr4	123599837	123600420
chr5	159393802	159394560
chr7	150668034	150669003
chr17	74779316	74781119
chr4	40299681	40302033
chr1	200154117	200154687
chr1	204459586	204464767
chr7	44995889	44998324
chr21	42051491	42052526
chr3	14760960	14762124
chr11	128476722	128477664
chr2	234626642	234627539
chrX	19840872	19841445
chr12	9764659	9765245
chr4	9607555	9609520
chr9	109446842	109448460
chr5	171985013	171985884
chr19	54386692	54390110
chr8	10775914	10778148
chr9	96632079	96633132
chr17	17304187	17306605
chr4	40302747	40305741
chr12	32031138	32032287
chr17	58152639	58153548
chr19	46980282	46981308
chr9	131732949	131734615
chr15	81944555	81945661
chr17	49831712	49834445
chr11	102341835	102342631
chr17	41678753	41679771
chr5	119329724	119331164
chr15	57321301	57324267
chr18	70621596	70622267
chr17	62085277	62086688
chr3	130850089	130850829
chr11	35122067	35123594
chr13	58926160	58927239
chr20	32508212	32512555
chr22	50670673	50673907
chr12	124605107	124610627
chr2	46304558	46305877
chr2	80011874	80012341
chr5	88379798	88381257
chr14	64989914	64991191
chr3	194304065	194308237
chr17	31535208	31537167
chr16	23900767	23903389
chr19	16081841	16088406
chr17	55450436	55452083
chr2	39216314	39217394
chr6	135323932	135325339
chr16	9843226	9843908
chr11	128738238	128740000
chr6	29490121	29491705
chr17	27612756	27614057
chrX	79366560	79369085
chr10	71795216	71800758
chr1	111213737	111215306
chr1	167130767	167132075
chr5	76401782	76403417
chr11	114215230	114218506
chr2	54572816	54575121
chr14	73740432	73746026
chr12	129485962	129488880
chr22	50643636	50644287
chr3	161950250	161950792
chr14	106134665	106135373
chr19	44553165	44554370
chr16	27171977	27175136
chr22	44950812	44951648
chr19	15292283	15293730
chr12	54303780	54304979
chr2	174792401	174792933
chr3	45974753	45977265
chr13	43243354	43244171
chr15	70424582	70426071
chr22	42921962	42924152
chr3	113606524	113607755
chr22	46238458	46241149
chr7	39509195	39510274
chr13	100341214	100341664
chr20	3651232	3655983
chr16	89003299	89006683
chr2	181786991	181788472
chr4	6276786	6281132
chr1	114379557	114380867
chr1	206083180	206084002
chrX	109958709	109960417
chr13	67275390	67276342
chr10	97969390	97969985
chr12	68364766	68365750
chr17	73010833	73011923
chr11	61831716	61835637
chr6	37301683	37303176
chr10	88830624	88831102
chr1	232923698	232924841
chr18	2089306	2089894
chr1	10917816	10918812
chr20	38804020	38808494
chr3	153221676	153222478
chr16	29008001	29011694
chr1	31826926	31827860
chr11	43868911	43869826
chr16	26597935	26598448
chr16	78192814	78193396
chrX	2818998	2821052
chr5	4531980	4533104
chr4	11100077	11100743
chr5	76403724	76405378
chr1	115547167	115548389
chr10	7034959	7035995
chr10	35378474	35380163
chr16	54510633	54512495
chr17	37124552	37125120
chr12	71236048	71237583
chr9	120896496	120898330
chr20	41150087	41152418
chr13	110420715	110423111
chr7	56106051	56108125
chr19	17789769	17792531
chr4	100539674	100540129
chr11	58691499	58692536
chr17	27602136	27605002
chr9	81596643	81597668
chr17	43240628	43241081
chr2	108080143	108080510
chr9	73009798	73010503
chrX	15515950	15516427
chr12	29026202	29026792
chr14	78047913	78048657
chr3	184472612	184473571
chr6	39089355	39091435
chr17	16398259	16399137
chr6	155079571	155080858
chr12	120479607	120482152
chr9	105127441	105129673
chr20	38872022	38876386
chr6	26360420	26361191
chr4	13980988	13982331
chr6	37289357	37290708
chr14	70237522	70238347
chr1	101311053	101313219
chr7	77351522	77351994
chr14	106590885	106593310
chr1	75720634	75721534
chr5	140266822	140267716
chr6	36911909	36912976
chr6	45495670	45496345
chr6	42009681	42011918
chr2	117485205	117486529
chr17	2789888	2793750
chr21	35026546	35027807
chr1	86991669	86992684
chr19	35203918	35207666
chr6	52176557	52176912
chr15	64622644	64623265
chrX	154123249	154124191
chr1	194534105	194535718
chr22	43262835	43264945
chr5	170277272	170280558
chr11	95078203	95078901
chr5	169745690	169746710
chr10	100510346	100511545
chr3	7876701	7877205
chr4	36280473	36281094
chr1	233251170	233251760
chr22	26596867	26597639
chr5	96816193	96817264
chr4	103415184	103416423
chr9	133472262	133477030
chr7	142797236	142799622
chr9	96681112	96681899
chr17	2192048	2193396
chr17	26880898	26881674
chr1	46689272	46690121
chr4	152013988	152014649
chr2	128713580	128717026
chr9	129860487	129864654
chr8	20115011	20116209
chr18	58694704	58695375
chr3	185976041	185977684
chr16	30623282	30624809
chr12	47206427	47207741
chr14	73751061	73757235
chr11	35177311	35178379
chr12	82426143	82426905
chr16	82650334	82651089
chr9	95462323	95463893
chr1	229145953	229150073
chr14	59398622	59399218
chr21	34908440	34909568
chr1	210789892	210791709
chr12	31896409	31896948
chr12	56581153	56582326
chr18	8948854	8952395
chr20	44532585	44533430
chr17	49748145	49749892
chr1	30759833	30762787
chr19	54207815	54211608
chr2	54589141	54589859
chr13	59440196	59441937
chr22	46806708	46807785
chr6	129852315	129852922
chr18	25243953	25244863
chr6	131197644	131198282
chr1	207872342	207874695
chr19	3132538	3134072
chr17	17756673	17761104
chr20	51978038	51978706
chr14	50853917	50855196
chr20	19391356	19393042
chr3	31461921	31463804
chr5	89343720	89344090
chrX	31132377	31133409
chr6	37459871	37460558
chr11	62041338	62042683
chr19	47728139	47731559
chr3	33006011	33009057
chr11	128727495	128729803
chrX	7092568	7093254
chr20	32678710	32683816
chr16	88798219	88801095
chr20	15918715	15919811
chr2	108594897	108595415
chr10	43416923	43418659
chr1	206080392	206081306
chr10	120144426	120146176
chr10	45470098	45470927
chr9	125585486	125586908
chr3	106533622	106534963
chr18	69830366	69830724
chr13	86882416	86883257
chr15	24764073	24764800
chr1	28198953	28200031
chr3	128481018	128484368
chr2	42648916	42649625
chr4	113901891	113903658
chr8	8346296	8346939
chr4	3304866	3307278
chr6	135195545	135196013
chr19	20997597	20998525
chr17	48372776	48373470
chr20	11790039	11790459
chr3	198098909	198099540
chr4	40306082	40306650
chr10	77263683	77264923
chr12	62910624	62911154
chr15	47363940	47365393
chr15	31447917	31449672
chr3	131075666	131076284
chr16	3348356	3349507
chr10	73244984	73245354
chr9	89555081	89557011
chr10	102633250	102636447
chr10	100358507	100359731
chr6	2037333	2039290
chr2	167135759	167136108
chr2	181305511	181305984
chr3	31225014	31227249
chr2	30290542	30291352
chr19	35451269	35452156
chr8	127959962	127960768
chr8	81148026	81148651
chr15	28911193	28911783
chr1	3879991	3882493
chr6	3622919	3625413
chr17	26882164	26883023
chr17	48439503	48443754
chr3	67016766	67017601
chr4	124589738	124590805
chr5	151916293	151917135
chr10	8438588	8439331
chr10	16995872	16996431
chr7	29337285	29338057
chr10	12181171	12181879
chr4	152138538	152139251
chr10	71892948	71894648
chr19	6800673	6802921
chr8	65946061	65946506
chr22	19890035	19893774
chr1	107897301	107897832
chr5	52725284	52726119
chr1	57218109	57219031
chr8	143344274	143346374
chr1	223110561	223111211
chr21	37357983	37359119
chr5	172395456	172396254
chr13	48496125	48497151
chr7	149868746	149871483
chr6	144468719	144469276
chr19	16435229	16437126
chr15	95929222	95929798
chr17	37827875	37829016
chr6	158807637	158808609
chr1	12210216	12211241
chr2	237617112	237617854
chr2	234670832	234672168
chr1	145932545	145933177
chr11	6084501	6085476
chrX	44314297	44314783
chr16	89095727	89099292
chr14	100441066	100442609
chr1	108015796	108017018
chr4	108094020	108095641
chr4	143854562	143855125
chr6	6407045	6407754
chr6	81293310	81294501
chr10	46018561	46018978
chr16	47229089	47231100
chr21	45255236	45258487
chr19	38316740	38318167
chrX	1249019	1250359
chr22	17097641	17099459
chr7	24437242	24439005
chr1	4327258	4329124
chr12	51320816	51321482
chr17	31432009	31434618
chr11	95077119	95077922
chr11	129888409	129889046
chr22	39832634	39833215
chr8	93109934	93110745
chr8	125941257	125942704
chr10	43731579	43731979
chr15	58013604	58014420
chr15	91565573	91567166
chr8	29752303	29753803
chr16	29381430	29382406
chr10	114801307	114802443
chr8	10140950	10141603
chr2	128732905	128737634
chr1	41882131	41882697
chr8	54153191	54153910
chr1	23896111	23896988
chr16	17368629	17371227
chr16	27966377	27967878
chr2	12074152	12074772
chr22	17980024	17981072
chr6	14448897	14450279
chr17	48546489	48547364
chr1	92544726	92545075
chr22	28820783	28823997
chr5	39370561	39371566
chr6	14381596	14382910
chr8	134332226	134333616
chr9	128558429	128559437
chr15	81941566	81942455
chr19	55250918	55254642
chr2	62180634	62181400
chr3	15291785	15292802
chr21	46320049	46320967
chr6	34272306	34274357
chr13	52187257	52187812
chr12	11545321	11546326
chr1	108098888	108100604
chr3	52721015	52721595
chr3	143442439	143443368
chr4	151940238	151940748
chr8	92673941	92674782
chr9	98173682	98175741
chr19	52936184	52937062
chr17	56296470	56297689
chr15	85582523	85583187
chr21	31397701	31398965
chr20	62872831	62875216
chr8	73747863	73748761
chr4	166896160	166896792
chr8	129179587	129180595
chr13	99045900	99046799
chr1	58754241	58755770
chr10	34743665	34744228
chr4	98446350	98448151
chr17	26883906	26885669
chr17	48482922	48484564
chr1	167150045	167151817
chr4	48211810	48212884
chr5	102313834	102314301
chr8	134160911	134161411
chr12	795321	795651
chr16	21835796	21836685
chr16	75042713	75043333
chr1	160046313	160047763
chr13	111573301	111574195
chr20	4262515	4263765
chr20	43958393	43960446
chr4	144644835	144647495
chr14	95462280	95464832
chr1	108079536	108081076
chrX	2712622	2713921
chr3	108126836	108127898
chr16	12377053	12378431
chr1	16053082	16054798
chr19	50710603	50714139
chr20	60041299	60042033
chr22	32880778	32881701
chr3	179265664	179266598
chr16	69071810	69072780
chr18	22838667	22839196
chr1	107864334	107866277
chr3	182937522	182937978
chr6	107989929	107992602
chr1	226764465	226765708
chr10	61779901	61780792
chr11	128680633	128681793
chr20	57450194	57453158
chr22	46603718	46604919
chr16	21837176	21837577
chr11	119087001	119090107
chr3	46426486	46428286
chr15	26739862	26741052
chr22	42115016	42115857
chr8	60238377	60238973
chr1	175208675	175209939
chr2	172931203	172931847
chr10	30750123	30752306
chr15	62055909	62057138
chr14	50875058	50876130
chr1	206093355	206094423
chr1	245378055	245378935
chr14	89164483	89165706
chr8	129167976	129169042
chr3	45874537	45875116
chr4	79678561	79679036
chr6	105810189	105810920
chr17	51330784	51331350
chr4	40348914	40350442
chr9	89501295	89502525
chrX	7083672	7084608
chr17	63419767	63422133
chr17	15236109	15236685
chr18	47999038	48000293
chr14	72594174	72595007
chr19	47752279	47753934
chr17	78816856	78820734
chr3	19811599	19812226
chr2	101882872	101883234
chr2	212979848	212980251
chr10	20616870	20617459
chr13	59531436	59532035
chr13	102779122	102780314
chr15	94607110	94607711
chr1	226804013	226805661
chr6	25055823	25056871
chr2	44089864	44091369
chr2	232242239	232243920
chr7	36472528	36474990
chr9	121646628	121647611
chr16	24135346	24136579
chr5	6729423	6730102
chr17	2435312	2437027
chr17	15444598	15445195
chr17	28039103	28040248
chr2	165610510	165610934
chr7	16079213	16080688
chr7	146136444	146136849
chr1	248945712	248946240
chr10	6474032	6474424
chr10	11140792	11141809
chr11	128274807	128275282
chr12	89770172	89770832
chr13	59464593	59465522
chr4	25952649	25953479
chr5	139666113	139671818
chr19	39061154	39061974
chr17	68127983	68128938
chr3	107065127	107065848
chr10	12112583	12113807
chr19	18317907	18319099
chr3	196631764	196634353
chr20	21017575	21018383
chr6	35062576	35064844
chr12	94099030	94101892
chr19	34960674	34964447
chr1	165841414	165843145
chrX	136688947	136689877
chr2	82875338	82876486
chr7	157401299	157404237
chr22	50701616	50703560
chr1	111515900	111517217
chr18	26710174	26710867
chr18	49880715	49881188
chr4	55386266	55387629
chr6	127971869	127972424
chr8	16477318	16477841
chrX	66118743	66119164
chr10	119807897	119808451
chr1	39183586	39184689
chr1	58149372	58149769
chr7	101586811	101588087
chr5	112580760	112583626
chr10	22682373	22683988
chr6	37182774	37183566
chr15	57767317	57768239
chr16	87729221	87730275
chr20	15895407	15896035
chr4	185384747	185385943
chr6	158026069	158028200
chr1	56525561	56526024
chrX	136897772	136899144
chr2	42662783	42663807
chr22	30398087	30399798
chr1	26378192	26379391
chr1	116962699	116963446
chr7	44998642	45000800
chr8	10248273	10249092
chr15	56537870	56538307
chr18	59690380	59690977
chr1	199041555	199041935
chr5	145854671	145855178
chr6	25958649	25959103
chrX	23493711	23494397
chr11	108887539	108888000
chr3	142046341	142046687
chr17	82199670	82202270
chr1	21625350	21627339
chr19	35219405	35221645
chr2	177907968	177908783
chr11	59705497	59706500
chr1	9998	10357
chr16	68332151	68332963
chr17	3750059	3752680
chr15	33016465	33017088
chr15	74386126	74393634
chr3	35296516	35297273
chr4	147944821	147945315
chr1	212009369	212009702
chr6	137736087	137736941
chrX	118948226	118948552
chr10	74058092	74058458
chr13	77779872	77780502
chr8	9074371	9075430
chr1	23524455	23527622
chr1	109619608	109625456
chr14	23112349	23113178
chr2	67993098	67994243
chr14	72401770	72402339
chr8	65955779	65956255
chr2	54570904	54571580
chr3	45880543	45882018
chr4	123443876	123444717
chr2	74036541	74038408
chrX	71102887	71103908
chr2	46439499	46441230
chr2	174210926	174211342
chr1	198656443	198656906
chr4	108433689	108434624
chr6	90044285	90045492
chr8	66142085	66142867
chr8	125125465	125126113
chr12	8610859	8611477
chr15	40398093	40398886
chr5	151914199	151914753
chr20	39195370	39196994
chr19	49568077	49568476
chrX	129735463	129737208
chr19	54518782	54522158
chr12	94435305	94436003
chr7	24896891	24897699
chr1	203039403	203041090
chr19	6237815	6240441
chr7	44847326	44848720
chr10	7907839	7909213
chr2	108678172	108679347
chr3	108098927	108101353
chr1	36223269	36225331
chr16	29662396	29666364
chr20	44217324	44218749
chr8	80960469	80961208
chrX	45903385	45904246
chr16	22215944	22217080
chr11	122716141	122718203
chr1	230086669	230087785
chr1	98306628	98307111
chr2	62054882	62055510
chr2	186457956	186458367
chr5	108953994	108954304
chr5	176440605	176442317
chr6	100915983	100916354
chr6	106519510	106521259
chr6	110389841	110390460
chr8	59327494	59327855
chr8	104664962	104665870
chr11	95715706	95716324
chr12	8320263	8321149
chr12	13061297	13061840
chr12	129563375	129563921
chr2	233384291	233387177
chr21	42461890	42462849
chr2	234693963	234694894
chr12	106983800	106984930
chr11	64499264	64500197
chr11	128341452	128343558
chr1	10510531	10512103
chr14	68482719	68485425
chr20	35166174	35167005
chr8	95211768	95215040
chr7	132489640	132490957
chr1	30854893	30856003
chr4	184684623	184685311
chr15	94584675	94586159
chr4	123346305	123347316
chr10	127523723	127524505
chr17	59290290	59291104
chr2	101328087	101329494
chr2	232038372	232038769
chr1	160567187	160568852
chr3	136135103	136135921
chr1	199173872	199174689
chr5	76542957	76543546
chr8	124650158	124651944
chr12	7676457	7678007
chr12	122155425	122156474
chr15	93291171	93291879
chr14	100067001	100070016
chr20	50109947	50110807
chr17	3763429	3766604
chr18	31633568	31635202
chr14	105985795	105988909
chr6	40413211	40414286
chr17	43283605	43284019
chr16	23896877	23897715
chr16	89031862	89032774
chr19	12913802	12914840
chr3	15327323	15329141
chr6	51049573	51050366
chr11	43689214	43690181
chr22	17086551	17088853
chr17	48453410	48453786
chr1	107861909	107862561
chr2	181790659	181791426
chr2	201191302	201192269
chr3	16936166	16936571
chr5	21219411	21220286
chr5	73387672	73389064
chr6	90471314	90471876
chr12	32264686	32265636
chr12	104469214	104470492
chr13	20457561	20458169
chr13	59445960	59446285
chr13	94202419	94202888
chr9	133676758	133678714
chr19	2883997	2884906
chr19	49404943	49406015
chr14	67390671	67392952
chr2	236956039	236956855
chr9	76456124	76456966
chr11	118241158	118241985
chr15	69468194	69469447
chr10	128061891	128063530
chr17	27651214	27654851
chr8	8289255	8289560
chr16	16119553	16121917
chr19	39941681	39942045
chr2	164910101	164910865
chr2	172371073	172372163
chr2	172395429	172396403
chr2	176518814	176519414
chr1	154629080	154629439
chr20	39703824	39704417
chr20	39845343	39846017
chr3	81378756	81379257
chr5	72988807	72989183
chr13	67048285	67049013
chr14	38828309	38828722
chr14	81267946	81268439
chr15	91308050	91308504
chr15	91660128	91660658
chr20	33689953	33691265
chr8	65954295	65955417
chr22	23215118	23217604
chr10	84525048	84525778
chr17	74462950	74463830
chr1	172639158	172639793
chr7	37382402	37382905
chr19	32641978	32643836
chr8	20234389	20235116
chr12	116559159	116560031
chr1	247548110	247548484
chr1	39269359	39270266
chr14	89673593	89674149
chr3	198099795	198104225
chr13	106683895	106684460
chr19	19058967	19061690
chr15	69758912	69759712
chr2	113551767	113552322
chr16	74607870	74609545
chr17	48488291	48489425
chr3	195117592	195119155
chr14	22561596	22562340
chr7	50338430	50339135
chr7	150357273	150358402
chr8	129386297	129387002
chr16	17013626	17014272
chr17	32971238	32971562
chr18	74631326	74631868
chr1	108051506	108052133
chr21	38478007	38480417
chr22	35900691	35901894
chr3	182913788	182914202
chr4	108540412	108540940
chr5	111447762	111448175
chr6	53735855	53736348
chr9	110143952	110144349
chr11	35077857	35078922
chr11	39367121	39367439
chr12	8537670	8538682
chr22	44160129	44161149
chr18	45998244	45998897
chr13	64052368	64053993
chr3	195114818	195117015
chr13	59460987	59461714
chr10	11177780	11179071
chr7	1961712	1962338
chr22	24432724	24435388
chr19	15874990	15875824
chr1	57079266	57079919
chr17	77085503	77086705
chr20	48934964	48935656
chr1	91804022	91805682
chr5	178507168	178507700
chr3	46970391	46972257
chr13	28497661	28498927
chr1	117718890	117719323
chr16	27168940	27171415
chr4	184790807	184791371
chr8	124564391	124564980
chr12	47215279	47216012
chr2	212958518	212959759
chr20	17958713	17959339
chr20	20638086	20638722
chr6	135173577	135174146
chr10	12201372	12201884
chr10	64507991	64508402
chr12	89244721	89245576
chr9	95133027	95133571
chr12	51970816	51971284
chr15	33125998	33126667
chr2	172461603	172463356
chr7	24971061	24972545
chr20	60208728	60209502
chr22	23579921	23581599
chr4	10092923	10096599
chr10	17425745	17426332
chr8	67967485	67969481
chr11	12149523	12151307
chr1	45543595	45544619
chr18	63137745	63138836
chr22	42173697	42174710
chr7	50333347	50333724
chr1	145045760	145046135
chr17	17761404	17764971
chr3	196609203	196610632
chr4	10180697	10181924
chr11	59766548	59767600
chr19	2949205	2951173
chr19	35295568	35297199
chr6	25035392	25037332
chr11	73153683	73155088
chr17	39165914	39167825
chr1	94694063	94694731
chr21	8420109	8420704
chr3	3191961	3192598
chr3	17905141	17906681
chr3	41167485	41168203
chr4	80138996	80139409
chr4	146975543	146975996
chr5	129379271	129379742
chr6	143968635	143969610
chr7	43577374	43577778
chr8	58801222	58801894
chr12	129564434	129565709
chr13	28610973	28612393
chr1	58135692	58137073
chr2	230658389	230661955
chrX	65813729	65814222
chr11	35107832	35108837
chr20	13684570	13685141
chr1	173205310	173206071
chr10	22491984	22492603
chr16	16061130	16063411
chr2	68726681	68727894
chr10	30437006	30437781
chr7	24896014	24896532
chr7	33883388	33883789
chr15	74399608	74400727
chr17	49738914	49741059
chr12	85469380	85469828
chr9	79866514	79867791
chr1	206252856	206253529
chr21	42460399	42461612
chr6	137880816	137881881
chr8	130068427	130068900
chr14	103747862	103749013
chr1	228420953	228422011
chr1	146386920	146389425
chr2	79993034	79994537
chr20	20946317	20947285
chr21	31674987	31675667
chr3	43113762	43114544
chr1	172679123	172679710
chr5	88827104	88827544
chr1	221708049	221708393
chr6	112286069	112286400
chr1	14436935	14437460
chr10	61765449	61766078
chr11	58739801	58740762
chr17	8898919	8899832
chr1	28884612	28885868
chr2	108652518	108653186
chr4	51023	52083
chr11	36684841	36685448
chr22	48567225	48568316
chr14	72476396	72477244
chr2	135887729	135889190
chrX	124216542	124219410
chr12	51377965	51380100
chrX	7110353	7111504
chr10	2908656	2909998
chr14	106874249	106875274
chr1	4603228	4603931
chr13	75326194	75326979
chr12	32025055	32026139
chr5	76331000	76331880
chr16	89113445	89115814
chr3	22450606	22451763
chr17	26883270	26883665
chr17	43359576	43362609
chr17	60381863	60382452
chr19	23799327	23799659
chr21	42420529	42421554
chr3	131796231	131797050
chr1	198187938	198188647
chr3	182911096	182912223
chr1	198669170	198669443
chr4	111120599	111121106
chr4	122578406	122579032
chr8	23668495	23668938
chr9	7067221	7067551
chr10	84333835	84334370
chr12	74732803	74733151
chr14	20476613	20478332
chr13	48504495	48506740
chr12	122082647	122084690
chr3	23070853	23072042
chr12	122751090	122751724
chr2	128472478	128476089
chr3	26595788	26597287
chr20	19440777	19441584
chr3	143168594	143169314
chr20	3645194	3647189
chr5	139261731	139263077
chr2	241732090	241732814
chr19	3275306	3276714
chr16	22533769	22535875
chr11	961331	962185
chr5	142866712	142867230
chr17	500042	501035
chr15	93231421	93232585
chr5	16082879	16083394
chr10	73956013	73958120
chr19	16069720	16071426
chr1	200652791	200653585
chr11	75103638	75104203
chr14	80976724	80979326
chr11	122743712	122745313
chr11	65927742	65929096
chr3	158621170	158621839
chr12	120759681	120761168
chrX	19846902	19847568
chr10	113960832	113961978
chr19	54369310	54370822
chr17	77666662	77667369
chr2	14967799	14968179
chr3	171428332	171428936
chr4	13980211	13980669
chr9	107161289	107161883
chr10	6665700	6666145
chr10	17662681	17663033
chr12	11894721	11895251
chr12	26845943	26846345
chr13	42071527	42071952
chr14	22095888	22096973
chr14	47778656	47779038
chr1	33045388	33046299
chr14	106230019	106230332
chr6	34284729	34285325
chr13	62996678	62997960
chr18	69980225	69980626
chr17	81426078	81430315
chr13	48491992	48493968
chr16	10965740	10966787
chr9	83628171	83630193
chr1	114417919	114418422
chr17	49117718	49118364
chr17	14550819	14551791
chr1	23816707	23817496
chr17	58343309	58345086
chr19	6060626	6061636
chr19	15868653	15869503
chr13	21377103	21378345
chr19	47240869	47244971
chr2	159129239	159131011
chr15	81414243	81415184
chr3	13132222	13133830
chr15	72167205	72171004
chr10	16996665	16998530
chr16	57256523	57257852
chr18	13207118	13208130
chr17	36188768	36189369
chr4	88730439	88731302
chr2	234271994	234272611
chr3	16300936	16301324
chr3	134496324	134496805
chr4	142703760	142704236
chr4	152255471	152255746
chr4	173252158	173252613
chr5	89313810	89314627
chr5	143601471	143602263
chr6	129020241	129020852
chr7	64806757	64807518
chr8	52249976	52250433
chr9	77594846	77595996
chrX	37365068	37365640
chr10	46019897	46020578
chr13	51590936	51591467
chr14	106230914	106231426
chr14	106231807	106232226
chr15	44137747	44138094
chr17	10050381	10051284
chr12	121128851	121129971
chr1	25774694	25775598
chr7	20219574	20220307
chr14	98166774	98168723
chr3	45914202	45917793
chr1	16904688	16906743
chr3	122730130	122730598
chr10	46091078	46094646
chr16	47958873	47959432
chr4	40247158	40247843
chr6	13766141	13767063
chr1	93716539	93717420
chr15	38638829	38639604
chr11	32056275	32056856
chr6	15296689	15297671
chr8	101314114	101314855
chr17	8412654	8413719
chr19	38663979	38665530
chr20	41142151	41143730
chr20	4766251	4767890
chr4	15765359	15766564
chr12	123719321	123720003
chr12	113127742	113131058
chr6	87756885	87757395
chr19	55626318	55626911
chr1	21630633	21634807
chr2	234483244	234484501
chr18	60130289	60130574
chr2	241340671	241341153
chr21	38487986	38488353
chr1	167984958	167985445
chr4	110527043	110527488
chr5	37553191	37553750
chr5	76318957	76320247
chr5	95973907	95974289
chr6	129687101	129687760
chr8	81132647	81133080
chr10	6883691	6884336
chr12	22160516	22160935
chr14	67881301	67881708
chr1	6316227	6318009
chr16	3221283	3222115
chr10	17744373	17745426
chr3	197730260	197731710
chr14	97776228	97778113
chr10	89685920	89686517
chr2	54590554	54591021
chr20	2379469	2379938
chr2	234288830	234292682
chr3	179032159	179033597
chrX	65697906	65699353
chr11	128378707	128380238
chr14	21924032	21924887
chr13	98975827	98976391
chr10	31090867	31091561
chr7	77529190	77529969
chr1	153343551	153344829
chr22	39956746	39958495
chr2	201787298	201788138
chr1	9239666	9240258
chr15	72365907	72366423
chr16	24013617	24014655
chr3	194255269	194256857
chr1	31505446	31507494
chr1	94091730	94093352
chr1	111221169	111222618
chr5	80191864	80193021
chr7	130393989	130395012
chr8	9088572	9089137
chr8	125278291	125278642
chr8	8869041	8869453
chr19	17498248	17499296
chr9	116958523	116959528
chr17	77389025	77390215
chr5	21225386	21226246
chr22	37305675	37310465
chr19	38939764	38943002
chr6	108714161	108715141
chr11	122695994	122697122
chr3	66392922	66394729
chr10	35414192	35415161
chr17	29931206	29931553
chr17	37133905	37134411
chr1	110898841	110899566
chr2	33366530	33366882
chr2	54588345	54588852
chr2	80073234	80073737
chr20	1434980	1435473
chr20	12211191	12211637
chr22	31891397	31891972
chr22	42462104	42462680
chr3	30988803	30989417
chr1	199172299	199172980
chr4	109576634	109577075
chr4	173924436	173925155
chr11	128302295	128302760
chr12	11897977	11898321
chr13	100388952	100389464
chr15	23503045	23504241
chr15	62094154	62094879
chr16	3215380	3216887
chr17	2215607	2216293
chr9	130535891	130537964
chr17	49403779	49405245
chr2	181763497	181764712
chr2	128753379	128754702
chr19	54189153	54191404
chr19	19063304	19064374
chr6	42045680	42046760
chr18	8938756	8939858
chr1	4444957	4445519
chr22	28736463	28737119
chr13	50244595	50245551
chr7	8131851	8132670
chr19	33160004	33161126
chr10	73921940	73922521
chr10	34764510	34764984
chr6	157774219	157774937
chr12	96445782	96446246
chr4	10416278	10417176
chr10	34748336	34749126
chr8	124636841	124637929
chrX	17771369	17772350
chr6	30834293	30835467
chr22	40728085	40729766
chr3	45871783	45872931
chr19	10717377	10718291
chr3	4831114	4831820
chr1	63983201	63983871
chr17	61221374	61221976
chr19	52090751	52091058
chr2	46431293	46431993
chr2	54496920	54497940
chr20	14440690	14441536
chr21	31349222	31349679
chr21	31354595	31355225
chr3	54253903	54254584
chr3	70501618	70501976
chr1	199202508	199203007
chr4	113052610	113053228
chr4	160887480	160888012
chr6	33343621	33345787
chr1	221800872	221801396
chr7	87330775	87331323
chr8	21959863	21960407
chr8	52254307	52255136
chrX	124395443	124395797
chr10	6973982	6974558
chr12	22250723	22251196
chr12	29242962	29243377
chr13	21218775	21219308
chr13	50326389	50326982
chr13	104616924	104617286
chr14	106669836	106670335
chr15	91348980	91349606
chr16	46387688	46388237
chr20	60294518	60295214
chr21	38983944	38986289
chr1	9425332	9426977
chr1	13498351	13499362
chr19	12933176	12934868
chr3	185753201	185754200
chr3	187979448	187980085
chr1	230188979	230190049
chr13	28347400	28348471
chr1	203672891	203674617
chr1	226002005	226003218
chr5	142797963	142798967
chr3	188216471	188217512
chrX	129785843	129786978
chr3	32951147	32952025
chr14	106060988	106063154
chr14	106511016	106511929
chr2	46143039	46145818
chr1	221687816	221688427
chr17	42483462	42485091
chr16	23951945	23953237
chr10	14782736	14783307
chr13	43246182	43247141
chr20	46401116	46402092
chr6	42016634	42017680
chr8	39852493	39853070
chr12	121663734	121664534
chr1	18907261	18909644
chrX	119681909	119683365
chr2	197851640	197852473
chr4	6916372	6918112
chr17	2086047	2088421
chr1	199030786	199031883
chr10	6919370	6921264
chr17	29138087	29141719
chr10	6927607	6928729
chr11	128694901	128696514
chr15	63497646	63498434
chr18	25238438	25239141
chr2	6887589	6888061
chr2	33122525	33123279
chr2	75523088	75524028
chr2	108651587	108651973
chr21	37378352	37379274
chr4	80492798	80493468
chr1	204417228	204417846
chr5	75463606	75464819
chr6	26485082	26485878
chr6	47360238	47360589
chr6	123276563	123276978
chr6	125476291	125476930
chr8	10237691	10238372
chr8	105524384	105524895
chrX	38627231	38628236
chrX	120334668	120335085
chr10	8230880	8231278
chr10	129605998	129606502
chr12	47360743	47361820
chr16	24005386	24006478
chr14	68779935	68783227
chr14	103923868	103924326
chr14	106766119	106767332
chr21	42422853	42423653
chr4	383883	385062
chr6	1724198	1724956
chr19	51467992	51470303
chr11	134724272	134725978
chr1	206067570	206068135
chr21	38494701	38495088
chr5	159763614	159764537
chr4	40195273	40197298
chr21	42485813	42487122
chr17	42407399	42407957
chr7	138625912	138626775
chr14	98197285	98199639
chr17	27616481	27617278
chr12	51318815	51319412
chr2	230602314	230604329
chr10	77041534	77042116
chr12	49762253	49763454
chr17	3712195	3713327
chr1	114341010	114342079
chr4	123480518	123481442
chr7	111859800	111860740
chr12	68203568	68203911
chr14	98222949	98224101
chr15	22158566	22158978
chr15	36797236	36797763
chr16	24151495	24152075
chr19	6065830	6066350
chr15	47644495	47645297
chrX	119676073	119679826
chr16	89090069	89090961
chr5	172837522	172838405
chr1	116826856	116827567
chr10	132616176	132616943
chr19	35901789	35904163
chr17	41930261	41930796
chr19	15841631	15842953
chr1	111215695	111216578
chr19	47145715	47146349
chr19	50601577	50602105
chr2	157760761	157761421
chr2	165149125	165149736
chr21	14454029	14455391
chr3	30664646	30665785
chr5	8350462	8351244
chr5	28547508	28548040
chr6	36098987	36100438
chr7	37357743	37358109
chr9	32427120	32427524
chr9	114898613	114899074
chrX	103532092	103532744
chr10	74585591	74586837
chr1	19123767	19124667
chr11	34909453	34910242
chr11	35049727	35050913
chr11	128291902	128292218
chr1	31872760	31873183
chr14	97724016	97725358
chr2	65406485	65407788
chr3	195149990	195151283
chr8	133216945	133218344
chr2	100248890	100249994
chr9	124205526	124206716
chr6	165952036	165952886
chr2	127140577	127141071
chr4	145881621	145882128
chr12	52645077	52646332
chr16	17473685	17475345
chr1	206803138	206803994
chr10	47127239	47127727
chr17	10119369	10121354
chr6	156423764	156424527
chr12	7990074	7990622
chr14	81304307	81304670
chr14	98173198	98174351
chr14	106585307	106587021
chr16	5571253	5571913
chr10	89333833	89334249
chr17	2814137	2816071
chr14	89720556	89721257
chr20	63614365	63615468
chr4	153528650	153529136
chr6	2751954	2752328
chrX	6738109	6739605
chr3	51891828	51892572
chr22	24871007	24872405
chr1	27111962	27112766
chr8	15683844	15684409
chr20	39243653	39247068
chr12	104569460	104570503
chr7	38231957	38233357
chr20	8144686	8145489
chr1	198620950	198621945
chr1	119859785	119860126
chr11	134656382	134657242
chr2	62304549	62307516
chr20	38798890	38800683
chr6	30682220	30685076
chr14	78155423	78156672
chr1	87435296	87435777
chr17	49746662	49747854
chr17	51657177	51657711
chr17	80763045	80763784
chr1	101131280	101131629
chr2	15557946	15558378
chr1	8701069	8701643
chr20	32386970	32387801
chr3	155111017	155111519
chr3	155708097	155708601
chr4	108361634	108362228
chr4	123301739	123302662
chr5	35908326	35909033
chr5	94268325	94268721
chr6	80967595	80968109
chr7	116417678	116418132
chr8	107987341	107987764
chrX	66013672	66014397
chr11	3865657	3866113
chr12	11555586	11556628
chr13	50916604	50917391
chr14	68720405	68721016
chr15	91706417	91706819
chr16	78428219	78428675
chr1	57211080	57211518
chr3	195156690	195158017
chr2	234146407	234148918
chr22	43103108	43104622
chr3	194205553	194206242
chr2	62313563	62314172
chr3	14234222	14236072
chr3	151135146	151136245
chr6	33428271	33428935
chr17	17403699	17404914
chr4	48270692	48272078
chr1	149636159	149637026
chr2	233267678	233268432
chr17	37536719	37537123
chr22	28810363	28811968
chr1	160795525	160796319
chr20	51601909	51602693
chr17	68345951	68347457
chr5	32504130	32505979
chr14	55749237	55750237
chr2	74032074	74033040
chr15	89935795	89937029
chr6	158409310	158410132
chr20	31674112	31676856
chr19	4471686	4472173
chr10	97199040	97199912
chr2	110054497	110054824
chr19	16094758	16095573
chr1	153059112	153059774
chr21	45845075	45845818
chr8	21509134	21509815
chr14	102717246	102718468
chr14	105989345	105990219
chr14	106875528	106876059
chr15	78049459	78050399
chr16	89490531	89491117
chr1	31847818	31849440
chr21	38980411	38982152
chr9	83622334	83625456
chr20	45935221	45935735
chr1	92653976	92654490
chr10	79178028	79180133
chr6	26043303	26045896
chr4	2914463	2915388
chr19	4104632	4105412
chr16	29485213	29485714
chr22	30304198	30306551
chr12	124023977	124024834
chr1	44254387	44254889
chr9	33239728	33240844
chr20	3665440	3668920
chr17	38897621	38899572
chr20	44662085	44663480
chr5	138653993	138654862
chr6	31734233	31737184
chr3	183009959	183010540
chr5	10588623	10589389
chr21	42463537	42465870
chr22	42533053	42534108
chr17	51445998	51446445
chr1	93816876	93818633
chr7	37354499	37355237
chr9	99057719	99058897
chr14	106714611	106715772
chr5	150779904	150781111
chr1	110874694	110875886
chr6	40715287	40716101
chr20	60125539	60126121
chr3	126911218	126912415
chr12	122894484	122895526
chr17	43289769	43290085
chr1	92542999	92543656
chr1	108048140	108049144
chr2	207960162	207960695
chr20	39547682	39548306
chr1	158203845	158204558
chr1	158398631	158399509
chr22	24728875	24729409
chr1	163826414	163827036
chr3	38519688	38519989
chr3	46046151	46046683
chr3	131072092	131072502
chr4	78611828	78612266
chr4	83341020	83341503
chr4	96024844	96025266
chr4	101103427	101103849
chr4	108396830	108398720
chr1	221712955	221713329
chr6	45494793	45495189
chr7	24906896	24907848
chr7	112157147	112157449
chr8	124648588	124649677
chr9	122446880	122447324
chr10	4450759	4451506
chr10	6606944	6607611
chrX	136586432	136586755
chr10	120132809	120133577
chr12	9025229	9025605
chr12	97756114	97756705
chr12	104519331	104519847
chr14	77407328	77407687
chr16	20850989	20851325
chr1	31879984	31880565
chr2	98835884	98836554
chr3	196611504	196613140
chr2	134774105	134775534
chr3	34669175	34669989
chr6	3718227	3720986
chr3	46538831	46539306
chr14	106334371	106335465
chr13	28093726	28094088
chr4	139419213	139419717
chr8	8870989	8873285
chr8	84765048	84765401
chr10	14507144	14507513
chr10	32352665	32353133
chr14	106185856	106186405
chr15	90139271	90140498
chr16	49338734	49339875
chr11	3654329	3654675
chr16	31869587	31870080
chr1	153339807	153340281
chr17	35244289	35244880
chr17	75689365	75689987
chrX	65595019	65595734
chr7	29343100	29344014
chr10	33125899	33127021
chr17	82126585	82128432
chr18	69935321	69935923
chr7	51121834	51122945
chr8	143856284	143856907
chr10	47306028	47307090
chr4	108979777	108980910
chr10	71789140	71791523
chr19	3478278	3480016
chr10	84293308	84294212
chr12	132640217	132641755
chr2	64655876	64656533
chr8	52760084	52760817
chr5	11168	11743
chr1	93591816	93592494
chr22	19915476	19916285
chr17	64712246	64713429
chr5	134086758	134088470
chr4	8016291	8016943
chr9	88322734	88323415
chr19	34970313	34971254
chr12	51393209	51394800
chr6	35727081	35730346
chr14	106723310	106724371
chr3	52405631	52407263
chr6	35047156	35050121
chr2	213233087	213233406
chr11	114077646	114078289
chr17	22461349	22462742
chr19	43438311	43438922
chr19	35200232	35202073
chr2	6880325	6880662
chr2	44547908	44548666
chr2	134282732	134283388
chr2	170354933	170355214
chr2	172153141	172153669
chr20	8073307	8073727
chr1	158247800	158249014
chr22	42202033	42202931
chr3	32973865	32974384
chr1	169312083	169312470
chr3	67362606	67363037
chr3	138479542	138479837
chr4	11098022	11099230
chr4	80125613	80126306
chr4	108355600	108356619
chr5	76874343	76874661
chr5	81631132	81631441
chr6	100577510	100577818
chr7	3461963	3462420
chr8	53176796	53177600
chr8	129415359	129416163
chrX	38612009	38612545
chrX	66009382	66009735
chrX	140744068	140744508
chr11	14271043	14271820
chr12	13537528	13538361
chr12	112350762	112351436
chr14	68404589	68405182
chr14	92846598	92847723
chr1	40059335	40059623
chr13	98998098	98999319
chr15	58464141	58464554
chr3	49803611	49808067
chr14	65044112	65046040
chr8	22918177	22919197
chr17	64922683	64923257
chr1	849587	850430
chr4	170420378	170420719
chr22	19479195	19479813
chr8	65950721	65952570
chr7	3112640	3113832
chr17	75864392	75865299
chr19	51676072	51677226
chr20	13935438	13935892
chr3	46549448	46550154
chr1	230176864	230177425
chr14	97723170	97723723
chr16	12689263	12690487
chr13	21987780	21988131
chr1	183194890	183195270
chr10	47311023	47312892
chr21	36511589	36512365
chr12	50641079	50641988
chr8	21483950	21484511
chr2	7058048	7058333
chr1	109792881	109795124
chr8	132978074	132979312
chr14	69701251	69704059
chr1	57736926	57737565
chr9	128592831	128593394
chr15	33323376	33324014
chr6	122494664	122496185
chr17	68396671	68397482
chr9	129854718	129855868
chr20	41156705	41157624
chr16	84087420	84088009
chr2	100137429	100138501
chr8	123679664	123680149
chr13	30052185	30052793
chr10	6990868	6991440
chr10	72285123	72285915
chr19	15462826	15465265
chr19	39258213	39258969
chr2	230627707	230628883
chr20	19451290	19452817
chr22	31875692	31876622
chr17	42530346	42530718
chr19	35803591	35804247
chr16	87780199	87782046
chr19	8517580	8518099
chr17	27757015	27758025
chr19	54448880	54449703
chr1	182615373	182617107
chr8	143927984	143930537
chr6	110063451	110064521
chr6	151551331	151551820
chr7	4968270	4968892
chr14	106761892	106762668
chr17	42414582	42415653
chr2	30697370	30697918
chr6	90233762	90234386
chr1	28648879	28649661
chr14	102298571	102299268
chr2	54634671	54635416
chr20	60446375	60447057
chr8	27378555	27379308
chr10	6472655	6473718
chr10	12265691	12266405
chr17	35214491	35215248
chr17	43366672	43369431
chr1	116768864	116770927
chr2	29449348	29450300
chr2	60100132	60100798
chr2	108677306	108677654
chr12	12441894	12442331
chr3	33054188	33055700
chr7	77199438	77199839
chr7	27865833	27866571
chr15	66613101	66614853
chr17	59812227	59812458
chr19	54303855	54304234
chr2	14408720	14409047
chr2	42664450	42664839
chr1	151779821	151780215
chr20	8475917	8476369
chr20	20664680	20664989
chr20	32945891	32946182
chr1	160541498	160542181
chr22	40050962	40051640
chr3	18891628	18892126
chr3	63967815	63968438
chr3	105614327	105614669
chr3	108117896	108118661
chr1	187092155	187092865
chr3	161034608	161035475
chr5	36059568	36060323
chr6	2029918	2030378
chr6	118810489	118810876
chr6	125829436	125829728
chr6	135110077	135110758
chr7	43229841	43230367
chr8	60792653	60793220
chr1	230972834	230973246
chrX	65985845	65986408
chr10	113775705	113776153
chr12	129562481	129562971
chr13	74070112	74070817
chr14	51727620	51728054
chr14	56341404	56342963
chr14	61444332	61444621
chr14	106126953	106127593
chr9	35108999	35109907
chr7	2771221	2771813
chr20	50385772	50386880
chr19	16892226	16895096
chr21	38493606	38494394
chr1	25991767	25993133
chr4	40192718	40195032
chr1	108119495	108120787
chr8	124579292	124579926
chr14	101442364	101442885
chr20	4665921	4666431
chr10	1114026	1115008
chr14	106872426	106873668
chr6	20173735	20174651
chr6	135327186	135328251
chr13	59458743	59460518
chr5	81852497	81853337
chr16	3698825	3699400
chr5	119308445	119309018
chr7	24965727	24966540
chr7	45001193	45001694
chr12	121658313	121660212
chr19	39081465	39082089
chr11	114102896	114104530
chr17	3972102	3975008
chr5	138240749	138241184
chr5	132687786	132689196
chr9	125125907	125126684
chr10	129033956	129034253
chr19	16206316	16208884
chr19	16594119	16595607
chr10	133380875	133381542
chr16	27426257	27427717
chrX	45187075	45187549
chr14	106005005	106005827
chr4	40320046	40321780
chr17	80780321	80781358
chr13	76503564	76504100
chr16	29585008	29585338
chr5	80030969	80031672
chr5	131996461	131997754
chr1	57307098	57308006
chr17	4433211	4434477
chr20	4660651	4661703
chr9	128025249	128027422
chr21	42059165	42064456
chr4	40316827	40318073
chr17	3915127	3917833
chrX	2706677	2710379
chr12	6335478	6338285
chr20	13247269	13248163
chr3	10023	10732
chr1	117658080	117660041
chr22	19909452	19910426
chr13	46295633	46297380
chr6	137882380	137882926
chr10	100370577	100371418
chr1	59570490	59570960
chr17	37535787	37536467
chr1	89295186	89295511
chr17	66541883	66542702
chr17	67867656	67867961
chr17	69581369	69581908
chr2	15141181	15141554
chr1	145041272	145041883
chr2	171248041	171248789
chr2	196239603	196240475
chr1	152125933	152126412
chr20	15047629	15048367
chr20	44553207	44554039
chr22	40463171	40463544
chr3	17983147	17983687
chr3	71703131	71703506
chr1	180981457	180981837
chr3	182920540	182920933
chr4	15756236	15756918
chr4	98689617	98690306
chr4	100079237	100079595
chr5	57028255	57028612
chr5	96374644	96374951
chr6	27871227	27872422
chr6	135320976	135321593
chr1	227396386	227397412
chr7	106218787	106219634
chr7	142346948	142347462
chr8	134161903	134162512
chr1	239719654	239720131
chrX	38607345	38608128
chr1	16565375	16565740
chr11	63490894	63492188
chr12	29200763	29201207
chr12	29316811	29317151
chr12	112813641	112814215
chr13	77820292	77820965
chr13	108769255	108769870
chr14	103393949	103395164
chr14	106475943	106476451
chr15	60126153	60126675
chr15	90412681	90413106
chr15	95284972	95285325
chr16	54051110	54051649
chr17	2530953	2531672
chr14	106770257	106772780
chr1	18653370	18653830
chr9	110156703	110157460
chr16	11052029	11052955
chr2	75311859	75312349
chr1	31957477	31958091
chr2	191740101	191740401
chr12	124484126	124485134
chr17	77440555	77442287
chr5	132528956	132529601
chr14	101446354	101447076
chr17	75025052	75026046
chr21	31410040	31410955
chr21	38376229	38377114
chr17	73203300	73205136
chr2	108620968	108621581
chr2	196211141	196211899
chr4	2833873	2835658
chr9	133459606	133460333
chr6	41937825	41942039
chr12	123131300	123132452
chr21	38473927	38474690
chr6	52536633	52538318
chr5	73204570	73205805
chr2	2699804	2700929
chr17	58330961	58337560
chr16	12058872	12060826
chr7	44976963	44980076
chr21	30994815	30995514
chr7	142795082	142795701
chr9	94668966	94669874
chr8	124197672	124198319
chr20	41136340	41139425
chr17	68086888	68087609
chr11	128039544	128039993
chr16	29004577	29006135
chr19	28619704	28620232
chr9	99076142	99076868
chr22	50469065	50471286
chr20	24855681	24856396
chr18	23259688	23261505
chr14	106506968	106507986
chr10	133389369	133390612
chr19	51440824	51442441
chr19	38685270	38687179
chr5	59127105	59128068
chr2	194020961	194021493
chr11	128471079	128471608
chr9	83630942	83631739
chr8	23455979	23456386
chr8	10805280	10806349
chr10	7045866	7046551
chr1	156816376	156817391
chr17	38325099	38325995
chr1	93715444	93716137
chr19	54364230	54365162
chr2	42651521	42652641
chr3	72144613	72145186
chr13	79451638	79452063
chr17	2824598	2825758
chr19	6777986	6779324
chr20	33843732	33844292
chr4	152079435	152080288
chr7	27972024	27972571
chr16	29626506	29629830
chr8	78515596	78517237
chr12	56719160	56721586
chr15	90034186	90034852
chr9	129887797	129891005
chr14	106349084	106350116
chr12	122003851	122005022
chr17	35521569	35522096
chr1	86461017	86461972
chr17	64016356	64016692
chr1	101127435	101127805
chr18	7775279	7775626
chr1	107244671	107244998
chr1	108045185	108046504
chr19	23748251	23748547
chr1	113308238	113308678
chr2	38543023	38543330
chr2	101772789	101773389
chr1	152392799	152393096
chr3	106827712	106828130
chr4	11005176	11005620
chr4	113683186	113683480
chr4	118175592	118175943
chr5	5486030	5486367
chr5	88377930	88378545
chr6	26026229	26027418
chr6	26157070	26158540
chr9	4020170	4021134
chr9	7011653	7012164
chr9	7403859	7404398
chrX	79138910	79139289
chr10	11145276	11145723
chr10	104473281	104473875
chr11	3947156	3947660
chr11	128474633	128475021
chr12	5220760	5221310
chr12	8493182	8493411
chr12	45259912	45260672
chr12	104467241	104467720
chr13	45334638	45335087
chr14	32168951	32169420
chr14	68722511	68723434
chr15	24916670	24917086
chr16	26019799	26020476
chr17	412768	417337
chr6	32177716	32178576
chr2	86794660	86795295
[truncated: 23,729 more rows]
