# Supplementary material for: Enhancer looping protein LDB1 modulates MYB expression in T-ALL cell lines in vitro by cooperating with master transcription factors
Source: J Exp Clin Cancer Res. 2024 Oct 9;43:283. doi: 10.1186/s13046-024-03199-1 (PMC11462673; doi:10.1186/s13046-024-03199-1)
Supplement: Supplementary file 21 — Supplementary Material 22. Supplementary Table 10. The peaks identified by CUT&Tag analysis of ERG in 6T-CEM cells [file 13046_2024_3199_MOESM21_ESM.xlsx]

## Sheet: Sheet1
6T-CEM ERG peaks
chr	start	end
chr1	2251327	2257532
chr13	112872410	112874924
chr3	198098726	198105950
chr17	81859360	81862024
chr21	42424165	42426220
chr22	26670830	26674022
chr20	62774444	62779554
chr21	38475250	38477634
chr1	57306881	57308054
chr19	9818078	9820439
chr1	93029235	93030161
chr19	6800697	6803093
chr6	42009681	42011828
chr8	52176503	52177708
chr6	30515788	30517934
chr1	19179702	19180461
chr12	11545309	11546465
chr8	10804994	10806890
chr20	63938434	63946190
chr5	96816088	96817383
chr17	43240604	43241127
chr15	59976000	59977027
chr16	75074872	75076099
chr7	148838678	148839338
chr19	41859347	41861179
chr22	37847875	37850249
chr19	16184809	16186201
chr19	49451159	49454254
chr22	49511379	49512272
chr6	31958234	31960766
chr7	77351522	77352088
chr8	81146931	81147646
chr19	8831233	8833250
chr17	42318995	42322075
chr16	89240308	89242159
chr19	5719000	5720988
chr14	22561596	22562654
chr6	14451647	14453903
chr17	58351090	58353214
chr17	74779286	74781204
chr14	72518277	72519874
chr17	28585038	28586724
chr19	55653450	55656331
chr14	52265049	52265985
chr1	26743867	26744857
chr1	101128124	101128738
chr12	130386075	130387874
chr3	162134395	162135051
chr12	131626764	131627808
chr3	161950179	161950918
chr6	30616808	30618772
chr2	241730401	241735513
chr9	95724593	95725790
chr2	230602266	230604496
chr1	173205310	173206106
chrX	2712624	2713927
chrX	66012047	66013299
chr11	2398697	2401789
chr1	53047720	53048609
chr19	49866191	49868661
chr12	51368231	51369899
chr14	106228104	106229377
chr15	90376272	90377345
chr6	33904001	33906283
chr1	222325840	222326857
chr16	89114314	89115847
chr19	14689512	14690502
chr6	30681861	30684191
chr12	8537679	8538690
chr17	48478067	48478884
chr9	129887525	129890656
chr16	17369155	17370977
chr17	62085297	62086645
chr17	40321088	40324805
chr17	78665562	78667336
chr12	55928779	55929799
chr1	37595348	37596407
chr22	37606960	37610200
chr19	15466467	15470216
chr1	53567685	53569416
chr12	49661420	49665119
chr9	137536240	137538299
chr6	135322764	135323557
chrX	66015062	66015847
chr16	73396525	73397383
chr14	51418814	51420253
chr19	2081898	2088423
chr19	55279184	55281382
chr17	28356735	28358003
chr3	45869666	45870554
chr9	128370450	128372335
chr16	31072551	31075061
chr17	81665216	81667709
chr19	55604370	55607028
chr16	69071810	69072859
chr15	74489683	74490571
chr20	1391708	1395946
chr12	6688190	6690838
chr16	2155003	2157172
chr15	74539214	74542133
chr8	65946027	65946796
chr19	54188184	54191571
chr19	15462760	15465223
chr19	16541500	16543228
chr1	2389775	2393553
chr1	210582052	210582888
chr19	2949254	2951198
chr19	55673649	55676131
chr1	94091695	94093311
chr3	141498560	141499253
chr8	143827783	143830068
chr1	23896121	23897111
chr1	155933484	155935512
chr11	65856688	65861394
chr18	13464627	13465831
chr5	52725242	52726147
chr19	7068532	7070293
chr10	102632304	102636305
chr13	99045839	99046818
chr8	142717854	142718517
chr1	204515560	204517166
chr22	25735575	25738348
chr9	105127489	105129620
chr1	40039448	40041746
chr16	68332146	68333111
chr9	88322391	88323459
chr15	70424614	70426288
chr8	22603656	22605521
chr19	56313931	56315721
chr19	17419289	17420969
chr19	3432896	3435639
chr16	53518557	53519557
chr16	666156	670003
chr22	19890023	19892769
chr16	1420038	1421490
chr9	121169026	121170289
chr19	58557146	58563794
chr9	109446910	109448324
chr7	142808290	142810100
chr19	10104689	10107102
chrX	3142589	3143858
chr11	65711669	65712904
chr3	153221676	153222494
chr2	203718043	203718466
chr1	165841464	165843162
chr17	43283547	43284066
chr2	15141890	15143737
chr7	44043620	44045826
chr21	37266819	37268366
chr5	181221536	181225124
chr7	29337142	29338090
chr19	1478489	1479967
chr6	30570713	30571991
chr12	51382055	51384302
chr7	149960689	149962524
chr1	28642271	28644678
chr1	45543511	45544504
chr19	35648049	35649055
chr6	42978273	42980472
chr5	141605614	141606006
chr9	114898569	114899762
chr12	89244581	89245990
chr14	52175904	52176961
chr19	16659387	16661100
chr12	53321047	53321918
chr12	6723622	6724870
chr6	31651594	31653412
chr3	31225756	31227355
chr19	48255661	48256011
chr14	76151500	76152686
chrX	4239363	4241470
chr3	52287001	52289746
chr20	4262505	4263541
chr3	122415866	122416761
chr17	7834494	7837464
chr19	58304846	58306217
chr6	33391100	33392664
chr6	37289468	37290710
chr17	82449125	82451151
chr11	62621249	62622619
chr3	14761028	14762485
chr12	6460968	6463532
chr6	33297090	33300386
chr1	32350623	32352200
chr4	50626	52114
chr14	100067643	100069593
chr17	28728015	28729295
chr3	108126846	108127903
chr19	16197485	16198640
chr16	24005311	24006480
chr19	13097758	13105791
chr16	2841001	2843227
chr3	14232391	14233338
chr16	12322110	12323715
chr6	31663773	31666381
chr9	111926440	111927107
chr9	81596765	81597723
chr3	48439583	48440834
chr11	65887612	65889331
chr19	49567606	49568685
chr20	14485898	14486750
chr7	154134342	154136246
chr12	111056481	111057795
chr7	45940208	45940993
chr10	11145214	11145830
chr19	13148696	13153457
chr11	67407543	67410680
chr19	50375890	50377481
chr8	143280773	143283101
chr17	2814064	2816141
chr8	144076515	144080225
chr16	84186420	84187533
chr9	129863032	129864429
chr1	13730549	13731466
chr1	160539877	160540891
chr15	62128730	62129447
chr17	63773327	63774832
chr22	46806701	46807541
chr17	48439636	48443775
chr3	186025131	186025889
chr19	3810212	3814843
chr22	50670737	50674046
chr14	106766099	106767354
chr11	85752394	85753717
chr1	9410732	9411315
chr17	74462651	74464137
chr8	65950660	65952487
chr6	36911735	36912986
chr17	7454867	7456903
chr14	98209775	98210868
chr5	96374513	96375038
chr19	12913765	12914840
chr17	75687918	75692793
chr10	6927439	6928753
chr6	31541102	31542786
chr7	150663273	150665015
chr2	1162492	1164998
chr19	17522424	17524389
chr1	111215604	111216595
chr8	27378402	27379350
chr6	33320799	33323796
chr20	19663132	19663976
chr22	36480232	36482785
chr17	76028343	76030188
chr1	43171518	43172946
chr17	77087827	77089260
chr6	53309278	53310072
chr7	150668026	150668983
chr20	44966080	44967896
chr16	87779993	87782046
chr7	44998880	45000824
chr1	150293495	150294447
chr3	16300829	16302176
chr4	110526581	110527488
chr14	101595251	101597469
chr14	93183717	93185662
chr7	92754769	92755948
chr13	28658450	28659772
chr20	46363603	46365994
chr11	64316885	64318684
chr11	67482736	67485374
chr14	64989964	64991065
chr17	75587630	75590834
chr5	140266822	140267716
chrX	79258801	79259652
chr19	10717348	10718641
chr17	79996898	79997890
chr19	47255133	47258123
chr12	132828063	132829564
chr1	225998611	226000164
chr9	114370986	114373791
chr15	69758562	69759646
chr17	26882247	26882990
chr19	55004904	55006481
chr11	128677921	128678918
chr13	33542205	33543236
chr22	17218463	17219803
chr3	4830771	4831963
chr2	128753795	128754734
chr20	543039	544495
chr19	5074818	5078968
chrX	48957643	48958630
chr20	62182556	62184798
chr9	95462085	95463455
chr20	38804496	38807907
chr19	46713665	46714920
chr5	176529117	176531625
chr19	39941170	39942590
chr1	13498363	13500035
chr10	125227599	125229092
chr8	143344372	143346727
chr10	92689151	92692524
chr14	65846928	65847708
chr20	63976957	63981743
chr1	16895709	16897527
chr8	143856259	143857022
chr14	98173174	98174325
chr11	65545645	65549346
chr4	152255372	152255870
chr5	129377419	129378073
chrX	148310379	148312222
chr11	64239680	64242725
chr8	144357271	144359703
chr19	2150937	2152180
chr12	14960597	14962040
chr1	172698960	172699460
chr5	73387677	73388951
chr22	50562527	50563939
chr22	50620266	50622050
chr1	165870852	165871723
chr11	66051687	66053112
chr12	55926338	55928440
chr1	214427694	214428310
chr3	186060273	186061166
chr16	23900781	23902163
chr2	200888569	200890165
chr16	1782157	1783226
chr16	1970879	1972761
chr1	154181652	154183687
chr1	204459572	204463618
chr1	1324221	1326179
chr1	57736815	57737580
chr12	50024917	50026002
chr17	4480270	4482047
chr17	2192156	2193401
chr12	11798762	11799740
chr15	62055921	62057138
chr17	3915084	3917886
chr16	30381190	30383409
chr2	113551767	113552389
chr12	6492708	6494615
chr12	8948763	8950473
chr19	49639725	49642670
chr8	29752300	29753307
chr16	23902403	23903374
chr7	45110297	45112518
chr10	30026623	30028220
chr4	40301049	40302076
chr10	11893030	11895682
chr17	2040977	2043215
chr17	58343767	58345103
chr19	57527131	57527969
chr20	8144655	8145496
chr17	50372225	50373678
chr2	191739794	191740443
chr19	41886321	41888462
chr11	129888404	129889105
chr17	82126545	82128648
chr12	123632860	123634398
chr20	39700128	39700868
chr4	108433688	108434577
chr1	226763179	226765558
chr12	51245434	51246829
chr1	19476141	19478556
chr16	3431555	3432323
chr19	37317451	37318285
chr12	56115963	56117016
chr6	42022040	42023196
chr11	65133240	65135549
chr11	64268168	64271863
chr17	15235945	15236706
chr3	46537824	46539338
chr9	92668852	92671146
chr7	150357306	150358856
chr22	17098327	17099202
chr2	46304542	46305361
chr2	82853089	82854221
chr8	144476195	144479574
chr8	133066674	133067677
chr19	12680893	12682284
chr16	89656657	89658788
chr18	8943887	8945728
chr22	46035529	46037537
chr6	33271018	33272809
chr22	46239058	46240632
chr21	45632988	45637519
chr3	196631770	196634454
chr1	31889144	31889829
chr2	73978509	73979442
chr19	48249522	48250004
chr2	201191246	201192309
chr3	14177966	14179091
chr17	81409266	81412193
chr21	46285794	46286935
chr5	131252400	131253724
chr8	143927514	143931519
chr16	2046937	2048773
chr12	674200	675121
chr4	383717	385109
chr5	180809601	180811079
chr19	6160711	6161826
chr19	19662492	19664364
chr9	137807694	137808620
chr13	50266163	50267742
chr1	203861380	203862122
chr6	90471314	90471752
chr11	35177321	35178026
chr17	68345934	68347234
chr1	958542	960816
chr19	39435189	39436603
chr4	108359336	108361014
chr13	106683801	106684465
chr19	3607919	3610500
chr22	23175598	23177833
chr1	28647351	28649642
chr7	106071169	106072241
chr19	19459603	19461232
chr11	205701	208143
chr19	33159983	33161282
chr19	51467897	51470184
chr14	50362475	50364432
chr19	35952827	35953840
chr12	51395273	51395968
chr8	143938243	143944705
chr20	62873755	62874916
chr17	46922633	46923610
chr19	8513126	8514459
chr16	23556907	23558176
chr19	49579973	49581591
chr3	15291946	15292814
chr2	230643079	230644736
chr2	176516093	176516502
chr22	19419679	19420420
chr3	122355307	122356297
chr4	160887486	160887971
chr6	118810394	118810898
chr6	133983219	133983795
chr1	248945707	248946238
chr14	106719486	106720343
chr15	90412606	90413125
chr12	122081136	122082357
chrX	124216922	124219418
chr17	7685892	7687801
chr12	49567504	49568760
chr22	46762086	46763316
chr9	131254990	131256997
chr1	146376278	146378460
chr16	3134359	3135598
chr4	15764869	15766672
chr6	31576413	31577782
chr6	31585503	31587385
chr14	21923793	21924872
chr1	108050194	108051270
chr8	125941693	125942692
chr12	22160506	22160924
chr4	2933724	2935649
chr1	16904688	16906271
chr17	58152728	58153548
chr19	57499582	57500323
chr19	11279651	11280614
chr5	131209190	131210242
chr15	57322820	57324287
chr6	30640786	30641534
chr11	61160853	61161976
chr17	3750111	3752431
chr3	57596520	57598121
chr10	132158126	132159728
chr1	3623515	3625755
chr18	26701725	26702457
chr6	158026076	158028121
chr13	45334078	45335082
chr21	29024107	29025293
chr19	54369245	54370923
chr10	1055847	1057528
chr2	172461622	172463435
chr1	1374486	1377214
chr19	58517681	58520398
chr20	57450331	57452910
chr15	81414291	81415263
chr17	8708746	8709797
chr17	77388995	77390305
chr15	94584675	94585602
chr16	89190325	89193687
chr1	117718800	117719342
chr6	35062519	35064760
chr11	63837000	63839547
chr16	28924037	28926067
chr20	60293992	60295341
chr14	24241851	24243011
chr17	26880899	26881650
chr1	107861851	107862530
chr6	129687010	129688040
chr12	9764659	9765245
chr12	51972450	51973334
chr11	71927969	71929517
chr5	131634759	131636033
chr19	58571918	58573959
chr17	77440511	77442412
chr19	18317625	18319211
chr12	6662511	6663634
chr2	100137409	100138885
chr17	41930217	41931193
chr3	113606552	113607520
chr3	46549409	46550273
chr21	37045189	37045671
chr22	41588717	41590485
chr18	3247193	3248363
chr2	38542484	38543478
chr5	95631931	95632569
chr6	25055805	25056576
chr6	26360366	26361246
chr12	54984515	54985147
chr3	128123564	128124599
chr20	19440800	19441591
chr19	3762525	3763164
chrX	71606541	71607352
chr12	119667450	119668654
chr19	4638218	4639728
chr2	238424620	238427921
chr1	33396635	33397310
chr1	23524399	23527622
chr17	73010863	73011815
chr21	45608614	45610010
chr19	2888399	2889615
chr4	56181057	56181783
chr17	81890728	81893091
chr19	43764939	43765970
chr9	131398003	131399176
chr1	203319823	203322170
chr17	67440622	67441641
chr10	17744330	17745395
chr22	39532046	39533147
chr17	58330555	58340276
chr19	16571761	16574262
chr17	58516966	58518987
chr14	106590766	106593301
chr15	73696601	73697767
chr5	140557040	140558418
chr8	54153152	54153880
chr6	160462596	160463223
chr17	29674351	29674774
chr17	48453470	48453809
chr1	110898827	110899561
chr1	111214093	111215269
chr9	89276864	89277694
chr19	36331358	36332136
chr19	871917	874187
chr15	39782517	39783075
chr11	46699819	46701649
chr1	20184910	20186192
chr1	2299819	2302835
chr17	502409	503532
chr15	101333331	101335154
chr1	1723738	1725144
chr14	22554334	22557779
chr19	45691557	45693052
chr1	116826861	116828018
chr18	8948657	8952515
chr17	4946510	4951108
chr16	719854	723088
chr2	73736557	73738738
chr11	122715874	122718223
chr7	101244452	101245542
chr19	16085142	16087273
chr18	57641313	57643618
chr17	75338198	75339339
chr1	11740206	11741440
chr22	40054934	40055931
chr3	131174677	131175070
chr6	104705113	104705782
chr9	97938114	97938645
chr12	47360647	47361795
chr13	48562183	48562950
chr15	95446897	95447362
chr16	25553697	25554591
chr21	31397682	31398789
chr17	8898331	8899785
chr2	232362187	232365937
chr19	41263159	41265647
chr15	69467981	69469397
chr11	61833342	61835280
chr8	101108253	101110428
chr19	42243807	42245629
chr6	30508603	30510061
chr14	51846664	51847769
chr6	122494657	122496198
chr17	78126161	78133620
chr12	48716168	48717400
chr17	7572021	7573099
chr2	27954875	27955462
chr11	3946645	3947595
chr16	351954	355336
chr14	105980780	105982910
chr17	75487313	75488329
chr1	33126489	33128457
chr19	51676429	51677290
chr15	19994806	19995781
chr17	38897623	38899678
chr20	38874063	38876272
chr3	33007674	33008935
chr19	54387703	54389490
chr17	29138087	29141839
chrX	65697846	65699511
chr17	2789881	2793493
chr12	54188498	54189770
chr14	70655133	70656013
chr20	53750958	53751672
chr11	61429086	61430588
chr12	120437688	120438622
chr2	3247259	3247735
chr19	58554139	58556878
chr11	575502	576703
chr11	355175	358515
chr14	69397893	69399212
chr2	239321607	239322996
chr15	72365905	72366589
chr1	117658108	117660046
chr22	22653336	22654637
chr20	31674055	31676717
chr17	75854884	75856405
chr1	23790672	23792577
chr19	10551791	10554783
chr19	55383990	55387071
chr16	30074793	30076666
chr19	56119623	56122069
chr6	166487980	166488917
chr19	42185196	42185996
chr3	155554946	155555662
chr4	100539674	100540136
chr4	112057357	112058049
chr5	5485884	5486462
chr1	40059327	40060326
chr19	15844008	15845331
chr1	154973577	154975236
chr19	13154260	13157199
chr19	15870243	15872005
chr1	154326619	154328966
chr9	132404238	132405172
chr11	119018105	119019298
chrX	40735085	40736316
chr21	45738558	45740283
chr9	127782545	127786872
chr19	1258953	1261888
chr5	150449104	150450165
chr3	44439296	44440217
chr20	50385475	50386864
chr12	96445773	96446246
chr21	37358012	37359071
chr20	39243734	39247093
chr3	194303941	194308374
chr8	143290406	143291641
chr13	48491984	48493810
chr19	10759354	10760185
chr20	24856880	24859438
chr1	156020283	156021257
chr13	28408153	28409736
chr1	22024248	22026434
chr19	8072030	8073817
chr18	26710038	26711009
chr2	101328109	101329470
chr6	129019901	129020949
chr10	8438588	8439411
chr19	55252947	55256227
chr7	43649673	43650283
chr22	24433500	24435449
chr6	35310210	35312822
chr9	95494010	95495272
chr3	148525264	148526282
chr12	53180143	53181331
chr2	216109072	216109808
chr1	9239578	9240636
chr2	108652317	108653069
chr16	2681843	2683305
chr22	37306667	37310319
chr7	44976996	44980015
chr1	21488116	21489168
chr16	31457980	31460186
chr9	89317986	89319013
chr1	175208624	175209914
chr15	74399608	74400728
chr9	128158978	128160974
chr16	3054535	3055978
chr6	14381712	14383866
chr10	2500601	2502217
chr18	13313063	13313816
chr19	49766151	49768266
chr17	35521515	35522086
chr15	94607129	94607714
chr1	38012114	38013360
chr19	19120085	19121708
chr8	143173196	143176133
chr17	4433090	4434549
chr17	3764799	3766664
chr1	16512526	16514818
chr3	52720991	52721938
chr9	88933379	88934363
chr2	108678173	108679243
chr17	2335672	2337930
chr19	9827073	9828878
chr20	41156281	41157714
chr2	219246686	219248516
chr20	62739179	62741750
chr1	2194531	2195817
chr10	12181131	12182228
chr16	30901801	30904763
chr17	76725736	76727478
chr1	76105188	76105732
chr1	92542935	92543643
chr2	79992942	79994420
chr3	41751281	41752112
chr4	122578354	122579047
chr7	146136452	146136935
chr19	19667826	19669351
chr22	49944557	49945476
chr19	17847499	17849352
chr22	20507146	20508254
chr1	25231895	25233588
chr6	15299015	15300156
chr6	118656758	118657724
chr19	49812386	49813701
chr9	137205209	137206113
chr9	127937030	127938438
chr17	2215652	2216337
chr1	232923714	232924572
chr17	1463030	1463899
chr19	46715455	46720898
chr5	149344482	149346012
chr22	49925427	49926545
chr17	63819381	63822169
chr17	7930989	7932621
chr19	5138577	5140576
chr6	31546282	31547746
chr22	19478999	19480303
chr2	233267678	233268432
chr1	198620849	198621999
chr17	7583307	7584713
chr21	23968714	23969632
chr17	2265962	2267314
chr22	22865648	22866240
chr9	77900926	77901621
chr12	89235399	89236158
chr11	3784868	3785742
chr19	10118808	10120435
chr15	56780069	56780884
chr22	50468703	50471713
chr17	7250747	7252917
chr14	98223496	98224101
chr17	77085745	77086871
chr3	131075656	131076199
chr5	142798092	142799044
chr1	172638982	172639816
chr1	146386835	146388986
chr19	40347970	40348806
chr1	5975066	5976326
chr3	49119944	49121889
chr14	95889455	95890573
chr1	28199202	28200254
chr13	100341141	100341716
chr22	39501503	39502932
chr20	56468112	56469269
chr12	31896032	31896918
chr16	28863066	28864503
chr19	1604752	1606608
chr6	32175371	32176450
chr1	158247662	158249393
chr4	40204357	40205860
chr1	221712983	221713330
chrX	124395391	124396236
chr11	62791049	62792674
chr1	1406417	1407786
chr5	139668550	139671818
chr17	42414462	42415658
chr19	49468509	49470835
chr2	96305115	96306252
chr16	89315440	89317501
chr12	113207527	113209159
chrX	5051352	5052408
chr6	14674045	14675099
chr11	65116240	65118216
chr11	67400321	67402679
chr17	8155950	8157198
chr22	42922431	42923538
chr2	233250871	233252666
chr17	45224907	45226707
chr1	58941251	58942333
chr19	4470927	4472337
chr19	13167235	13168456
chr1	32221012	32222976
chr17	2795242	2797421
chr1	155975214	155980031
chrX	56765185	56765815
chr17	3710722	3711502
chr2	123696948	123697546
chr2	232237320	232238158
chr21	37378733	37379237
chr1	239719101	239720122
chrX	19678790	19679317
chr15	63192048	63192580
chr12	49741228	49742473
chr7	44993637	44995447
chr11	117143376	117145458
chr1	9997	10362
chr19	16565894	16566814
chr1	111221169	111222539
chr1	235296496	235297135
chr16	3235924	3236307
chr7	99943565	99944567
chr10	97199018	97201029
chr1	11804509	11806500
chr17	1592470	1593565
chr8	27310970	27311894
chr19	10565110	10567498
chr15	66613173	66615511
chr17	44186286	44187449
chr12	124465552	124466951
chr2	128734337	128736951
chr1	110787288	110788421
chr1	27321905	27322876
chr10	92830505	92831577
chr14	91415901	91416868
chr1	160031304	160032818
chr3	184472617	184473544
chr1	203763915	203765938
chr1	1658756	1659915
chr3	3191866	3192756
chr12	104469221	104470411
chr15	84631214	84632564
chr6	32177006	32178910
chr8	101136857	101137908
chr17	40095425	40096946
chr12	56581158	56582329
chr21	33947519	33950554
chr1	32249676	32252372
chr17	68086805	68088189
chr12	10673454	10674742
chr19	58182094	58183888
chr1	173867742	173868932
chr15	75348664	75351238
chr2	69619545	69620181
chr9	137460748	137463023
chr1	165768401	165769462
chr10	128062004	128065358
chr4	108540449	108541131
chr6	43383401	43384513
chr6	134247068	134247759
chr8	58800876	58801894
chrX	74949523	74950101
chr13	74070007	74070805
chr2	240560283	240561554
chr5	151211112	151212910
chr1	27111837	27112749
chr9	85289511	85290586
chr20	33992197	33994795
chr22	49380092	49381095
chr16	29701647	29703133
chr19	12936360	12938690
chr15	21001494	21002368
chrX	19747389	19748730
chr19	17497543	17501443
chr1	212254382	212256803
chr2	234267198	234268191
chr3	194255253	194256219
chr1	21332911	21335136
chr12	53379104	53380711
chr20	58306250	58307237
chr1	9425498	9426952
chr20	5714514	5715245
chr6	27873016	27873958
chr2	239264622	239267915
chr19	610008	611565
chr19	47348848	47349721
chr22	30435090	30436508
chr20	40882050	40883665
chr6	26026373	26027418
chr7	36678208	36678956
chr1	233251175	233251660
chr12	8320248	8321139
chr17	80782511	80783290
chr16	30130457	30132864
chr19	58498177	58500591
chr12	49017958	49020387
chr15	31448480	31449293
chr16	85447329	85450076
chr13	25414994	25416113
chr19	35901717	35904331
chr2	54589178	54589866
chr1	32371837	32373249
chr16	29007908	29010543
chr16	28984025	28986193
chr22	21665239	21666626
chr3	45105789	45106764
chr13	73824958	73825571
chr1	11352767	11353693
chr19	32745679	32747104
chr17	2824551	2825769
chr19	51570995	51572638
chr19	55153495	55154815
chr4	40307017	40309689
chr17	43366792	43369726
chr15	90264396	90266391
chr2	218216231	218218081
chr11	124953419	124954448
chr4	2834371	2836720
chr22	29552001	29554942
chr3	130746213	130747120
chrX	7083773	7084607
chr19	3338348	3339190
chr4	140094803	140096632
chr17	42566591	42567951
chr9	128007289	128008489
chr17	43289719	43290102
chr2	232038321	232038742
chr4	100079181	100079592
chr6	14449093	14450028
chr6	45494681	45495215
chr6	52063627	52064555
chr14	76031906	76032651
chr15	91349025	91349708
chr17	47831054	47832306
chr20	50957925	50959754
chr17	4554646	4556239
chr19	16594031	16595600
chr1	206803053	206803757
chr16	30657934	30659313
chr12	124484248	124485144
chr22	41603204	41604556
chr7	116417655	116418206
chr19	15292443	15293707
chrX	2637987	2638828
chr1	11262394	11262954
chr7	159175151	159176051
chr15	81296174	81297724
chr17	42998012	42999047
chr19	15835719	15837706
chr3	9649077	9650497
chr1	37806894	37809458
chr1	114340996	114342863
chr19	49875168	49878688
chr20	2470055	2471853
chr17	1258277	1259228
chr19	48321122	48322578
chr19	41870998	41872685
chr16	11915736	11916653
chr1	1305340	1310376
chr20	4811513	4813051
chr3	47016747	47018331
chr12	110449761	110450825
chr19	40777149	40778945
chr2	234289794	234292824
chr7	2734286	2735620
chr1	43568396	43570270
chr20	2379477	2379956
chr17	48483062	48483955
chr2	54579266	54580324
chr6	118709102	118710868
chr6	127971868	127972451
chr10	99828285	99829225
chr11	120339458	120339892
chr12	9025203	9025708
chr12	82426170	82426637
chr21	33116091	33117600
chr1	10917882	10918729
chr20	5112469	5113608
chr11	14414662	14415651
chr19	44954555	44955615
chr17	67433955	67435619
chr11	68271173	68272570
chrX	149938209	149939115
chr17	77666383	77667555
chr22	41688237	41689322
chr16	678575	680629
chr11	67285748	67290535
chr19	17214388	17216108
chr16	588417	590526
chr19	6060586	6061717
chr17	64712036	64713437
chr19	34961142	34964452
chr3	129890040	129890414
chr3	31213552	31214413
chr22	36434468	36436436
chr16	28845326	28847396
chr19	42198401	42201028
chr6	3623233	3625274
chr15	74787339	74789938
chr1	32650074	32651597
chr6	32191760	32193188
chr2	54573798	54574917
chr11	33005097	33005531
chr2	113173580	113174653
chr11	95734033	95734569
chr11	72111827	72113631
chr3	129160606	129163019
chr1	98306660	98307101
chr7	134669826	134670383
chr14	81267946	81268462
chr14	97724085	97725014
chr18	8938756	8939404
chr19	39252548	39253643
chr7	44995939	44997136
chr9	129802634	129803601
chr7	1503143	1506511
chr19	45038260	45039875
chr11	62753626	62754607
chr11	122743764	122744947
chr9	135907481	135908254
chr22	39519066	39521184
chr12	52069309	52070431
chr19	57583578	57584942
chr3	41961405	41962900
chr19	51372003	51374033
chr10	43451500	43452817
chr1	19123767	19124673
chr16	89490382	89491185
chr20	44475550	44476654
chr10	113961005	113962067
chr12	92362994	92364142
chr7	100100292	100102170
chr13	112573512	112574513
chr19	40284467	40285904
chr2	234483269	234484503
chr1	231529888	231530554
chr17	40514657	40517554
chr20	61100561	61102653
chr2	241886883	241889063
chr11	118251869	118252448
chr15	69714012	69714597
chr19	43777049	43778464
chr19	55634101	55636970
chr22	38681263	38682387
chr10	72297077	72298965
chr1	155856824	155857557
chr11	67395510	67398004
chr17	3963155	3965692
chr17	19187980	19188343
chr4	3304954	3306761
chr16	3610826	3613138
chr1	59570447	59571039
chr19	54303871	54304286
chr3	5181306	5182051
chr3	18372948	18373320
chr3	46432992	46434230
chr3	161310701	161311406
chr5	36059780	36060419
chr5	180689184	180689611
chrX	2629021	2631759
chrX	38652694	38653480
chr13	50916587	50917396
chr14	20476788	20477910
chr16	47229089	47229848
chr8	81147935	81148651
chr12	6943335	6947082
chrX	7110070	7111288
chr17	10119237	10121372
chr17	82985792	82986553
chr5	178507163	178507707
chr22	29837389	29838755
chr14	89720281	89721345
chr17	40818709	40819224
chr2	69643338	69644777
chr16	67191553	67193595
chr6	36885180	36886313
chr1	155135067	155136569
chr6	42045545	42046874
chr13	99053609	99054133
chr19	70981	71330
chr7	149869416	149870752
chr17	35577941	35579128
chr14	106874263	106875180
chr16	29382902	29384304
chr13	72781711	72782464
chr6	39089363	39090923
chr2	15177001	15177573
chr17	4714761	4715821
chr17	78725142	78727137
chr11	65615007	65616067
chr16	29662373	29664971
chr14	103624046	103626727
chr10	102641911	102642667
chr19	38617770	38620010
chr17	64016345	64016750
chr1	107864359	107866199
chr22	28822756	28823999
chr4	143854537	143855203
chr5	21219744	21220318
chr10	8230880	8231293
chr10	45557339	45557961
chr12	14948648	14949252
chr15	66369603	66370552
chr7	6576264	6577889
chr16	29148349	29149347
chr1	31848037	31849401
chr22	17116625	17119103
chr5	59127100	59128072
chr5	76401854	76403432
chr17	42823651	42824586
chr18	3261305	3263058
chr11	36408735	36409807
chr20	62953007	62955200
chr17	7029444	7030479
chr11	122697476	122698372
chr16	67983347	67984973
chr15	84715923	84716537
chr4	75513898	75514884
chr6	110560472	110561327
chr7	92639327	92640431
chr14	59398620	59399206
chr8	8346306	8346937
chrX	12955896	12957172
chr22	24634810	24635729
chr17	68396340	68397529
chr19	35748064	35748920
chr10	11402960	11403623
chr11	67276786	67278699
chr3	108124093	108126515
chr4	6177495	6178396
chr2	230318718	230319855
chr14	106770200	106771123
chr13	46295621	46296278
chr1	231528089	231529143
chr20	61388114	61388724
chr16	14632125	14634437
chr17	2851871	2855190
chr19	4181851	4183661
chrX	1249007	1249989
chr21	41879067	41879947
chr19	3275129	3276721
chr21	42463537	42464655
chr10	6606925	6607818
chr2	105797281	105797743
chr12	121128670	121130077
chr20	44644342	44646992
chr17	27356071	27356797
chr19	13985311	13987412
chr1	112840461	112841015
chr18	25239591	25240604
chr20	54078232	54078688
chr5	86526642	86527103
chr6	26216273	26217459
chr13	104810248	104810667
chr19	55258606	55259648
chr15	42607985	42608459
chr16	15642530	15643464
chr17	7238704	7240096
chr16	88991952	88994347
chr22	22207707	22208490
chr19	58475365	58476750
chr6	30555467	30557841
chr7	155763678	155764969
chr19	36915894	36916824
chr19	4877784	4879391
chr22	50701827	50703388
chr4	152099775	152101269
chr15	74460814	74461755
chr3	52225427	52226750
chr17	17403120	17404670
chr9	63027	63535
chr19	8494015	8494856
chr19	924766	926398
chr6	26103867	26104936
chrX	6738549	6739595
chr15	57767354	57768119
chr11	123504045	123504962
chr8	144674923	144676848
chr19	46611222	46612844
chr8	144412574	144414722
chr17	39687765	39688587
chr19	49495555	49496614
chr1	231211201	231211956
chr3	128151668	128152731
chr11	118316537	118317365
chr12	57740758	57742562
chr1	116769075	116770818
chrX	65750309	65751580
chr12	11855215	11856598
chr1	64006446	64007088
chr9	82791057	82791484
chr10	6474037	6474380
chr10	118698194	118698739
chr12	62812909	62813494
chr16	48318185	48319373
chr1	156004632	156005535
chr22	37896090	37896911
chr15	31360998	31362103
chr20	53899300	53900163
chr9	87604987	87606271
chr12	3727768	3729296
chr17	41678702	41679763
chr18	2636409	2636915
chr1	160836301	160838334
chr6	43013257	43014446
chr17	80414765	80415977
chr10	35125868	35127361
chr22	42119828	42120987
chr10	97400880	97401819
chr2	96962603	96963742
chr12	131773446	131774527
chr6	33417695	33419272
chr11	69310870	69313433
chr5	76849769	76850730
chr4	123477790	123478347
chr7	111860066	111860750
chr22	46612441	46615017
chr16	89917694	89919480
chr4	2811570	2814513
chr1	248825479	248826974
chr1	229141176	229142075
chr22	41467650	41469510
chr22	28955159	28956308
chr2	3379401	3380327
chr14	104756249	104757639
chr1	91547556	91549516
chr20	43949766	43950739
chr17	82199670	82202133
chr1	32179226	32180173
chr16	1705221	1707035
chr2	99154589	99155886
chr1	27662536	27663332
chr19	12933150	12934607
chr1	156740631	156741847
chr8	28889221	28891282
chr9	33264504	33265789
chr8	21483996	21484648
chr22	29388069	29389035
chr19	4104383	4105420
chr17	42248545	42249204
chr1	94694100	94694743
chr20	20638063	20638605
chr4	98705924	98706599
chr5	88827125	88827617
chr9	105405512	105406252
chr10	46019821	46020543
chr13	21218767	21219259
chr13	102779122	102780223
chr8	144754596	144756206
chr16	4306107	4308309
chr19	45790587	45793373
chr9	89310294	89311554
chr12	124917193	124918025
chr22	37484073	37485857
chr16	11361467	11362676
chr1	169367569	169368775
chr16	67935166	67937266
chr2	223042845	223043836
chr17	4731259	4731970
chr19	5948705	5950647
chr6	33409484	33411995
chr17	82367793	82368448
chr6	5671107	5671698
chr20	44018806	44020725
chr10	71796920	71798687
chr11	62123687	62125089
chr14	106506915	106507523
chr9	130128280	130129073
chr20	833360	834502
chr1	56525556	56526134
chr17	17756813	17759617
chr17	6650904	6652204
chr17	18900602	18901810
chr19	38676339	38677252
chr6	2542435	2543643
chr21	32611769	32613406
chr20	61500266	61502101
chr11	74170604	74171698
chr1	145996599	145997625
chr4	7539111	7540553
chr19	38374221	38375370
chr3	106998940	106999676
chr11	128728695	128729726
chr19	1883946	1886080
chr8	42842739	42844482
chr3	183555299	183556374
chr12	1122683	1123195
chr13	111573373	111574188
chr15	58472784	58474199
chr20	60292106	60293017
chr7	99557940	99559226
chr19	8663492	8664727
chr9	133335587	133336858
chr11	63974144	63975075
chr20	37289339	37290133
chr15	34342752	34343539
chr19	38692903	38694558
chr11	118359139	118360102
chr17	28981707	28983104
chr20	63863353	63866140
chr10	43417410	43418682
chr17	40827509	40828368
chr3	7876711	7877149
chr3	182913796	182914210
chr8	125924558	125925194
chr9	77909011	77909606
chr10	90947168	90947444
chr13	59464652	59465427
chr17	57849499	57850579
chr5	177430359	177432398
chr14	23094480	23095966
chrX	48573862	48574877
chr16	3305193	3306100
chr21	18443230	18444459
chr16	68078819	68080625
chr2	73926689	73927291
chr7	100435412	100437147
chr16	88798762	88800674
chr19	9620463	9621901
chr6	31734286	31740536
chr8	2101328	2102208
chr5	177357031	177358887
chr1	13479272	13480037
chr2	62313656	62314216
chr12	101854725	101855853
chr13	46181896	46182365
chr16	89720440	89724171
chr2	128090836	128091754
chr9	136482272	136484313
chr1	18926175	18928321
chr5	177351083	177352205
chr14	72476488	72477188
chr19	39412010	39414578
chr17	74736244	74739336
chr12	120759652	120761658
chr20	35953612	35955154
chr1	212635276	212637354
chr5	142356661	142358167
chr1	37859014	37860534
chr17	63826808	63827850
chr9	98255456	98256409
chr18	13726046	13727292
chr1	182259172	182260198
chrX	247360	251898
chr20	5488850	5489470
chr12	6335031	6338741
chr19	9583710	9584918
chr1	56974909	56976141
chr19	38316948	38317798
chr1	31826956	31827831
chr16	1342283	1343731
chr17	36533533	36535868
chr11	78202680	78203406
chr8	133616299	133617207
chr17	78816857	78819941
chr6	31772167	31772932
chr11	1757416	1758862
chr1	145932550	145933105
chr21	42187737	42189079
chr1	36088012	36089819
chr4	40349241	40350089
chr9	129884439	129887253
chr19	1894672	1896186
chr6	16179313	16180650
chr4	15756192	15756951
chr5	98593373	98593784
chr5	176440409	176442334
chr9	7403822	7404423
chr10	74589303	74589625
chr12	29160173	29160717
chr16	21835801	21836685
chr9	136409916	136411283
chr4	36310702	36311475
chr1	45303307	45304359
chr8	143635529	143636796
chr12	123364241	123365899
chr1	116325826	116326385
chr12	108568592	108569133
chr13	98476260	98476982
chr19	45506254	45507777
chr15	89243590	89244503
chr17	500042	500902
chr2	219597377	219598518
chr12	11544306	11544982
chr5	170330804	170332251
chr3	50623721	50624785
chr17	75012144	75013215
chr18	51211407	51212106
chr1	4495511	4496909
chr2	101772779	101773532
chr20	62918886	62919513
chr14	56195149	56196019
chr15	40398231	40398888
chr7	77536415	77537103
chr7	151351716	151352392
chr19	35066906	35067303
chr3	32113905	32115286
chr17	28343232	28344150
chr20	32970733	32973305
chr15	65304906	65305959
chr19	2456759	2457446
chr19	10193935	10195372
chr20	63706736	63709200
chr1	4176584	4177908
chr12	122887109	122888052
chr9	128025456	128027467
chr1	54764218	54765069
chr17	1516272	1517502
chr16	89700203	89702438
chr5	181243533	181244650
chr17	75024929	75026084
chr1	161013378	161014204
chr11	118341867	118343129
chr17	19111855	19112867
chr9	41064174	41064711
chr20	49905583	49907113
chr12	6957301	6962855
chr20	2508537	2509663
chr10	103917424	103918666
chr9	131252296	131253551
chr12	49670519	49672066
chr1	145926895	145927866
chr12	122225464	122226676
chr19	16069790	16071136
chr12	50110771	50112798
chr3	9792153	9793704
chr7	99407637	99409591
chr2	237617070	237617854
chr3	187979412	187980023
chr5	175652367	175654266
chr6	12941225	12941818
chr19	54448180	54449703
chr1	162497354	162498649
chr10	100535517	100536512
chr12	51320718	51321670
chr17	77444121	77446768
chr15	65869102	65870735
chr1	58149371	58149779
chr20	22371691	22372500
chr21	31675231	31675667
chr3	189324652	189325194
chr4	47531622	47532359
chr4	163895378	163895895
chr10	74058050	74058504
chr12	89345717	89347078
chr15	91660032	91660746
chr21	36319786	36321036
chr19	3178284	3181040
chr1	28169389	28169879
chr12	6470030	6471394
chr10	92756130	92757619
chr19	3154872	3155677
chr12	120580989	120581904
chr19	57599341	57601406
chr14	106128567	106130737
chr17	49403675	49404755
chr1	149636159	149637081
chr7	158523525	158524607
chr2	46351029	46352652
chr20	59159236	59160831
chr20	50109987	50110870
chr20	13247309	13248199
chr2	96538310	96539396
chr22	22243966	22246944
chr18	23259624	23261400
chr3	13647171	13648703
chr10	12112677	12113593
chrX	71365680	71367276
chr22	29166703	29168217
chr2	112187824	112188560
chr3	108119635	108120211
chr14	21510651	21511617
chr17	17304299	17305898
chr2	234425308	234427924
chr17	36849689	36850601
chr2	236554495	236555572
chr17	4944088	4946082
chr21	44872572	44874234
chr10	73785076	73786420
chr2	236545993	236547180
chr12	68364838	68365734
chr2	9843048	9843998
chr2	216015621	216016313
chr7	45140635	45141291
chr11	61792090	61793312
chr1	46302494	46304012
chr2	218671489	218672526
chr22	21000599	21002424
chr19	1027233	1029040
chr1	154954649	154956640
chr5	179180990	179183019
chr1	58135748	58137063
chr19	23799312	23799717
chr3	155334796	155335420
chr4	48212295	48212884
chr1	180893576	180894381
chr5	89313856	89314620
chr6	105810251	105810897
chr8	10237666	10238316
chr11	128476752	128477600
chr1	39183653	39184501
chr16	26597965	26598426
chr22	16987903	16988739
chr11	58577578	58579979
chr16	87895704	87898593
chr7	150753817	150754499
chr17	888884	889656
chr10	12588154	12589154
chr17	6639511	6641584
chr6	170553698	170554786
chr22	46603889	46604914
chr2	43218613	43220517
chr8	10140934	10141507
chr15	64622718	64623176
chr1	30743485	30744501
chr17	42016927	42017974
chr17	10697043	10698004
chr17	63419847	63421147
chr1	36160597	36162436
chr19	47728245	47731086
chr3	170033355	170034107
chr20	32508257	32511041
chr1	93345367	93347091
chr17	42312035	42316126
chr16	28493310	28495051
chr1	10510538	10511822
chr15	93291229	93291771
chr12	89239474	89239891
chr19	55026640	55028246
chr19	3970755	3971792
chr20	45415832	45416910
chr17	81426757	81430917
chr2	74032100	74033048
chr1	12087399	12089219
chr15	23565437	23567005
chr10	22491984	22492466
chr22	26511552	26513167
chr13	111189014	111189983
chr20	5949848	5951189
chr20	3158894	3160324
chr20	20060574	20061080
chr1	156727920	156729247
chr11	235941	237714
chr1	16206313	16207244
chr1	28088235	28089004
chr6	33343553	33345804
chr2	143128703	143129078
chr1	147617802	147618449
chr20	1434828	1435529
chr3	18087843	18088316
chr5	75463606	75464682
chr8	8871106	8872879
chr8	123096044	123096714
chr11	43868842	43869624
chr16	20850948	20851442
chr1	247103797	247104614
chr13	111176980	111177854
chr6	42929016	42931018
chr17	63697622	63701209
chr1	33098743	33100018
chr1	153727542	153728729
chr11	3378719	3379331
chr6	146770379	146771695
chr11	73153949	73154949
chr19	49676311	49678320
chr4	103415453	103416424
chr1	153990120	153991197
chr18	63137812	63138640
chr14	75249222	75250128
chr18	12947250	12948680
chr5	87075018	87075540
chr6	53735840	53736268
chr17	81452628	81455726
chrX	153925468	153928774
chr13	20475068	20476722
chr19	51545891	51548615
chr22	39526375	39529991
chr17	43483072	43484334
chr6	33579624	33580591
chr16	2720653	2721746
chr17	13017419	13018713
chr11	46330746	46331892
chr14	106004838	106005781
chr19	39073401	39074044
chrX	119677582	119679784
chr20	62200923	62202719
chr1	160795806	160796428
chr7	726118	727313
chr12	51393295	51394958
chr18	49486687	49487631
chr5	140341524	140343800
chr19	4065118	4066921
chr10	7045977	7047080
chr12	6969979	6971676
chr8	144296853	144298090
chr17	39199579	39200774
chr14	97776537	97778198
chr16	11619343	11620112
chr10	6990837	6991438
chr17	37827905	37828953
chr11	66001618	66003141
chr2	200810942	200812874
chr8	143191064	143192018
chr2	195559365	195559872
chr22	36385675	36388570
chr15	55196434	55197535
chr1	21651180	21654054
chr21	38376156	38377017
chrX	65926165	65927096
chr15	90387664	90388841
chr6	158803730	158804111
chr20	44884312	44886382
chr1	59072411	59072853
chr3	15328073	15329109
chr12	132709885	132711599
chr19	10427796	10428511
chr16	3576948	3579613
chr17	80763044	80763784
chr2	212958429	212959679
chr3	70501572	70501965
chr4	101103411	101103839
chr6	45495670	45496384
chr6	142819771	142820292
chr1	230972828	230973258
chr14	60893782	60894271
chr1	30768208	30769561
chr22	42180395	42181482
chr11	118304227	118305365
chr1	38976977	38978377
chr4	6258564	6259317
chr16	3234681	3235525
chr12	132557658	132559522
chr1	153957449	153959243
chrX	79366921	79367833
chr19	55475923	55477227
chr15	69755479	69756023
chr5	14595064	14595576
chr9	136586024	136589570
chr14	91228158	91230605
chr16	17013603	17014259
chr3	13414052	13414925
chr20	32537984	32541010
chr9	35940493	35941053
chr22	30304238	30307397
chr5	442199	444279
chr2	232315108	232316649
chr20	49218781	49220536
chr1	153339839	153340586
chr6	90274443	90275059
chr12	49698788	49699523
chr16	2603228	2604114
chr13	44242900	44243906
chr11	65633134	65634654
chr6	45310196	45310903
chr11	130438278	130439935
chr17	78120567	78122683
chr17	77424905	77426959
chr9	35645947	35648179
chr1	31596249	31596913
chr5	73959912	73960408
chr17	78631782	78632540
chr22	46335312	46336302
chr10	12042281	12043546
chr15	74401983	74404480
chr20	45856663	45858128
chr13	45464165	45465682
chr17	75864384	75865478
chr21	42051657	42052496
chr2	218405377	218407555
chr22	49668115	49670563
chr10	46091040	46094631
chr17	79796830	79798065
chr7	138625783	138626713
chr20	21166514	21167778
chr11	77994498	77995339
chr20	8475929	8476364
chr21	20592261	20593371
chr7	16268809	16269256
chr7	106218830	106219657
chr8	16547285	16547940
chr9	77594824	77595996
chrX	136586366	136586707
chr11	128478388	128478748
chr12	68451079	68451682
chr13	67048267	67049023
chr14	61341899	61343143
chr1	2227240	2228061
chr19	43562313	43563970
chr9	137222997	137225294
chr1	93816959	93818791
chr12	116853670	116854134
chr1	11729866	11731370
chr19	58416538	58418168
chr3	52405661	52406982
chr4	78657937	78658625
chr17	43239488	43239784
chr11	63582313	63583123
chr22	24242316	24243748
chr3	49855736	49857060
chr17	74741754	74743342
chr19	19821407	19822189
chr9	131732298	131734513
chr3	126529125	126530980
chr17	35214253	35215257
chr7	39509525	39510236
chr16	68284555	68286759
chr15	85100353	85101013
chr19	42242340	42243530
chr1	30759843	30761216
chr19	55151411	55152350
chr1	111202579	111204851
chr11	405942	408125
chr2	27080954	27081880
chrX	154123433	154124186
chr14	95740621	95741829
chr10	14506880	14507553
chr15	42273073	42273915
chr12	116559221	116560057
chr1	2412131	2414819
chr11	69296671	69298985
chr2	181305558	181305929
chr17	74758759	74759923
chr4	10092851	10096552
chr7	44200561	44201535
chr19	662128	664077
chr4	1289292	1290129
chr22	49852923	49853840
chr5	172837522	172838423
chr15	63497654	63498302
chr19	3554231	3554937
chr7	158662979	158663627
chr19	15868962	15869490
chr19	6736526	6739964
chr20	33858617	33860099
chr9	89522058	89523080
chr15	90716724	90718046
chr11	62598978	62599497
chr12	123131486	123132462
chr1	3795669	3797223
chr19	43934927	43935641
chr20	438169	439487
chr6	15248043	15249676
chr16	67545938	67549462
chr17	19377607	19378648
chr1	17181835	17182287
chr19	39401118	39404160
chr7	142803918	142807283
chr1	32817175	32818495
chr19	3505533	3506584
chr2	196263229	196263597
chr20	4369583	4370249
chr1	199041555	199041935
chr6	81131045	81131451
chr7	67128735	67129572
chr1	221708042	221708455
chr1	221876775	221877725
chr8	60792685	60793220
chr8	92674337	92674786
chr9	82763654	82764578
chr9	114946762	114947591
chr12	10559273	10559669
chr13	28611171	28612276
chr13	85541527	85541878
chr14	35285583	35287589
chr14	70886391	70887218
chr14	81519195	81519969
chr14	98188951	98189849
chr15	30420652	30420963
chr4	2412649	2414256
chr13	24709078	24709980
chr8	3818585	3819258
chr19	58538259	58540269
chr16	21646917	21647916
chr1	43389258	43390260
chr1	39738634	39739296
chr6	170306044	170307261
chr10	931059	932388
chr19	7348540	7349549
chr14	20989757	20990458
chr3	50350542	50351366
chr6	34757336	34757795
chr6	90233738	90234489
chr7	617380	619518
chr11	62839005	62842773
chr20	31722624	31724251
chr4	15753930	15754552
chr7	603469	605368
chr17	58006476	58008061
chr1	898090	899488
chr6	33317708	33318389
chr9	34620019	34621085
chr7	32991902	32993078
chr6	41071737	41074038
chr22	41091233	41092061
chr9	134395275	134397809
chr17	4939640	4941332
chr11	10458876	10459852
chr9	112486098	112487681
chr18	74495693	74496901
chr8	143515054	143517532
chr3	185753144	185754200
chr13	48496476	48497161
chr9	128275668	128276554
chr22	22884127	22885485
chr11	66479903	66480710
chr18	77494883	77495702
chr5	172688281	172689516
chr19	5336299	5337073
chr19	40425029	40426368
chr20	57350977	57351911
chr1	226677141	226677875
chr11	65652241	65653507
chr1	15416697	15418148
chr16	2135015	2136858
chr19	796132	798264
chr12	121222894	121224292
chr5	171985052	171985499
chr8	129168022	129168859
chr4	1346223	1347820
chr10	73743814	73744934
chr22	26502676	26503731
chr6	28491253	28492020
chr6	131199591	131200453
chrX	71110178	71112356
chr20	62117397	62119792
chr11	47407638	47408952
chr9	124894587	124895546
chr21	42590375	42591637
chr13	62996953	62998039
chr17	63842462	63843841
chr8	22668506	22669429
chr9	132888479	132889557
chr17	80861922	80862788
chr19	44890390	44891396
chr16	3457390	3460071
chr19	57888580	57889667
chr22	46288140	46288986
chr7	44081918	44083044
chr22	36528348	36530136
chr19	16111257	16112116
chr2	177908030	177908793
chr7	149071111	149072909
chr1	231201331	231202949
chr8	129386290	129386885
chr10	73991950	73992429
chr3	196609203	196610674
chr18	59690372	59690926
chr2	134290126	134290765
chr20	8073367	8073717
chr3	35296538	35297274
chr4	169410836	169411224
chr1	199202448	199202991
chr10	14184662	14185203
chr11	58691547	58692496
chr14	68482983	68484466
chr9	128218484	128219327
chr8	2502013	2502380
chr22	38700407	38701630
chr16	689392	691063
chr2	241880819	241882552
chr21	28992147	28993290
chr16	1308313	1309857
chr11	808874	810235
chr5	159262562	159263746
chr17	64505895	64507544
chr13	20566418	20567417
chr19	38686066	38687195
chr10	1488817	1489542
chr3	33440086	33441252
chrX	19840872	19841359
chr19	44164612	44165345
chr1	206080412	206081188
chr11	62590687	62593068
chr22	47494962	47495824
chr11	34650167	34650862
chr19	12613503	12614361
chr12	7958766	7960112
chr19	47145372	47146341
chr12	9650532	9651670
chr15	91308050	91308497
chr10	94362345	94363316
chr11	32571254	32572102
chr14	106673909	106675612
chr17	64020085	64021366
chr7	22481570	22482173
chr19	34999704	35001543
chr2	108620956	108621557
chr22	50314360	50316020
chr17	40098412	40099510
chr12	121649162	121650516
chr17	77958189	77958888
chr1	22039636	22040531
chr20	63657252	63659511
chr14	105173855	105176724
chr5	271051	272197
chr17	75404911	75406563
chr22	37565911	37567770
chr19	18919055	18920091
chr1	109547914	109549427
chr1	110630885	110632428
chr19	11434748	11436814
chr11	64499269	64500812
chr1	6784724	6785594
chr11	65569375	65572937
chr2	241812637	241814956
chr3	32684851	32685717
chr13	97241642	97242561
chr22	30591691	30592258
chr2	86794611	86795314
chr2	109238457	109239157
chr16	3221159	3222078
chr14	104984303	104987075
chr4	108035760	108036190
chr19	55251254	55252264
chr22	37627263	37628113
chr16	3072106	3077474
chr1	156504221	156505671
chr9	94165833	94167252
chr17	4708172	4709178
chr16	67846291	67847540
chr22	42418336	42419815
chrX	65813730	65814353
chr2	43130217	43131942
chr19	57681585	57682395
chr1	5936906	5937400
chr19	16094942	16095553
chr2	105297067	105297607
chr20	35411545	35412296
chr7	5529165	5532298
chr2	39216351	39217339
chr2	221640968	221641833
chr21	8419990	8420693
chr22	39951628	39952591
chr3	31461964	31463592
chr3	38426612	38427311
chr3	67083298	67084149
chr1	167150043	167150771
chr4	123599834	123600301
chrX	136643096	136643643
chr10	12201407	12202027
chr1	228165313	228166836
chr16	68355623	68357547
chr6	33275993	33278465
chr14	76961142	76962436
chr17	5191461	5192304
chr19	20997978	20998475
chr17	33667049	33667625
chr17	62423502	62424375
chr12	2812496	2812974
chr10	14782736	14783294
chr20	36571765	36574036
chr17	8376042	8377147
chr6	33430369	33432740
chr1	1746121	1746730
chr1	112344827	112345216
chr3	46046152	46046647
chr19	54159051	54160679
chr17	75666954	75667736
chr8	132978185	132979364
chr10	122558088	122558921
chr1	26889752	26890917
chr9	35731804	35733398
chr21	42227974	42229146
chrX	129779135	129781809
chr10	11177801	11180758
chr6	90586626	90587531
chr8	144826860	144828813
chr6	10694225	10695198
chr16	75098017	75100582
chr20	3208783	3210152
chr9	122562091	122562822
chr9	124202276	124203149
chr19	51365373	51369038
chr12	47207100	47207753
chr11	18526390	18527383
chr19	14418846	14419953
chr8	145002549	145003617
chr2	239857822	239858958
chr4	177367191	177367901
chr6	135195583	135195963
chr10	114801208	114801924
chr8	20115049	20115862
chr18	47149536	47151345
chr17	56296982	56297603
chr11	18321933	18323071
chr20	2663632	2664754
chr6	7259189	7260084
chr19	2273458	2274430
chr12	52633017	52634685
chr15	91312012	91312580
chr19	51131855	51132562
chr9	128551980	128553015
chr14	50854375	50855164
chr17	31535481	31536275
chr6	35727737	35729539
chr19	3477672	3480003
chr19	49487034	49487931
chr21	45287661	45288302
chr22	24554857	24556105
chr2	113250954	113251712
chr18	8744668	8745082
chr1	161067802	161070617
chr16	77190454	77191862
chr20	407649	409369
chr5	95622246	95622646
chr1	31505606	31506501
chr12	12441750	12442370
chr17	80453859	80455380
chr16	75086785	75087949
chr11	64778355	64779213
chr20	44011195	44011921
chr4	3201966	3203044
chr12	388709	389939
chr16	90057599	90058196
chr9	137240337	137241702
chr10	71747767	71750271
chr6	137880792	137881794
chr7	73005451	73006430
chr19	34428098	34428814
chr15	69857422	69858284
chr8	10776601	10778132
chr1	57309800	57310938
chr1	108048155	108049185
[truncated: 24,189 more rows]
