# Supplementary material for: Enhancer looping protein LDB1 modulates MYB expression in T-ALL cell lines in vitro by cooperating with master transcription factors
Source: J Exp Clin Cancer Res. 2024 Oct 9;43:283. doi: 10.1186/s13046-024-03199-1 (PMC11462673; doi:10.1186/s13046-024-03199-1)
Supplement: Supplementary file 22 — Supplementary Material 23. Supplementary Table 11. The peaks identified by CUT&Tag analysis of IRF1 in 6T-CEM cells [file 13046_2024_3199_MOESM22_ESM.xlsx]

## Sheet: Sheet1
6T-CEM IRF1 peaks
chr	start	end
chr17	43240550	43241208
chr17	43283525	43284140
chr17	43289646	43290171
chr17	43239458	43239876
chr1	44728906	44732028
chr17	19063340	19064086
chr1	146376214	146378628
chr1	16895456	16897905
chr17	43358966	43365116
chr1	2254559	2257042
chr17	81859530	81861825
chr17	43299519	43300005
chr1	93029235	93030236
chr1	16904585	16906672
chr6	14452455	14453948
chr16	89994478	89996314
chr6	42009710	42011845
chr17	19110922	19112867
chr17	82037141	82038099
chr19	1406653	1409281
chr1	1305102	1310903
chr3	45868890	45870540
chr17	43233103	43233636
chr3	161950237	161950884
chr17	82096727	82100997
chr5	96816172	96817287
chr1	146386860	146388468
chrX	79258788	79259658
chr15	59814300	59815072
chr9	121169026	121170177
chr11	62838860	62843356
chr17	43245049	43245638
chr2	113551759	113552532
chr5	129377465	129377968
chrX	131791661	131794116
chr1	11907255	11909810
chr17	26882162	26883017
chr9	136482461	136484292
chr6	135322774	135323562
chr16	73396535	73397425
chr21	42424208	42426222
chrX	131812918	131814072
chr1	248945695	248946240
chr15	65304779	65306141
chr3	162134414	162134966
chr1	28647613	28649611
chr4	108359307	108361378
chr1	101128219	101128740
chr1	16512524	16514896
chr21	8419950	8420751
chr19	10717161	10718760
chrX	131727859	131730124
chr17	19187850	19188369
chr9	81596623	81597832
chr3	35296516	35297159
chr20	14485964	14486718
chr17	26880898	26881650
chr3	186060237	186061101
chrX	131782919	131784271
chr14	72518260	72519795
chr1	149636137	149637322
chr16	75074989	75076073
chr15	70424629	70426031
chr1	2227299	2228083
chr19	1590861	1593231
chr15	62056364	62057118
chr9	89276786	89277713
chr14	106228611	106229371
chr7	77351515	77351977
chrX	7083820	7084689
chr17	78816677	78818722
chr9	109446905	109448364
chr17	44198221	44200888
chrX	38652694	38653585
chr13	99046003	99046841
chr2	191739857	191740443
chr1	53047739	53048598
chr11	120339432	120339891
chr19	924711	926372
chr1	222325904	222326609
chr16	68332145	68332989
chr19	15466460	15467731
chr3	131075656	131076266
chr1	173205497	173205996
chr17	81890549	81892443
chr16	588328	590793
chr1	39183620	39184523
chr17	48478118	48478841
chr17	82020909	82024361
chr9	95462362	95463455
chr12	11545339	11546428
chr19	42281140	42285435
chr5	52725214	52726034
chr5	140107130	140108497
chr15	59976064	59976885
chr6	42045487	42047541
chr17	76264842	76266766
chrX	148310399	148312296
chr17	18182116	18185042
chr2	15141992	15143040
chr21	38476128	38477533
chrX	76148118	76149337
chr16	46387610	46388237
chrX	131703695	131706086
chr19	54448295	54449746
chr15	31325516	31328682
chr11	3785253	3785740
chr16	89114185	89115809
chr22	25735851	25738348
chr6	26365149	26365679
chr7	146136444	146136970
chr15	62128730	62129480
chr19	6800870	6803163
chr19	1650493	1653389
chr17	43365557	43370804
chr19	1274114	1277282
chr20	62142571	62144666
chr9	131732834	131734583
chr17	2215652	2216334
chr5	86526663	86527140
chr1	44720233	44722699
chr22	21000487	21002413
chr13	106683816	106684454
chr19	14088183	14092409
chr5	131209296	131210210
chr6	14449201	14450227
chr9	95724599	95725635
chr6	36911923	36913535
chr12	674131	675315
chr17	19061905	19062562
chr9	134066799	134068874
chr14	105981115	105983065
chr19	49567869	49568559
chr1	45543603	45544442
chr2	38542922	38543504
chr19	1861535	1865966
chr17	74779483	74780958
chr7	142808363	142810215
chrX	66012052	66013299
chr14	22561596	22562374
chr12	116559182	116560598
chr8	81146936	81147607
chr19	4471361	4472361
chr9	111926451	111927084
chr16	1611775	1613009
chr16	2214220	2215740
chr15	73696614	73698529
chr11	5224896	5225854
chrX	131746094	131748006
chr17	40827501	40828509
chr3	198098821	198099538
chr17	63772931	63774693
chr17	7834663	7837447
chr22	49852729	49854002
chr2	15177029	15177573
chr22	17098351	17099202
chr19	14117305	14119065
chr20	62873759	62875217
chr6	53309278	53310069
chr11	35177311	35178021
chr12	68451071	68451937
chr8	52176968	52177616
chr6	105810249	105810925
chr1	15846900	15848892
chr9	136790695	136792258
chr1	33396640	33397288
chr9	137085918	137087797
chr19	41859403	41861301
chr4	108433676	108434569
chr4	173252199	173252675
chr6	24918750	24919948
chr2	28392098	28393167
chrX	131777872	131779999
chr7	151349731	151350506
chr22	49958998	49962244
chr5	142798018	142799039
chr7	29337211	29338044
chr11	44566490	44569720
chr16	89490235	89491405
chr3	165839579	165840099
chr4	83340802	83341303
chr19	17947417	17948511
chr17	8172583	8173872
chr11	62726377	62729279
chr6	30646725	30648018
chr6	33409447	33411458
chr19	5826100	5828608
chr1	26378213	26379381
chr19	1247533	1253804
chr1	232923742	232924725
chrX	115735183	115735567
chr16	69071810	69072789
chr9	63032	63576
chr13	99053604	99054098
chrX	131767558	131768922
chr19	4908810	4911161
chr6	127971878	127972442
chr11	43868854	43869781
chr1	207872851	207873733
chr15	65296273	65296850
chr17	82751329	82753019
chr17	2192214	2193375
chr9	105405250	105406096
chr1	8701103	8701754
chr10	22682365	22683936
chr10	74589303	74589674
chr13	46295575	46296487
chr19	55604648	55606687
chr1	1511448	1512824
chr11	64240613	64242620
chr8	144146937	144149122
chr15	82044704	82047865
chr17	75854515	75856509
chr1	210582142	210582861
chr19	58558167	58560232
chrX	52920191	52921960
chr16	525809	527859
chr2	203718053	203718438
chr5	59126959	59128125
chr19	1103368	1105311
chr15	69467827	69469417
chr19	5622219	5623432
chr8	27378459	27379180
chr10	102132355	102134012
chr1	19484465	19486332
chr22	30591650	30592591
chr16	17369181	17370888
chr17	28585552	28586578
chr11	67507765	67508995
chr14	105489340	105492225
chr1	16508591	16509519
chr7	16268806	16269260
chr7	150668201	150668988
chr6	33391108	33392642
chr6	32177160	32179091
chr16	1782087	1783170
chr15	72365880	72366454
chr6	42022026	42023288
chr1	160539887	160540824
chr6	90471314	90471889
chr16	4425361	4426191
chr19	54189056	54191469
chr1	9986	10448
chr22	42532672	42534081
chrX	131740919	131742797
chr1	94091612	94092822
chr4	13980211	13980669
chr12	8320124	8320991
chr19	10653604	10654698
chr19	43754377	43755611
chr9	137240296	137242040
chr17	79777576	79780062
chr1	9410735	9411312
chr16	3022609	3024385
chr12	121466493	121468274
chr10	88385456	88386097
chr16	1677957	1678989
chr7	24821013	24821855
chr19	48169596	48171230
chr9	135907114	135908267
chr19	17498303	17499296
chr9	41064236	41064716
chr20	8475915	8476377
chr4	10671181	10671759
chr10	8438623	8439258
chr17	68205243	68206286
chr4	50662	52126
chr17	2814196	2815316
chr1	57307107	57308006
chr1	172639043	172639811
chr6	2037981	2038536
chr16	719843	728767
chr19	4007051	4008486
chr19	45506348	45507746
chr14	98209870	98210915
chr4	1247316	1250736
chr8	65946069	65946490
chr19	796151	798235
chr10	114801328	114801864
chr12	120290667	120293470
chr19	46859908	46861318
chr6	31619990	31621291
chr17	43266025	43266394
chr17	69581284	69581944
chr22	50643631	50644261
chr3	118146297	118147236
chr4	108540407	108541113
chr4	160887489	160887965
chr17	4365177	4367030
chr19	39341554	39342834
chr17	4709793	4711253
chr2	95991511	95992898
chr7	44606448	44607612
chr6	108559113	108560067
chr1	52899146	52899825
chrX	52934372	52935845
chr20	46400890	46401764
chr1	15523962	15525554
chr6	33417695	33419245
chr10	113960887	113962075
chr19	5719965	5720964
chr5	140266871	140267706
chr6	129687054	129687779
chr1	221713001	221713301
chr22	19479180	19480151
chr6	37289468	37290703
chr17	8156086	8157129
chr7	44999411	45000427
chr14	99970956	99972670
chr19	55258629	55259463
chrX	131761895	131764578
chr17	76736261	76738338
chr19	14418893	14419837
chr19	12936381	12938870
chr17	82126533	82128393
chr2	181305511	181305950
chr18	26710142	26710953
chr4	15765225	15766672
chr6	26156970	26158606
chr6	137736031	137736899
chr9	8719939	8720373
chr14	65846938	65847698
chr16	87950699	87951750
chr19	2235746	2237094
chr20	39243973	39246337
chr12	1122683	1123211
chr21	39348370	39349949
chr11	65856936	65858854
chr17	45316465	45317792
chr17	68346260	68347471
chr17	67784425	67785140
chr8	143596873	143598397
chr3	10017	10749
chr7	92754784	92755974
chr19	14136029	14137727
chr16	29804843	29806040
chrX	154378031	154379574
chr19	49639738	49641006
chr22	42613954	42616169
chr3	45914819	45916452
chr18	25244007	25244780
chr2	82853002	82854133
chr20	62121344	62123980
chr19	4104449	4105414
chr2	96815497	96816989
chr14	106874232	106875207
chr17	79796782	79798790
chr4	177367169	177367993
chr12	51395297	51396017
chr6	30515964	30516835
chr12	8537720	8538672
chr16	89700045	89702415
chr21	31557466	31560058
chr1	44799693	44801082
chr22	36434474	36436361
chr19	3274628	3276854
chr19	15197000	15198286
chr10	100510580	100511530
chr12	3727959	3729137
chr7	100673136	100675062
chr5	76401843	76405287
chr5	81749563	81751805
chr11	64304062	64306776
chr15	74787373	74789542
chr9	125745845	125747005
chr19	3572185	3574330
chr5	134086756	134087602
chr16	21646793	21648075
chr4	143854576	143855188
chr15	63192106	63192534
chr16	26597973	26598436
chr2	231706222	231710690
chr11	65013347	65014972
chr19	12789065	12793036
chr16	2205157	2206458
chr1	93716571	93717436
chr2	241355881	241356996
chr14	72476536	72477251
chr17	78725473	78725918
chr10	931576	932344
chr8	73747940	73748569
chr16	29815908	29817369
chr8	8346305	8346828
chrX	65750472	65752062
chr1	108016410	108016932
chr9	97938143	97938626
chr14	106185856	106186484
chr15	91706386	91706878
chr1	6784499	6785598
chr1	1504552	1505650
chr2	230602392	230603420
chr19	2150841	2152213
chr2	128715962	128717026
chr11	65545927	65547142
chr19	18280105	18283226
chr6	26284663	26286551
chr15	74489708	74490555
chr8	130067964	130068892
chr3	51499254	51500597
chr22	49944069	49945476
chr22	24434210	24435454
chr18	25239577	25240775
chr22	28822543	28823906
chr1	169312078	169312473
chr6	14381622	14382949
chr7	92639386	92640378
chr1	23524455	23527756
chr11	118434536	118437985
chr22	19890119	19892734
chr20	62065450	62066756
chr14	75249258	75250204
chr19	18414364	18420584
chr19	572139	573981
chr16	85610072	85616519
chrX	131752295	131754498
chr16	2155136	2156282
chr19	4064983	4067817
chr12	120759653	120761775
chr6	31651816	31653036
chr22	41945706	41947419
chr4	2261310	2262986
chr17	74514001	74515189
chr3	16300902	16301431
chr3	17905763	17906666
chr4	101103450	101104038
chr5	73387670	73388580
chr6	133983229	133983779
chrX	124395360	124395814
chr10	88194110	88194553
chr16	2751710	2753397
chr1	16206328	16207239
chr14	98173197	98174356
chr20	4082695	4083477
chr11	62753565	62754597
chr16	89031830	89032787
chr1	28169381	28169969
chr11	62831350	62832910
chr4	40311186	40312955
chr14	68685365	68686105
chr17	4731107	4731946
chr22	21467934	21468749
chr19	2095473	2097364
chr6	135087503	135088359
chr8	102653704	102656698
chr10	110225632	110227701
chr16	678589	680601
chr17	42319652	42320600
chr2	241731532	241732824
chr16	3003655	3005066
chr2	64655860	64656561
chr19	49676429	49678636
chr22	38705225	38706697
chr15	74433446	74435004
chrX	131709619	131711701
chrX	124217435	124219418
chr2	196263217	196263597
chr21	20592261	20593344
chr3	122355385	122356583
chr4	122578406	122578975
chr6	45450560	45451061
chr11	128476744	128477580
chr14	35285607	35287589
chr1	10917837	10918664
chr17	76725751	76727477
chr2	111705510	111706658
chr19	29941909	29942938
chr11	65615012	65616126
chrX	66014891	66015842
chrX	154390110	154390458
chr19	45584099	45585212
chr12	6469891	6471640
chr19	1259149	1263544
chr17	68396553	68397564
chr16	2128237	2128764
chr11	575249	576703
chr19	18521816	18522792
chr7	140176528	140177749
chr12	131928774	131929644
chr1	198620920	198621954
chr1	31505472	31506993
chr19	1939629	1943316
chr11	67286677	67290303
chr19	14071967	14074708
chrX	19840706	19841437
chr17	42311697	42314069
chrX	156030147	156030739
chr4	163895372	163895889
chr1	221708049	221708479
chr1	230972688	230973246
chrX	140744095	140744537
chr12	51972486	51973443
chr12	6851308	6852910
chr2	97112505	97114034
chr4	383929	385075
chr9	128551994	128553189
chr16	31458032	31460259
chr6	35725909	35729529
chr6	33317707	33318377
chr14	106511054	106511827
chr11	65551046	65556109
chr19	3478006	3480034
chr17	58006472	58008020
chr20	53899454	53900158
chr11	67117672	67119590
chr19	7903324	7905205
chr19	10416259	10417275
chr19	14495789	14496877
chr12	121128838	121129984
chr2	73978853	73979377
chr6	30616863	30618093
chr19	58572577	58573929
chr8	81148019	81148609
chr22	42079029	42080068
chr16	31073054	31075025
chr9	88322604	88323440
chr17	82417969	82418927
chrX	131821649	131822905
chr15	77419304	77420648
chr1	172699058	172699453
chr11	808881	810221
chr17	1716005	1718562
chr7	10940149	10940828
chr1	116826898	116828267
chr17	7572215	7574036
chr19	58416479	58417949
chr17	48453445	48453802
chr3	17983147	17983671
chrX	77003938	77004398
chr13	67048212	67048895
chr1	33045854	33046342
chr3	49469601	49470885
chr11	61160947	61161941
chr19	58543785	58544883
chr17	75784009	75785958
chr6	32852923	32854987
chr2	234289691	234292809
chr19	10568293	10569891
chr17	43246363	43246910
chr22	23175848	23177730
chr9	137604996	137607116
chr19	9818466	9819806
chr17	2397898	2402201
chr6	26215361	26217360
chr8	9088473	9089142
chr14	97977601	97980324
chr19	51372163	51373868
chr8	143173983	143174714
chr10	89333797	89334382
chr21	41361640	41362651
chr2	213151368	213152546
chr22	38700442	38701779
chr2	197869506	197869882
chr21	31354619	31355076
chr3	38426852	38427311
chr1	158398670	158399477
chr4	80125598	80126299
chr6	26026193	26027418
chr1	204417261	204417960
chr8	58800373	58801884
chr13	21218777	21219259
chr14	81267946	81268470
chr6	2542435	2543931
chr3	196609936	196610537
chr12	51819984	51822489
chr19	41439497	41440272
chr19	47256246	47257611
chr19	42242189	42243479
chr8	129167969	129168924
chr9	128655850	128657191
chr14	97776454	97778268
chr1	26233675	26234798
chr19	17305157	17306116
chr16	4253363	4254233
chr1	204521228	204521773
chr11	118316537	118317196
chr14	106766111	106767345
chr1	165841463	165843158
chr14	106506974	106507935
chr16	31179401	31180972
chr9	129887598	129890802
chr6	29708550	29709428
chr1	228165262	228166673
chr1	154973668	154975215
chr10	102634455	102636307
chr14	106770316	106771040
chr19	7829392	7830429
chr2	196211136	196211821
chr19	2163397	2164560
chr1	155562212	155563446
chr19	49812988	49813691
chr17	40098788	40099529
chr13	48037344	48038322
chr16	88452456	88453436
chr17	74463151	74463830
chr19	2060533	2062868
chr10	31318266	31320493
chr19	12913922	12914729
chr17	76715953	76716718
chr17	45060791	45061617
chr6	32968099	32973050
chr17	48439620	48443634
chr17	48483256	48484038
chr2	234272010	234272637
chr1	121234290	121234930
chr9	7976251	7977249
chr9	114898476	114899128
chrX	136586157	136586702
chr13	100388988	100390139
chr14	56195173	56196048
chr15	91660128	91660718
chr16	25553549	25554576
chr9	132404325	132405143
chr19	41363607	41364423
chr12	120959065	120960490
chr17	32141859	32143195
chr10	119131771	119132181
chr17	77957555	77960564
chrX	5051830	5052408
chr17	28949536	28952821
chr19	530861	532204
chr2	239400792	239402150
chr22	50524939	50527249
chr16	53011	54294
chr17	79839438	79841163
chr17	77389038	77390285
chr14	21924032	21924824
chr14	91350526	91351746
chr5	11072	11796
chr6	160462589	160462978
chr16	89506805	89509353
chr12	53321058	53321670
chr3	194255269	194256093
chr8	124637273	124637979
chr10	92689177	92691129
chr20	63652081	63655687
chr18	69935313	69935812
chr19	16094932	16095574
chr6	26043107	26044770
chr17	77666742	77667548
chr19	39941151	39942088
chr20	39700439	39700858
chr1	158203753	158204406
chr5	141605656	141605991
chr5	143008995	143009524
chr6	31203387	31205080
chr8	104665375	104666083
chr10	63268950	63269336
chr14	70885783	70887089
chr1	26620135	26621690
chr22	42551389	42552239
chr9	68367022	68367501
chr19	3762610	3763295
chr10	102322861	102323417
chr14	105299930	105301931
chr21	39183053	39184154
chr17	888844	889640
chr17	43332498	43334444
chr16	28553872	28554588
chr11	64777498	64779181
chr17	77440511	77442310
chr13	49792130	49793357
chr17	75864386	75865424
chr11	57666883	57668328
chr1	203319920	203321613
chr14	103715118	103716625
chr14	89720457	89721271
chr17	79996921	79997760
chr1	155975219	155979112
chr1	109501754	109502971
chr19	45177996	45179002
chr22	39152237	39153250
chr15	75108244	75109993
chr16	2530696	2533189
chr8	132978096	132979390
chr14	104750615	104754791
chr22	17086451	17088244
chr17	42483626	42485207
chr4	123349122	123350449
chr19	58475427	58476905
chr2	172461979	172463380
chr17	2335922	2338491
chr2	240560273	240561521
chr14	32075924	32078156
chr14	66507420	66508649
chr19	7919769	7921363
chr19	10565117	10567389
chr20	41011465	41012116
chr19	1489504	1491443
chr17	29931239	29931664
chr18	49227563	49227977
chr2	143128752	143129078
chr2	221641032	221641565
chr2	232038356	232038755
chr22	19419174	19420358
chr3	45975523	45977215
chr3	52720939	52721555
chr8	125941991	125942692
chrX	136643134	136643629
chr10	84333847	84334397
chr13	45334357	45335067
chr13	102779176	102780270
chr10	101829895	101831288
chr1	2133001	2134018
chr17	77372170	77374894
chr19	29811397	29812200
chr15	42574976	42575839
chr19	56314584	56315564
chr9	99819247	99820579
chr8	65954335	65954908
chr9	136847701	136849919
chr10	119206159	119208339
chr8	102810379	102811060
chr19	55338455	55339917
chr6	25055827	25056601
chr10	1048640	1049733
chr17	82777352	82778045
chrX	131816081	131817803
chr2	241965956	241966486
chr12	121649324	121650516
chrX	1481543	1482536
chr5	36059708	36060552
chr17	4939152	4941142
chr17	81926006	81928278
chr11	62855138	62856892
chr19	1904646	1906038
chr22	21735481	21736452
chr1	145045739	145046081
chr13	48496786	48497151
chr22	21656597	21658624
chr16	1308507	1310103
chr17	39953101	39953583
chr11	694488	696315
chr1	16913342	16914952
chr7	100585607	100587018
chr15	90902320	90903571
chr21	46458052	46459411
chr4	1711333	1713195
chr20	53750966	53751659
chr17	2392404	2394677
chr16	87780329	87782061
chr22	37658321	37661253
chr16	1825829	1827588
chr1	1115844	1117024
chr22	37608156	37609310
chr11	122716524	122717856
chr16	2720825	2721891
chr16	89925738	89926543
chr17	75779526	75780146
chr6	27145388	27147617
chr16	30334450	30336471
chr2	201191302	201191855
chr4	40204371	40205843
chrX	65985836	65986481
chr1	19179736	19180332
chr12	11798859	11799428
chr12	89244700	89245958
chr14	34553868	34555409
chr19	5903127	5905094
chr15	68228585	68230224
chr12	51382049	51384165
chr14	105024872	105025701
chr3	108126966	108127820
chr1	1746121	1746730
chr17	82029641	82032822
chr19	32745730	32747120
chr19	40444080	40444995
chr7	5529209	5532298
chr7	30284200	30286281
chr11	61580851	61581893
chr19	50719565	50721830
chr16	2134607	2136549
chr6	27813987	27815464
chr19	38849120	38852012
chr19	18587697	18589723
chr20	62641285	62643477
chr17	78665658	78666736
chr19	55475880	55477227
chr2	9950924	9952231
chr21	46286043	46286831
chr1	206252856	206253550
chr2	234496136	234497738
chr17	29565832	29569781
chr11	33893700	33894362
chr20	38747677	38748899
chr17	28728127	28729132
chr12	31896353	31896923
chr19	38899209	38900221
chr9	137069238	137070880
chr1	115547003	115548275
chr15	93291276	93291921
chr15	57767224	57768229
chr16	69186397	69187314
chr19	40777120	40779064
chr1	33098591	33100018
chr17	7583121	7584512
chr6	32843446	32845935
chr16	89657463	89658853
chr2	239321734	239322996
chr19	1020056	1022132
chrX	40097464	40099340
chr19	49495754	49496485
chr17	81426094	81431860
chr19	55279859	55281135
chr15	78049459	78050545
chr22	20100277	20101092
chr20	19440843	19441460
chr7	142320060	142321926
chr17	62085307	62086360
chr1	53568416	53568915
chr2	161077561	161078213
chr2	234191894	234192482
chr4	15756236	15756933
chr4	113052394	113053096
chr5	153352712	153353103
chr6	27889497	27891180
chr6	135346270	135347052
chr7	116417676	116418206
chr8	6718133	6718604
chr8	134332240	134333577
chr9	77909074	77909596
chrX	130952265	130952670
chr10	88830688	88831117
chr11	128302304	128302760
chr12	82426243	82426787
chr15	23503107	23504256
chr15	91349014	91349468
chr16	24005467	24006356
chr17	7614245	7615482
chr19	41993311	41995290
chr17	8629395	8631640
chr19	47225836	47227882
chr1	203625521	203627154
chr19	10835456	10836870
chr16	67561703	67562793
chr3	46537831	46539292
chr10	12348729	12349812
chr16	2882071	2884240
chr11	67482749	67485365
chr1	32179415	32180163
chr19	932388	933733
chr19	49928992	49930181
chr12	51368611	51369795
chr19	17469282	17470782
chr13	50244623	50245540
chr16	30130464	30131044
chr17	77140134	77141681
chr19	50722309	50725540
chr9	136117556	136119634
chr19	10194638	10195447
chr10	43408652	43409937
chr13	62996678	62997946
chr12	2812561	2813229
chr2	173963505	173965920
chr19	48660777	48661316
chr19	3185054	3186527
chr6	26360410	26361173
chr12	68203511	68203905
chr8	143828539	143829765
chr12	121625909	121628289
chr17	82647788	82649203
chr1	23528088	23529111
chr1	33126961	33127898
chr1	1614980	1616226
chr11	128039433	128039993
chr14	106872442	106873657
chr19	19033279	19034613
chr19	47514671	47515716
chr1	24744912	24745626
chr11	506136	507504
chr3	45977624	45978914
chr3	141498603	141499155
chr3	186025206	186025881
chr6	22473943	22475119
chr6	134247112	134247702
chr7	150357301	150358529
chr11	35122201	35122911
chr13	48562343	48562848
chr13	67275452	67275835
chr16	47229132	47229830
chr19	54209535	54211498
chr22	44950879	44951505
chr8	42895643	42897872
chr19	19668050	19668986
chr14	22554934	22557730
chr6	108557361	108558867
chr17	82519036	82520678
chr15	63277093	63277870
chr5	150779685	150780685
chr17	44065795	44066864
chr3	44338071	44338948
chr19	44890427	44891478
chr1	19476809	19478744
chr16	89972252	89973184
chr3	113606658	113607324
chr7	44748260	44749112
chr17	1592593	1593563
chr15	65295453	65295868
chrX	56782478	56784413
chr11	118304367	118305339
chr21	42460494	42462825
chr11	62770708	62771866
chr8	37891846	37892342
chr2	234267234	234268186
chr22	42180406	42181243
chr7	1961677	1962328
chr16	2267608	2269642
chr6	32195217	32196243
chr1	1628730	1632484
chr4	40301441	40302013
chr2	128753981	128754798
chr20	39195395	39196738
chr12	122887109	122888050
chr6	28491306	28491938
chr14	105020335	105022269
chr10	102641937	102642684
chr19	34358990	34359791
chr11	65652281	65653484
chr1	156052979	156055116
chr2	99488556	99490800
chr6	29964929	29965661
chr19	9834729	9835767
chr17	75024968	75026054
chrX	131734006	131735356
chr11	34650358	34650891
chr15	58331788	58332459
chr14	91415857	91416831
chr17	41930066	41930855
chr3	31225797	31227690
chr12	56581167	56582321
chr14	52265134	52265956
chr2	128472631	128475312
chr15	75450368	75452950
chr10	6927607	6928729
chr16	424912	426934
chr8	142726325	142728711
chrX	154478679	154479611
chr9	128688145	128690646
chr19	679732	681444
chr1	64006356	64007246
chr1	92542963	92543656
chr2	60100036	60100689
chr2	101327917	101329470
chr20	20638086	20638589
chr20	32285522	32286016
chr3	128804017	128804454
chr3	161310642	161311411
chr4	36286140	36286736
chr4	79678549	79679042
chr6	6407158	6407748
chr6	26402197	26402533
chr1	180981473	180981887
chr6	43383730	43384176
chr8	80864609	80865111
chr8	129415448	129416194
chrX	19678792	19679265
chr12	29103497	29104174
chr14	52176006	52176424
chr14	68210593	68211344
chr19	50657988	50659480
chr4	1345889	1347845
chr22	41381126	41382655
chr1	1324279	1325348
chr17	3961241	3962873
chr19	11197340	11198044
chr14	106005030	106005827
chr1	71705921	71706541
chr6	15247906	15249597
chr9	127388060	127388806
chr19	43764924	43765775
chr8	144137073	144138739
chr7	44995949	44996399
chr19	51545861	51548727
chr16	68073972	68075457
chr16	29862798	29863855
chr6	52536791	52537910
chr16	30657684	30659373
chr22	31489627	31490721
chr16	694337	696095
chr12	132908285	132909282
chr19	18192272	18194025
chr1	24847837	24848730
chr19	51440846	51442434
chr6	139161038	139161548
chr15	92831626	92832166
chr6	110814223	110816125
chr3	44439298	44440217
chr17	82495659	82497775
chr3	48478864	48479824
chr11	65569534	65570726
chr1	149887508	149888898
chr16	87897000	87898490
chr21	35026574	35027431
chr22	41468245	41469521
chr19	15463206	15465200
chr20	3819633	3820971
chr19	15292342	15293634
chr10	103192685	103193668
chr7	100428381	100431041
chr1	26743956	26744755
chr20	31722648	31724125
chr4	2961437	2963988
chr21	42051675	42052429
chr19	15378927	15380729
chrX	2712619	2713902
chr14	24113785	24115367
chr2	195559349	195559877
chr17	44217622	44222183
chr19	4638975	4639764
chr17	67433963	67434750
chr1	32650090	32651628
chr10	92756296	92757600
chr11	65927774	65928351
chr6	42050160	42051018
chr22	23179462	23183141
chr1	203672926	203674617
chr9	127782670	127786752
chr22	41543956	41544900
chr7	142797913	142799335
chr18	59690516	59690932
chr1	94694100	94694743
chr2	80011874	80012341
chr21	42420799	42421366
chr3	155554965	155555738
chr6	25138241	25138612
chr8	92674364	92674867
chr10	31090872	31091465
chr10	94298942	94299880
chr11	128678065	128678672
chr13	28611276	28612206
chr7	152436265	152436986
chr1	9425900	9426889
chr16	85553265	85554584
chr19	54369917	54370904
chr12	101854701	101855768
chr11	66438590	66439410
chr1	230176880	230177395
chr1	32013189	32014132
chr12	56116265	56116932
chr9	127802471	127803240
chr1	10510423	10511789
chr19	49452671	49453826
chr17	82449171	82451031
chr15	77989803	77991300
chr20	63976967	63981642
chr12	51390659	51392213
chr17	51259832	51260579
chr3	196631835	196633271
chr19	58362002	58363146
chr19	53867386	53868103
chr10	92047978	92048589
chr1	9909771	9911190
chr8	143608647	143610171
chr11	65040680	65041921
chr17	4708249	4709105
chr21	37365726	37367360
chr17	56296978	56297762
chr12	8949433	8950356
chr1	160795789	160796428
chr2	38602368	38603659
chr11	64385948	64386751
chr19	1507674	1508624
chr17	81394810	81395555
chr22	41446282	41448782
chr6	151389471	151391378
chr15	24763961	24764984
chr6	31541410	31542619
chr5	142964847	142965556
chr19	10095906	10096752
chr1	150235908	150236645
chr3	47016771	47018361
chr19	41871055	41872166
chr9	97922177	97922847
chr1	30759785	30761204
chr1	225999066	226000158
chr17	68182821	68183510
chr6	31901374	31902814
chr14	50363597	50364411
chr19	10870849	10871935
chr22	50468723	50471169
chr20	60294150	60295212
chr1	25774701	25775721
chr17	39753713	39756480
chr11	73154043	73154774
chr16	89816087	89817405
chr19	41263267	41264588
chr6	30682243	30684185
chr17	57454744	57455901
chr5	76849825	76850685
chr11	65575491	65576417
chr19	49118533	49119339
chr18	25351808	25352368
chr17	81034585	81035352
chr19	39258188	39259279
chr14	101761048	101761564
chr19	2084615	2085887
chr13	24709133	24709748
chr17	7233286	7234980
chr17	18038868	18039835
chr9	79571249	79572014
chr2	191023116	191023607
chr17	43323610	43323955
chr19	19606032	19606599
chr1	108050194	108051307
chr1	110898841	110899500
chr1	147617864	147618442
chr22	37848990	37849715
chr3	18372903	18373246
chr3	46046152	46046588
chr3	130850183	130850782
chr4	112057311	112057998
chr7	24906806	24907843
chr9	77900991	77901639
chr11	175320	176025
chr17	4997447	4998685
chr19	48255680	48255993
chr11	34936836	34937421
chr16	67183369	67184816
chr1	20786138	20787741
chr20	5714514	5715226
chr4	6715834	6717013
chr20	32534175	32540787
chr1	45191059	45191693
chr1	117615354	117616119
chr3	198102224	198104103
chr17	409713	410580
chrX	153970198	153972983
chr9	110156719	110157374
chr1	1399011	1400022
chr11	63671231	63672019
chr19	16085142	16086933
chr17	1258228	1259833
chr8	65950800	65952545
chr17	81487337	81489476
chr9	89501469	89502630
chr12	131626882	131627716
chr1	93715439	93716144
chr15	38638829	38639329
chr22	46806717	46807546
chr19	44752249	44754655
chr22	41412946	41414883
chr3	196609203	196609688
chr17	58343602	58345091
chr19	40798020	40799700
chr5	177497353	177498030
chr19	984043	985280
chrX	115940547	115942134
chr17	75689346	75690052
chr10	101903849	101904368
chr19	3343700	3344561
chr17	75012386	75013087
chr14	20454571	20455528
chr19	39061222	39062048
chr4	56435225	56436467
chr22	21641346	21642610
chr13	111188997	111189987
chr13	27449856	27450644
chr8	100722086	100722824
chr1	32371954	32372653
chr22	46239229	46240378
chr16	28822626	28824593
chr8	101136969	101137760
chr19	17267006	17267557
chr19	662331	664188
chr10	104121522	104122531
chr14	76961100	76962378
chr17	77382180	77383713
chr21	42062004	42064013
chr20	63706954	63709249
chr6	34234802	34237447
chr1	76105237	76105677
chr1	98306618	98307091
chr2	59314241	59315155
chr2	79992992	79994183
chr2	97870498	97870833
chr2	203740266	203741818
chr20	19392295	19393022
chr20	32387173	32387786
chr5	81538166	81538746
chr6	79964338	79965061
chr8	16477281	16477851
chr1	226763771	226765666
chrX	78517181	78517461
chr1	239719567	239720146
chr12	25051330	25052822
chr12	62812922	62813482
chr1	228486565	228488652
chr15	101194616	101194958
chr19	1604867	1606494
chr4	15001795	15004001
chr3	48087385	48089364
chr19	13150959	13153400
chr1	206803068	206803759
chr17	2593142	2594906
chr2	38626473	38627102
chr5	94793218	94793941
chr22	37807508	37808254
chr10	119489604	119489919
chr9	124771086	124771673
chr19	5977500	5978598
chr19	10759378	10760340
chr22	50562564	50563563
chr8	144103134	144104947
chr2	54574153	54574999
chr1	24642622	24643784
chr2	230318917	230319741
chr6	31734619	31738802
chr11	65890166	65894282
chr17	8382997	8384756
chr11	14414662	14415651
chr17	58517204	58518738
chr12	7036713	7039563
chr15	81414384	81415468
chr9	123268471	123269156
chr20	324078	328135
chr6	32837874	32839167
chr10	96831886	96833180
chr22	30264739	30267668
chr11	567969	569640
chr18	80033349	80034696
chr19	1264605	1270379
chr8	10805209	10806341
chr16	30369081	30371457
chr17	45584335	45585547
chr2	43131053	43131942
chr19	3554272	3554936
chr19	55598876	55600981
chr19	12801175	12802353
chr7	8131964	8132688
chr5	178507159	178507527
chr19	46600549	46601560
chr12	122888287	122889263
chr1	31889149	31889686
chr3	108124573	108126333
chr11	64185058	64186303
chr19	8513583	8514469
chr1	175208760	175209953
chr2	128734364	128736269
chr19	40284576	40285904
chr12	53180130	53181331
chr1	1231181	1233494
chr6	33904242	33906264
chr10	30437006	30437717
chr14	98167179	98168081
chr1	56525584	56526022
chr1	145932587	145933093
chr1	28199146	28199965
chr1	116514974	116516174
chr19	42267816	42269222
chr18	12883748	12884549
chr6	35731072	35732775
chr6	27806694	27808742
chr17	42529913	42531605
chr8	54153192	54153892
chr17	7455099	7455979
chr20	62977490	62979040
chr5	69844252	69844645
chr6	118656979	118657670
chr14	59398633	59399206
chr14	102717246	102718102
chr16	30526473	30527979
chr17	6427378	6427730
chr15	58933054	58934342
chr17	40095878	40096952
chr5	134904428	134905531
chr15	63123417	63124194
chr17	7841380	7845201
chr19	42244469	42245233
chr17	68291373	68293000
chr17	2303082	2304298
chr16	88703330	88704340
chr1	205288044	205288719
chr7	138752341	138753120
chr19	49867021	49867839
chr20	63730547	63731511
chr11	122696431	122697141
chr14	105313819	105316923
chr19	50804260	50805305
chr9	136943087	136946161
chr17	35521549	35522096
chr17	77516647	77517303
chr2	75032293	75032955
chr2	136844399	136845004
chr20	32945918	32946193
chr3	18087822	18088307
chr4	48211902	48212792
chr4	123477708	123478342
chr5	95973940	95974296
chr5	144189861	144190362
chr5	180689228	180689570
chr6	27871040	27872432
chr6	45495670	45496358
chr6	129020205	129020879
chr6	129683952	129684321
chr8	60792680	60793208
chr8	81132647	81133080
chr9	82764290	82764582
chrX	76145806	76146214
chrX	124212572	124212996
chr12	104469249	104469962
chr13	50326374	50327163
chr13	108212760	108213202
chr14	60632701	60633174
chr15	64622704	64623176
chr15	91308050	91308462
chr14	77027579	77029095
chr1	114340995	114342028
chr16	1342433	1343736
chr9	128067047	128068554
chr11	65711955	65712904
chr11	842174	843505
chr19	12793370	12794263
chr3	194133576	194135449
chrX	56802592	56803713
chr19	45467270	45467992
chr1	45303317	45304358
chr16	54928439	54931530
chr1	110787307	110788233
chr14	20342848	20343789
chr19	18152302	18153796
chr2	231612939	231615639
chr7	155763770	155764956
chr22	17158459	17160106
chr16	88809682	88812778
chr12	14257599	14258681
chr17	80889099	80890814
chr17	17303011	17306484
chr19	1439719	1440497
chr17	8220866	8223833
chr9	132850978	132851720
chr11	66051712	66052747
chr14	106199960	106201414
chr3	153221763	153222106
chr21	42188109	42188532
chr17	68258894	68259563
chr19	35931332	35932069
chr15	63497627	63498434
chr1	116769028	116770903
chr1	92410124	92411748
chr7	149028084	149029178
chr12	89239484	89239861
chr14	106875697	106876039
chr19	14529039	14530281
chr19	38647345	38648568
chr1	32351165	32351962
chr12	123931388	123932161
chr16	88798709	88800559
chr20	41142200	41143681
chr6	109381853	109383363
chr19	55653594	55655949
chr19	44553347	44554344
chr2	108620928	108621557
chr1	146556410	146556791
chr19	10419315	10422561
chr16	228690	229546
chr19	10251579	10252578
chr18	681761	682681
chr17	29138591	29141808
chr17	46922786	46923371
chr3	49411564	49413011
chr9	36487656	36488634
chr10	35195682	35196221
chr14	102591496	102592943
chr12	123232864	123233691
chr15	67782937	67783880
chr2	98835860	98836532
chr14	89673616	89674139
chr17	17403687	17404658
chr13	27425782	27426562
chr8	60678049	60680690
chr11	67804814	67806199
chr17	46361699	46362284
chr20	63536426	63538329
chr19	871962	874156
chr16	89872352	89874641
chr9	133459605	133460403
chr12	53005934	53007270
chr16	78034204	78034761
chr17	2265971	2267024
chr17	29674365	29674733
chr2	6880266	6880645
chr1	112344793	112345216
chr20	1435038	1435462
chr20	8073340	8073722
chr21	35048829	35049681
chr3	18891633	18892113
chr4	175413418	175413931
chr5	96875696	96877307
chr5	98593373	98593770
chr6	53735868	53736305
chr6	81131012	81131415
chr6	130575951	130576492
chr6	142819766	142820118
chr7	11540333	11540704
chr8	8871911	8872920
chr8	16547266	16547868
chr8	104867957	104868389
chr1	214427729	214428256
chr1	221829544	221829888
chrX	74949541	74950085
chr11	3947156	3947543
chr12	11894750	11895252
chr12	14384971	14385336
chr12	32053971	32054689
chr13	74070111	74070728
chr14	61444294	61444653
chr14	106698527	106699139
chr15	60043912	60044518
chr15	66370008	66370520
chr7	44847340	44848725
chr14	71319660	71321618
chr4	48270891	48271921
chr19	18321768	18323539
chr21	45642770	45644843
chr15	74399650	74400769
chr16	82655259	82655682
chr6	21593391	21594298
chr14	106714611	106715720
chr19	570803	571899
chr20	19663095	19663942
chr1	9588283	9589787
chr20	35771638	35772528
chr17	58351799	58352694
chr1	145927207	145927866
chr16	29028500	29029855
chr9	136545439	136548087
chr1	31879885	31880484
chr15	65299664	65302371
chr3	128151686	128152517
chr17	42679051	42680202
chrX	317924	319345
chr19	49443316	49443913
chr14	106128637	106130510
chr16	29148359	29149313
chr17	7214109	7216184
chr19	35869546	35870163
chr16	68286209	68286749
chr3	49673385	49674844
chr17	64506063	64507596
chr19	3626374	3627242
chr5	81852403	81853238
chr12	14961146	14962033
chr4	40307053	40308784
chr5	171985050	171985558
chr6	35688608	35689469
chr7	24965741	24966432
chr1	6601811	6604327
chr7	142344959	142346211
chr9	110148325	110148723
chr15	80804955	80805481
chr1	183194870	183195406
chr9	95133064	95133569
chrX	19682943	19683637
chr6	20401276	20401882
chr18	12947272	12948673
chr22	22297427	22299079
chr20	32509093	32510869
chr19	10403212	10404955
chr1	151346947	151347769
chr14	106334536	106335461
chr16	3457530	3458486
chr22	24425993	24428413
chr10	12181174	12181733
chr1	31826979	31827853
chr4	15754085	15754542
chr4	190122468	190123074
chr20	49277147	49278870
chr16	67846323	67847683
chr22	30968633	30969470
chr22	40043940	40045758
chr20	20060597	20060955
chr4	152079469	152080313
chr6	90233738	90234508
chr15	30470919	30471354
chr15	65285835	65287294
chr12	89708607	89710106
chr16	29973330	29974073
chr21	23968753	23969625
chr17	40322017	40323485
chr9	89555198	89556997
chr17	81711714	81713098
chr1	44674175	44674927
chr3	31531837	31533731
chr19	510466	511859
chr17	18781042	18781612
chr1	156004757	156005434
chr7	155296799	155299866
chr4	55395333	55396154
chr12	51590489	51592613
chr15	74545971	74546821
chr12	8953890	8954308
chr12	122021086	122023386
chr1	146938334	146939294
chr4	6673259	6674844
chr1	206202937	206203975
chr17	75896325	75897392
chr17	59154676	59155766
chr19	7868539	7870309
chr11	59615539	59616741
chr20	63101788	63103263
chr16	2672966	2673933
chr6	22062847	22063813
chr17	49707936	49708645
chr14	63852639	63854516
chr1	204515890	204516996
chr8	143974421	143978999
chr16	28863038	28864558
chr19	6424770	6425796
chr17	81910922	81911869
chr2	216015689	216016260
chr14	50875094	50876061
chr17	80454036	80455343
chr18	10007	10445
chr19	42185214	42186144
chr2	123696953	123697492
chr1	111476837	111477401
chr2	181394781	181395238
chr3	143442853	143443350
chr4	108355395	108356222
chr5	88827097	88827554
chr1	172679110	172679681
chr6	14674079	14675129
chr6	45494662	45495199
chrX	79143979	79144696
chr10	6665731	6666115
chr1	16903884	16904340
chr1	21453540	21454319
chr14	97993792	97994439
chr14	98223515	98224101
chr14	106475943	106476485
chr15	64430242	64430580
chr15	69760533	69761394
chr15	90412694	90413113
chr16	12613346	12614073
chr16	47230085	47230837
chr19	49766161	49767395
chr16	21952357	21953572
chr19	16542223	16543065
chr21	37045191	37045654
chr19	50712395	50714359
chr11	71928061	71929227
chrX	131802401	131803725
chr4	103415647	103416423
chr11	65887635	65889379
chr17	79810031	79812054
chr19	3357407	3362423
chr14	106590966	106593301
chr16	29899585	29901360
chr18	5294322	5297024
chr17	7856644	7858652
chr17	64975159	64976115
chr19	35716894	35718424
chr1	156126236	156128039
chr1	16497450	16499768
chr17	27356159	27356783
chr9	35646274	35648144
chr19	1239604	1242784
chr17	82458124	82459272
chr19	70985	71288
chr15	68833774	68834558
chr14	92750121	92751167
chr22	40711374	40712168
chr11	65662578	65663742
chr14	64502622	64505654
chr17	15235960	15236765
chr8	129386282	129386981
chrX	136630785	136631369
chr16	35560424	35561121
chr9	120896835	120897525
chr1	234522648	234523398
chr19	8307729	8308642
chr17	2795355	2797406
chr1	155192744	155195254
chr10	11177798	11179045
chr19	4342414	4343859
chr22	31496089	31497497
chr19	49469765	49470851
chr15	33016519	33017087
chr3	151135612	151136222
chr3	50336701	50338415
chrX	119681909	119682808
chr17	2049066	2050792
chr16	89315374	89316568
chr16	12322762	12323325
chr20	53593180	53594788
chr9	137188295	137189469
chr12	56645757	56646412
chr19	56140427	56141243
chr19	40425618	40426368
chr20	53708280	53708726
chr4	8227880	8229809
chrX	7092590	7093002
chr11	64499275	64500828
chr22	46035704	46037209
chr21	44339021	44339706
chr17	8295422	8296034
chr9	136108870	136110868
chr17	37488884	37490574
chr16	29611639	29614201
chr14	23320707	23321505
chr17	7915379	7917126
chr10	102055712	102056419
chrX	71181737	71182104
chr18	51211374	51212112
chr1	94072730	94073535
chr14	73758197	73760673
chr15	91312046	91312679
chr1	37595496	37596284
chr17	49746670	49749377
chr3	45105831	45106340
chr18	9913534	9915279
chr11	63838623	63839533
chr22	30289015	30290134
chr22	41589101	41590270
chr17	76996748	76999129
chr2	234483360	234484531
chr1	146472239	146472622
chrX	131830400	131831510
chr3	127226595	127228075
chr1	1347887	1349979
chr8	28401145	28402925
chr14	100067807	100069557
chr12	113207520	113209091
chr14	91510067	91511125
chr19	49127858	49128502
chr20	62406201	62407973
chr5	96934513	96936302
chr16	89686465	89686948
chr9	81688632	81690024
chr17	42275536	42277611
chr4	77852975	77853441
chr22	20079705	20081029
chr17	41688407	41689714
chr17	80101152	80102180
chr16	578456	579487
chr14	23301101	23303027
chr16	23514511	23515462
chr5	177430534	177432727
chr1	1471373	1472456
chr19	10960262	10961665
chrX	124736734	124737274
chr1	234607178	234612252
chr20	38804651	38807769
chr17	1515887	1517212
chr17	64712234	64713217
chr19	58518252	58520344
chr7	876091	877291
chrX	2707069	2710310
chr17	80782645	80783276
chr19	19063266	19064365
chr19	18682948	18684120
chr9	129110599	129111736
chr22	30380593	30382068
chr10	28532156	28533388
chr17	68086962	68087895
chr13	50123662	50128834
chr14	100237918	100240722
chr17	35214253	35215248
chr19	45439585	45440560
chr2	237723557	237723902
chr2	46304565	46305278
chr2	176516112	176516454
chr2	181123868	181124182
chr1	149585615	149585964
chr3	182911417	182912067
chr4	40306157	40306578
chr5	5486046	5486367
chr5	96374516	96374931
chr1	172746163	172746674
chr6	22147772	22148500
chr6	90078861	90079273
chr6	118660051	118660509
chr12	89770182	89770769
chr12	129215606	129216130
chr15	95446942	95447362
chr8	101108265	101110004
chr9	88387750	88389292
chr19	42075609	42076761
chr14	64990052	64990987
chr19	48636882	48639137
chr19	44059004	44059771
chr3	69368245	69368816
chr7	50338432	50339067
chr11	128342134	128343402
chr14	61662309	61662823
chr17	34980408	34981320
chr1	32249676	32251534
chr4	166896184	166896662
chr13	105139099	105140420
chr14	35291771	35292868
chr11	67407648	67410535
chr22	43263929	43264663
chr6	28865553	28867011
chr17	64965677	64966345
chr19	55080055	55082039
chr14	77039704	77041339
chr17	75691320	75692575
chr11	66855800	66857003
chr7	101153926	101154954
chr17	48546688	48547280
chr7	2698702	2699534
chr16	787193	789610
chr2	28423923	28424759
chr10	73246784	73247406
chr2	226835619	226836745
chr20	58306257	58307253
chr19	17225967	17226815
chr19	2049504	2051896
chr16	28291746	28292866
chr1	101311183	101312419
chr8	100950347	100953470
chr7	100478875	100479762
chr6	20173732	20174347
chr17	74758759	74759882
chr17	42608938	42610733
chr12	130763879	130765925
chr19	16111159	16112116
chr17	82863514	82865645
chr16	30697845	30699388
chr12	123971753	123974143
chr11	122743756	122745012
chr4	190112422	190113282
chr12	53379204	53380762
chr20	50730815	50732302
chr19	17932448	17933263
chr1	44809249	44810936
chr3	52536268	52537296
chr6	27892782	27894735
chr16	30407195	30407968
chr8	124604631	124605649
chr17	35312846	35314879
chr22	25563604	25564884
chr11	64916206	64917599
chr17	1722756	1723710
chr16	67841714	67843687
chr3	52685466	52686268
chr1	13479397	13479973
chr17	47648984	47650942
chr19	45468317	45470118
chr1	6392009	6393840
chr14	77024054	77024599
chr19	12722727	12723041
chr2	241881097	241882544
chr5	6712198	6713590
chr1	229342229	229343337
chr3	50350519	50351366
chr16	30922308	30923897
chr19	35066947	35067275
chr16	27173785	27175077
chr8	140464078	140465134
chr21	8228524	8228959
chr1	231528114	231528945
chr19	6060671	6061459
chr11	63937799	63939277
chr17	2089151	2089963
chr4	70734385	70735258
chrX	12949878	12951332
chr12	108568452	108569134
chr2	108652409	108652907
chr3	196511730	196512380
chr8	84764990	84765408
chrX	65926201	65927088
chr19	1437831	1439179
chr3	52225436	52226750
chr12	6532259	6535617
chr22	31345450	31347281
chr20	32819853	32820800
chr20	44645587	44647035
chr2	54634709	54635326
chr1	111220920	111223684
chr4	9603813	9604891
chr6	27809906	27810656
chr16	21837181	21837568
chr12	56634398	56636942
chr14	105247794	105249305
chr22	29603051	29604060
chr1	228794048	228795020
chr1	18653330	18654000
chr6	31558712	31560313
chr6	5667746	5668084
chr19	2888481	2889139
chr21	34887838	34890510
chr3	46433005	46434169
chr12	32025087	32026139
chr19	13167340	13168448
chr2	97589601	97590875
chr11	73597969	73598750
chr19	33160143	33161031
chr3	170128671	170129383
chr17	78839763	78841334
chr19	19385272	19386379
chr19	49084937	49085850
chr19	4791332	4791961
chr19	51365854	51369074
chrX	19846898	19847592
chr22	50342824	50343558
chr17	2530923	2531738
chr17	80763452	80763779
chr18	25223187	25223579
chr19	8279388	8280095
chr19	50601491	50602166
chr19	51566646	51567051
chr2	167135801	167136101
chr1	113308266	113308644
chr2	232237577	232238006
chr22	39832700	39833199
chr22	41603890	41604488
chr3	108780281	108780629
chr4	36280523	36281002
chr4	80139099	80139420
chr4	100539679	100540037
chr6	26031547	26032891
chr6	90084017	90084337
chr1	199202448	199202991
chr7	111860039	111860688
chr7	146002620	146003203
chr8	10237672	10238247
chr9	127005120	127005655
chrX	109959331	109960118
chr1	19123810	19124683
chr11	128195145	128195662
chr12	11555611	11556600
chr13	46181908	46182207
chr13	104616914	104617280
chr14	22096390	22096955
chr14	106177274	106177694
chr1	92475794	92476601
chr4	140150414	140153126
chr17	82199670	82202216
chr1	1890094	1892605
chr20	63004814	63011034
chrX	56762730	56767857
chr12	123364571	123365906
chr2	54570943	54571505
chr12	68364838	68365722
chr8	144798525	144799427
chr12	54279527	54281454
chr19	6110280	6110891
chr3	14947110	14948767
chr22	36160239	36162814
chr20	8144655	8145484
chr9	35618827	35620294
chr20	2651887	2652998
chr20	36460707	36461696
chr17	78128432	78132821
chr19	3555993	3558346
chr22	36387779	36388573
chr12	1592616	1595296
chr15	74402144	74404284
chr11	128544652	128545026
chr22	36453961	36455752
chr11	361552	362108
chr9	109466340	109466855
chr17	42677814	42678800
chr8	11782723	11783345
chr8	143461466	143462924
chr9	89521986	89522998
chr19	1026062	1028941
chr22	40683071	40683629
chr6	27873034	27873852
chr7	152463448	152464821
chr17	3668153	3669222
chr19	13846358	13848104
chr19	7943402	7944621
chr3	15291941	15292545
chr11	65540280	65541319
chr17	83050752	83052474
chr17	3764168	3765983
chr1	147598927	147600970
chr6	158026172	158027465
chr19	43596050	43596784
chr17	38701462	38706526
chr6	31664618	31666320
chr7	105012401	105013119
chr14	91060345	91061165
chr12	49698996	49699518
chr19	10551809	10554760
chr17	43338732	43339163
chr11	122697478	122698270
chr15	56780075	56780884
chr17	31936508	31937593
chr19	45405907	45406672
chr1	15834377	15836550
chr20	63635119	63636274
chr16	970278	971412
chr3	14232460	14233283
chr1	38976935	38978119
chr9	105127490	105128212
chr17	4966947	4968484
chr8	2101561	2102154
chr2	16438437	16439420
chr12	6723897	6724647
chr15	90376791	90377248
chr17	3794953	3797017
chr2	74032138	74033048
chr10	102394058	102395173
chr6	32840455	32841213
chr3	45942187	45943810
chr15	60003691	60006719
chr19	609809	611542
chr1	27662599	27663454
chr14	93183840	93185443
chr6	31158012	31158929
chr15	98647188	98649351
chr19	55383166	55386211
chr19	45769152	45771255
chr16	30063600	30066141
chr7	106071213	106072178
chr17	81395898	81397842
chr16	15154167	15155422
chr6	30719850	30720532
chr19	54136762	54137781
chr17	5191583	5192260
chr1	154220119	154221663
chr1	165871117	165871720
chr8	144326632	144327278
chr9	126914432	126915068
chr8	143938867	143944710
chr9	137205233	137206087
chr1	27428177	27428991
chr20	4666057	4666442
chr17	81222480	81223668
chr10	84293390	84294179
chr19	47745509	47745807
chr22	37218563	37220009
chr19	45994873	45995600
chr17	8192087	8192625
chr6	33343597	33345518
chr17	43482408	43484334
chr22	46249816	46250821
chr14	106761937	106762668
chr12	122082743	122083214
chr18	47929958	47931928
chr14	99479893	99481813
chr12	51320813	51321481
chr21	37266912	37268346
chr17	36947622	36949545
chr2	100137460	100138506
chr11	123504050	123504734
chr16	85566305	85567775
chr1	1012807	1015277
chr19	16075982	16079618
chr1	149810829	149812486
chr6	90274443	90275059
chr19	43777163	43778569
chr3	183009964	183010511
chr8	144302632	144303626
chr12	6567900	6568622
chr8	42842733	42843632
chr1	27671986	27672655
chr6	81751408	81754325
chr14	22918770	22919742
chr1	244834511	244835897
chr9	124202376	124203216
chr12	53323994	53325424
chr17	3963176	3965696
chr17	27986918	27987409
chr17	43277454	43277758
chr17	67440796	67441622
chr1	59332982	59334011
chr2	134282829	134283420
chr1	111215877	111216590
chr21	33308735	33309354
chr22	40054916	40055904
chr3	158808639	158809069
chr3	189324685	189325182
chr4	40304791	40305691
chr4	100079227	100079597
chr4	111120563	111120941
chr5	88758673	88759243
chr1	167761621	167762581
chr5	158435225	158435551
chr6	26195422	26196334
chr6	27825959	27826608
chr1	199041514	199041859
chr8	125924596	125925189
chr10	46941034	46941381
chr12	22250721	22251207
chr12	93363894	93364488
chr13	43243565	43244069
chr14	65861111	65861439
chr14	98188965	98189976
chr14	106737054	106737876
chr15	60021708	60022272
chr1	153921891	153923518
chr9	123322665	123323426
chr17	37094470	37094972
chr17	81393067	81394314
chr3	45880758	45882032
chr6	26272198	26273876
chr6	33839141	33840678
chr10	11162931	11163560
chr14	22070310	22071353
chr17	47895568	47896758
chr12	49130152	49131884
chr4	1870136	1872682
chrX	78998040	78998719
chr22	46604398	46604873
chr7	25862204	25862876
[truncated: 25,779 more rows]
