# Supplementary material for: Enhancer looping protein LDB1 modulates MYB expression in T-ALL cell lines in vitro by cooperating with master transcription factors
Source: J Exp Clin Cancer Res. 2024 Oct 9;43:283. doi: 10.1186/s13046-024-03199-1 (PMC11462673; doi:10.1186/s13046-024-03199-1)
Supplement: Supplementary file 23 — Supplementary Material 24. Supplementary Table 12. The peaks identified by CUT&Tag analysis of ETV6 in 6T-CEM cells [file 13046_2024_3199_MOESM23_ESM.xlsx]

## Sheet: Sheet1
6T-CEM ETV6 peaks
chr	start	end
chr7	149960349	149963707
chrX	2626660	2633288
chr6	14379573	14384709
chr22	49511060	49514754
chr7	154132367	154136582
chr19	41859223	41861446
chrX	3142550	3144405
chr16	89612404	89618946
chr22	30431773	30437845
chr9	132403758	132408074
chr7	148838113	148840002
chr6	30514037	30519296
chr16	68332009	68333454
chr16	23900699	23904304
chr14	89719673	89722246
chr15	59975618	59977079
chr19	55024377	55028388
chr4	40192743	40197462
chr20	62774896	62779056
chr13	106683075	106684609
chr11	128476604	128480010
chr6	36911251	36913575
chr20	39243638	39248369
chr14	20476017	20478256
chr1	45543487	45546037
chr17	58334890	58340511
chr19	55004076	55007370
chr12	11798198	11799922
chr20	60291060	60295559
chr16	55752325	55754302
chr5	43039463	43043473
chr12	1659939	1665296
chrX	4239294	4241783
chrX	7082734	7085985
chr10	17743890	17745605
chr16	87868195	87876922
chr20	31673551	31676799
chr1	235295304	235297254
chr17	81409147	81414037
chr14	101594714	101597527
chr19	55148926	55154937
chr8	52176506	52177754
chr5	181221594	181225004
chr10	102632304	102636299
chr1	21650099	21654617
chr5	142798000	142799744
chr5	176869986	176874091
chr18	77494667	77496160
chr6	104704342	104705804
chr6	90233328	90235294
chr1	2254222	2256766
chr21	42424520	42426205
chr7	150752926	150754587
chr6	30681821	30686830
chrX	79143621	79144921
chr4	138864742	138867725
chr16	87778764	87782846
chrX	129604483	129608469
chr12	130386039	130388034
chr1	31980429	31983277
chr12	6687319	6690891
chr17	69581302	69582027
chr6	14451306	14455328
chr1	59071042	59073121
chr8	6677400	6679992
chr17	15436407	15437810
chr8	133071194	133072835
chr21	8419666	8420821
chr18	829692	831709
chr22	47494416	47495918
chr10	2500414	2502290
chr16	89504836	89508945
chr14	100066985	100070814
chr8	30742394	30745341
chr7	140260543	140262131
chr19	6800837	6803337
chr10	128061905	128065400
chr1	11727358	11732266
chr15	63497391	63498511
chr21	37219646	37222683
chr20	48430628	48432107
chr8	143189867	143192482
chr19	10756682	10760599
chr14	50362265	50364411
chr22	49722830	49726190
chr1	59569867	59571557
chr2	101327918	101329398
chr6	134246798	134247688
chr7	32991255	32993692
chr2	230643039	230644712
chr10	17029522	17030720
chr4	6776878	6780355
chrX	65739894	65743549
chr14	35284944	35287386
chr8	2501280	2502508
chr17	40095508	40096976
chr22	26671294	26674613
chr14	98188847	98190290
chr8	143855868	143857144
chr2	1162308	1164942
chr9	131397993	131399182
chr22	31628640	31632611
chr17	43240591	43241241
chr1	10916457	10918902
chr6	20756454	20757414
chr14	59398097	59399303
chr19	15466520	15470893
chr13	112872599	112873511
chr3	127559623	127561152
chr19	19459402	19461238
chr17	64016252	64017104
chr19	38315405	38317803
chr16	89113939	89115935
chr14	72518316	72519595
chr4	108433427	108434678
chr1	222325931	222326605
chr17	7034865	7036697
chr17	82590921	82594463
chr9	99057430	99059802
chr14	98173144	98174255
chrX	6738230	6739595
chr9	87604875	87606564
chr1	71705592	71707193
chr10	102392948	102396043
chr3	43011633	43018052
chr3	44968494	44970208
chr12	89234073	89236790
chr17	40536814	40541888
chr7	151006780	151011031
chr19	3330044	3339184
chrX	154717515	154719933
chrX	2637922	2638868
chr8	81146582	81148647
chr12	14960708	14962066
chr17	74300239	74303532
chr11	95734025	95734729
chr9	88322464	88323689
chr7	43648776	43651104
chr16	74542232	74543461
chr18	54086129	54087084
chr18	73119247	73119944
chr3	141498513	141499932
chr1	199160574	199163564
chr16	17368722	17371330
chr2	172461586	172464593
chr22	39600479	39603064
chr12	31832291	31833398
chr13	28657872	28659808
chr3	30890672	30891560
chr14	29763195	29763839
chr2	120109193	120109914
chr1	41683294	41685622
chr4	152099783	152101467
chr9	126985750	126987116
chr12	49698559	49699747
chr15	40905894	40908432
chr5	131251643	131253748
chr1	150925674	150927254
chr20	62738343	62743247
chr4	153530100	153531162
chr17	61221082	61222033
chr7	106864735	106865803
chr3	128593671	128598808
chr14	24692748	24694266
chr14	81519017	81520119
chr4	96057550	96058355
chr10	72297105	72299603
chr3	33007336	33009071
chr22	49656309	49658746
chr12	47360646	47361960
chr2	224952975	224954086
chr3	41751182	41752244
chr12	11801522	11802581
chr17	43283534	43284204
chrX	127489561	127491631
chr10	92830408	92831577
chr16	24005358	24006391
chr20	10539721	10540860
chr6	129687039	129688038
chr1	248945824	248946284
chr17	18900469	18902181
chr19	44207173	44208026
chr9	129964992	129966952
chr9	130127944	130129052
chr2	73978338	73979923
chr17	40321728	40324283
chr16	73396453	73397383
chr1	113849541	113850584
chr11	34908447	34910339
chr11	111591009	111592224
chr7	36776800	36777731
chr19	46784197	46789045
chr9	83622034	83624618
chr9	121169031	121169928
chr20	44018946	44021157
chr6	42009757	42010827
chr16	75074335	75075998
chr11	129887982	129890173
chr1	117048434	117050062
chr1	153339757	153340528
chr11	73148118	73151880
chr20	4262511	4263602
chr1	229027176	229028815
chr3	155554867	155555708
chr9	128370778	128372274
chr3	123151069	123152791
chr6	167338032	167339072
chr4	143854519	143855291
chr7	44572742	44574983
chr5	131209194	131210216
chr6	30507706	30510229
chr1	20184514	20186768
chr16	30074793	30077093
chr13	73765217	73766216
chr1	59062874	59063990
chr17	62085284	62086251
chr1	203763884	203766224
chr19	34269669	34270616
chr7	75775566	75777797
chr2	96305019	96306732
chr3	172511798	172513425
chr17	10149943	10150893
chr17	76028973	76030073
chr18	26133196	26134432
chr11	130118774	130119669
chr20	4482972	4483962
chr4	48211772	48212937
chr1	153944640	153946900
chr19	51372266	51374344
chr17	80818835	80820147
chr21	42463678	42465205
chr10	27240623	27243812
chr18	63137583	63139076
chr7	100798561	100799845
chr12	11545394	11546294
chr20	53750911	53751779
chr9	95724563	95725260
chrX	1491606	1494403
chr9	124205533	124206730
chr1	8603449	8605955
chr6	45494596	45496406
chr6	33343628	33345677
chr11	64385428	64387386
chr7	154146313	154147933
chr9	131515058	131516874
chr20	63969722	63974422
chr19	11279634	11280624
chr1	116514949	116516179
chr6	142943776	142945787
chr19	39941245	39942485
chr2	223042322	223043883
chr4	100539445	100540360
chr1	154124673	154126278
chr1	165841482	165843652
chr15	66864653	66866707
chr15	90376399	90377351
chr15	78759865	78763067
chr22	46238631	46240756
chr22	26578598	26580289
chr17	58343349	58345494
chr2	15141784	15143061
chr7	149948545	149950798
chr10	30026601	30028328
chr17	15235791	15236851
chr1	221876663	221877710
chr2	230602327	230603682
chr20	5524679	5525324
chr3	194304439	194307383
chr16	31073271	31075056
chr2	9842940	9844478
chr12	673868	675285
chr5	88827097	88827675
chr8	129448795	129450086
chr10	88985207	88986943
chr7	45940234	45941167
chr16	81469055	81471168
chr19	13154265	13157325
chr12	47205814	47208729
chr15	91047294	91047976
chr20	43728819	43729690
chr6	13389844	13391252
chr12	51245421	51246798
chr16	82259308	82260853
chr19	35462102	35463499
chr3	129458875	129460140
chr5	109656023	109657530
chr2	65227160	65229034
chr1	43273936	43275344
chr19	35803119	35804346
chr8	60238332	60239294
chr19	17498303	17500974
chr12	51368639	51369859
chr20	10453008	10453719
chr12	6335328	6338095
chr20	437962	439807
chr16	30354733	30357478
chr2	241887957	241889001
chr19	47335875	47337433
chr16	78033897	78034730
chr3	960129	961644
chr3	161950247	161950955
chr17	77087965	77089382
chr17	58351553	58353216
chr10	15859720	15861124
chr19	13835592	13837663
chr2	106094022	106094852
chr19	1259002	1261333
chr1	240575429	240576614
chr19	6771915	6774328
chr17	4480639	4482298
chr6	833791	834842
chr10	74300099	74300708
chr2	239266187	239269320
chr12	89244675	89246032
chr7	116417628	116418478
chr1	210969921	210970725
chr8	101136858	101137821
chr17	35577907	35579227
chr14	20427311	20428434
chr1	232923729	232925238
chr1	26743774	26744740
chr16	68078914	68080613
chr19	43442630	43444139
chr22	50643636	50644287
chr10	22491668	22492602
chr2	32723267	32724300
chr6	14449087	14450243
chr21	32611669	32613924
chr17	502486	503841
chr1	26785637	26788171
chr14	52175978	52177590
chr18	7775153	7775837
chr2	114659818	114660514
chr1	158247786	158249394
chr8	8870620	8873080
chr1	230972856	230973265
chr13	48491597	48493916
chr8	143165097	143167370
chr16	819250	820907
chr13	20411802	20413457
chr16	29862797	29864219
chr1	162391436	162392313
chr22	37626787	37628234
chr12	51972400	51973399
chr11	134386156	134388126
chr1	54459047	54460401
chr2	43194169	43196371
chr15	70424614	70426103
chr4	2755907	2756812
chr12	9764580	9765311
chr14	106228068	106229318
chr15	55221046	55223248
chr19	42187841	42190012
chr22	49501710	49503256
chr6	14385662	14387447
chr6	129020070	129020886
chrX	79146681	79147868
chr10	88987287	88988091
chr3	46537819	46539939
chr12	110449508	110450819
chr17	7454857	7456489
chr21	42384259	42386549
chr3	194255269	194256708
chrX	1481378	1482890
chr16	81727409	81730941
chr19	41876833	41885280
chr15	75185352	75186441
chr1	203624524	203627154
chr17	77389020	77390234
chr19	55674352	55675905
chr19	41971996	41974048
chr1	119859355	119860186
chr5	128030225	128031039
chr1	226763652	226765779
chr9	71795083	71795667
chr9	77594846	77596020
chr1	21445372	21447268
chrX	124217023	124219488
chr6	31735409	31739746
chr11	1589182	1589669
chr19	31004015	31005611
chr19	48255233	48256010
chr6	157989654	157991296
chr19	10104697	10106648
chr19	6323895	6325826
chr7	617380	619473
chr6	170377291	170379174
chr11	130437836	130439969
chr15	43329914	43331261
chr7	69198858	69200261
chr8	38804683	38806452
chr3	124670595	124671925
chr13	99046066	99046763
chr15	43105357	43106668
chr16	89031862	89032626
chr3	67083380	67084679
chr6	106097483	106098633
chr6	135322823	135323511
chrX	66012052	66012836
chr17	45216988	45218181
chr11	128039317	128039912
chr9	34125149	34128162
chr2	216108052	216110176
chr3	197654131	197655440
chr13	112573588	112574449
chr10	48800028	48800979
chr9	95510794	95512664
chr5	42994484	42995854
chr15	74489162	74490557
chr12	6662513	6664478
chr12	111056513	111057678
chr3	196444010	196445414
chr10	12541262	12542451
chr1	169367493	169368715
chr6	30617150	30618093
chr22	42119877	42120970
chr6	31585718	31587496
chr1	158285774	158286342
chr12	51448400	51449983
chr12	89345677	89347068
chr2	196239495	196240456
chr3	23474693	23475441
chr9	114898563	114899256
chr1	226674748	226676414
chr19	48249526	48250004
chr18	75657600	75659201
chr20	4811458	4812813
chr20	38804666	38806051
chr4	15764872	15766432
chr2	11112221	11113348
chr2	128685837	128687848
chr5	149344504	149346012
chr11	8813419	8814831
chr1	172698726	172699541
chr19	41869735	41873729
chr14	100064715	100066523
chr9	114370970	114373686
chr1	40059343	40060379
chr19	40144572	40146162
chr2	203740437	203741872
chr3	162134474	162134948
chr3	182544417	182545115
chr4	14876630	14877929
chr9	97992831	97993864
chr5	126747356	126748409
chr19	51131783	51132799
chr12	54984533	54985218
chr10	125227054	125229195
chr12	123632891	123634677
chr1	11740221	11741656
chr16	2841830	2843083
chr3	197455859	197457547
chr4	3304954	3307312
chr4	122578307	122579129
chr9	134395052	134397761
chr3	194299665	194300778
chr14	97235195	97236668
chr7	29337222	29338019
chrX	2696210	2697649
chr5	10445106	10446214
chr3	169764303	169766287
chr18	47999256	48000304
chrX	1248400	1250196
chr12	11648617	11650337
chr17	42823637	42824610
chr7	37390081	37391782
chr4	51023	52120
chr12	109594819	109596248
chr12	552970	554243
chr4	76806889	76807620
chr1	57306970	57308048
chr20	63326071	63327804
chr19	19662559	19664342
chr12	9025112	9025628
chr12	104477712	104478990
chr14	56195126	56195942
chr14	65847075	65847756
chr1	101127565	101128909
chr19	42184282	42186298
chr2	79992791	79994448
chr2	176781429	176782019
chr21	31362807	31364870
chr14	51846674	51849292
chr10	68955508	68957350
chr1	32249291	32252953
chr3	113606482	113607398
chr16	88992119	88994356
chr14	68684040	68686170
chrX	2818993	2820953
chr1	226676932	226677884
chr19	49717065	49718254
chr19	45790614	45793227
chr17	73010922	73011734
chr14	50366286	50367724
chr5	95622221	95622717
chr17	8660018	8661303
chr2	201130723	201131514
chr1	154181599	154183677
chr12	11765587	11766912
chr19	3810463	3814075
chr1	198621026	198621876
chr22	29623477	29624550
chr22	17775262	17778992
chr17	74779483	74781041
chr11	85752434	85753554
chr16	22817383	22818933
chr12	128794616	128795627
chr12	62812895	62813525
chr17	48453470	48453897
chr1	107861844	107862522
chr1	108048253	108051842
chr3	122355452	122356300
chr4	40204417	40206200
chr5	34241516	34242394
chr6	30640257	30641561
chr7	67918096	67918751
chr8	101623334	101624580
chr8	123096044	123096709
chr10	8230885	8231331
chr10	8438569	8439459
chr10	61779981	61780611
chr17	27354059	27357257
chr21	33361196	33362656
chr7	101139566	101141559
chr17	27845998	27846984
chr12	115373867	115376189
chr19	46713552	46714888
chr5	86666005	86666659
chr19	6891589	6892610
chr6	37289430	37290671
chr17	3784851	3786082
chr3	47362165	47363455
chr4	128708553	128709907
chr1	32371954	32373249
chr8	143204135	143207635
chr15	90929795	90932533
chr17	4713977	4716148
chr2	139410808	139411564
chr13	99817765	99818502
chr21	44924249	44931682
chr1	145932545	145933189
chr3	196631770	196633326
chr11	64339588	64341532
chr2	23320025	23320545
chrX	247396	251928
chr8	2193816	2194827
chr1	21452725	21455270
chr11	35046737	35047538
chr11	94629890	94630585
chr11	122843384	122844096
chr16	20850959	20851863
chr17	56220466	56221261
chr17	76179199	76180369
chr21	38476249	38476902
chr1	169349899	169350532
chr5	35908405	35909012
chr8	81142470	81143495
chr8	104726786	104727568
chr9	105405550	105406254
chr1	30760041	30762400
chr2	54589170	54590063
chr8	42665463	42666434
chr4	70734327	70735258
chr8	22603654	22605413
chr1	204460276	204462680
chr4	186622399	186624323
chr15	31360989	31362017
chr3	129398889	129400537
chr19	16184323	16186143
chr2	234440018	234442101
chr3	195441666	195443396
chr13	28408175	28409170
chr1	44423645	44424346
chrX	2212378	2212935
chr11	124625418	124626328
chr13	99471693	99472562
chr15	66410733	66411855
chr2	223625172	223628013
chr20	1434997	1435697
chr3	32605721	32607114
chr4	110526467	110527469
chr7	106218874	106219634
chr8	10237672	10238362
chrX	148309329	148311581
chr1	16565370	16565740
chr10	11177853	11180731
chr6	154951090	154952282
chr19	8633222	8634234
chr14	102088022	102090350
chr17	47174822	47175280
chr7	150668026	150668942
chr9	124242188	124243357
chr4	52723276	52723974
chr12	111399291	111400551
chr3	184710995	184713072
chr6	157054571	157055105
chr8	2098857	2102260
chr8	143172711	143174935
chr1	28648107	28649468
chr1	114340631	114342796
chr17	8221178	8223441
chr2	65430517	65433051
chr22	37483756	37485631
chr15	66390380	66391182
chr15	74540318	74541612
chr12	52748211	52749201
chr19	56301458	56302489
chr4	100106723	100107491
chr14	73740895	73744976
chrX	136835243	136836610
chr7	98133258	98134113
chr17	41567094	41568125
chr16	68065954	68067863
chr6	41560097	41562303
chr9	92669149	92671117
chr6	42978812	42980303
chr13	50916604	50917291
chr15	44734991	44736277
chr17	43289796	43290203
chr18	7771568	7772838
chr1	113792430	113792901
chr2	139217464	139218195
chr2	161077390	161078251
chr3	161034330	161035488
chr3	161310684	161311406
chr5	69707622	69708011
chr1	198556674	198557736
chr9	92276328	92276830
chr1	239719291	239720151
chr10	89163404	89164475
chr14	20955535	20957067
chr22	49925506	49926552
chr15	60003540	60005047
chr3	185982890	185984846
chr22	17098358	17098991
chr16	82202878	82204391
chr4	16890344	16890904
chr14	95738296	95740028
chr15	74402144	74404051
chr11	122716727	122718173
chr20	43926977	43928509
chr6	30541607	30543148
chr14	22561601	22562325
chr2	172285489	172286267
chr20	38797137	38799977
chr12	11855023	11856557
chr13	113448426	113450028
chr19	17184022	17184908
chr22	36434356	36436427
chr10	11662508	11663185
chr5	43038006	43038873
chr19	15463206	15465230
chr7	75928239	75929670
chr2	128635480	128636649
chr10	7045977	7046970
chr14	75229523	75231704
chr11	34045065	34047269
chr11	35058679	35059934
chr12	22160509	22160906
chr13	28611229	28612224
chr13	45334413	45335142
chr18	26710032	26710795
chr19	20162527	20163319
chr1	150220898	150222342
chr20	39700434	39700863
chr22	40055002	40055912
chr3	56787291	56788345
chr4	109969165	109970650
chr17	50300506	50301952
chr13	21197660	21198768
chr6	36885180	36886313
chr4	78657696	78658730
chr19	18317736	18318896
chr16	17400322	17401355
chr13	20475227	20476654
chr19	4399358	4402707
chr17	40818641	40819672
chr2	105795748	105796568
chr3	112473115	112474008
chr10	35378543	35380034
chr1	19123816	19124683
chr21	33116117	33117410
chr1	93817013	93818786
chr1	91548044	91549543
chr10	67819754	67820322
chr10	93412467	93413873
chr2	233329888	233331917
chr1	10987594	10988721
chr5	14594710	14596138
chr17	9666290	9667058
chr8	143280695	143282362
chr16	29382902	29384368
chrX	1536771	1538039
chr20	46000290	46001720
chr12	92184716	92185431
chr13	102582011	102582718
chr17	40827463	40828565
chr2	197071848	197072287
chr1	165875159	165875821
chr5	142710850	142711897
chr6	34973272	34973972
chr6	53309278	53309935
chrX	2816328	2817679
chrX	79258788	79259709
chr17	38591035	38592637
chr16	30646343	30648364
chr17	42414444	42415658
chr1	117718818	117719323
chr19	51546371	51548956
chr19	2620486	2622418
chr12	101855054	101856223
chr18	8807184	8807931
chr1	107963694	107964476
chr21	9246141	9249038
chr14	102522608	102526719
chr18	46042593	46043289
chr2	65277640	65279128
chr3	181487430	181488135
chr6	135241592	135242409
chr10	6583072	6584117
chr7	100887210	100888954
chr14	97120353	97121288
chr7	159006613	159007634
chr1	10010	10368
chr1	2147887	2149463
chr22	36451588	36453581
chr6	41937877	41941811
chr21	44913200	44915126
chr6	33904585	33906012
chr6	30066270	30067709
chr3	44439473	44440267
chr6	33430327	33433204
chr19	11384102	11385082
chr19	54369674	54370941
chr1	117658204	117660041
chr18	26701711	26703691
chr10	92755968	92758119
chr3	136105076	136105552
chr17	50161677	50163381
chr16	1246519	1248441
chr9	128007279	128008496
chr20	33858824	33860089
chr16	23896834	23897760
chr2	218405718	218407574
chr7	50342384	50343934
chr10	12112420	12113606
chr1	25831398	25832526
chr14	21974490	21975578
chr14	63383886	63384227
chr1	57272856	57274024
chr1	93029292	93030013
chr19	46955001	46956349
chr19	48244280	48244862
chr2	47487188	47487793
chr2	187505205	187505918
chr21	30447122	30447718
chr4	175413486	175414050
chr5	98593365	98593770
chr6	110448720	110449344
chr7	150755030	150756596
chr20	4027718	4028670
chr10	101693770	101695820
chr17	10046633	10047530
chr3	111666417	111668259
chr9	81596809	81597914
chr22	17116846	17118480
chr17	57867546	57868822
chr10	92689984	92692314
chr18	63198463	63200155
chr1	28989989	28990733
chr3	186060303	186061042
chr4	384034	385049
chr1	198834449	198835621
chr22	25062157	25062760
chr16	81499271	81501025
chr19	47255133	47257412
chr15	72365905	72366489
chr4	36310744	36311475
chr1	31889154	31889827
chr17	28585763	28586523
chr17	77341345	77343756
chrX	529908	531270
chr1	89757261	89758418
chr12	96445499	96446271
chr5	142015066	142016448
chr21	44917711	44921623
chr9	127161792	127163623
chr3	184713468	184713839
chr1	32241007	32242862
chr17	64455816	64457950
chr8	143168270	143172055
chr20	18128126	18129058
chr9	137354200	137356856
chr20	19663427	19663975
chr9	137715395	137718255
chr15	58472829	58474082
chr19	58579541	58581884
chr3	170033202	170034224
chr1	203286629	203287892
chr1	58941471	58942326
chr1	212254544	212256887
chr4	2811570	2814213
chr17	9079050	9080677
chr3	47663162	47664033
chr6	25069926	25070971
chr5	71829259	71829679
chr1	18655271	18656381
chr4	152079452	152080283
chr1	25991808	25993105
chr19	15812109	15813026
chr20	50450727	50453832
chr15	78936499	78937862
chr13	51614436	51614934
chr15	40398190	40398878
chr16	23863333	23863883
chr17	48441949	48443535
chr1	101453618	101454412
chr2	134289992	134291386
chr2	234271994	234272693
chr22	40183003	40183495
chr1	167104225	167106094
chr4	158826958	158827572
chr6	5670975	5671787
chr9	77900936	77901732
chr9	82791009	82791626
chr1	230976923	230978582
chr16	89315540	89317440
chr13	62996140	62997953
chr7	56106309	56108104
chr3	121660360	121660939
chr12	124277331	124278794
chr17	80621668	80622719
chrX	12955922	12957480
chr22	30301726	30307231
chr12	103905694	103906299
chr19	41874961	41876104
chr7	148628792	148629340
chr14	51859283	51861104
chr1	28911	29638
chr6	32241616	32242893
chr7	70301525	70302173
chr8	117858215	117859238
chr1	225342772	225343292
chr10	17425291	17426513
chr17	31549152	31550168
chr14	97841476	97842178
chr15	80026434	80027263
chr17	3918334	3919401
chr16	3007581	3008821
chr1	204452789	204453467
chr2	46361764	46362729
chr16	11232817	11233829
chr6	41706325	41708790
chr2	112187847	112188528
chr20	61985347	61986695
chr7	101860381	101861009
chr13	46295600	46296395
chr2	70123174	70125062
chr1	161184818	161186907
chr15	74867836	74868801
chrX	119684626	119686343
chr10	77041655	77042106
chr3	108127019	108127869
chr13	78658600	78660598
chr17	77444909	77446636
chr6	11381556	11383328
chr6	42929174	42931579
chr13	48496213	48497261
chr20	41008072	41008781
chr16	30381695	30383165
chr12	6461356	6463519
chr14	72937485	72938614
chr12	104469143	104470340
chr13	50248358	50249347
chr13	100388976	100389590
chr13	101706664	101707272
chr15	69760498	69761522
chr16	23865769	23867434
chr17	32947165	32948348
chr17	35475990	35476780
chr17	43299444	43299942
chr1	95951368	95951900
chr2	232237404	232238559
chr20	20734026	20734874
chr3	46129354	46130198
chr4	25785989	25786704
chr4	168509779	168510137
chr5	78483456	78484212
chr5	129377521	129377968
chr6	36478060	36478482
chr6	52063648	52064270
chr6	100432121	100433002
chr6	102417223	102417808
chr9	114946920	114947528
chr11	355519	358232
chr11	69311314	69312865
chr19	2552459	2553321
chr3	180601481	180602794
chr6	35062093	35063999
chr20	1390831	1395536
chr10	103983384	103983918
chr15	69755507	69756310
chr9	137536420	137537530
chr5	140664102	140665461
chr9	127719311	127721850
chr15	70534080	70536216
chr2	65465818	65467688
chrX	2712622	2713742
chr15	86082113	86082973
chr2	33194	34859
chr6	15111440	15112225
chr1	114323174	114324076
chr1	53047833	53048592
chr19	7207290	7208350
chr3	136180590	136181117
chr19	19405739	19406363
chr12	49762161	49763563
chr17	36188604	36189423
chr2	72125854	72126682
chr7	159005007	159006125
chr6	131199768	131200452
chr12	104682567	104683378
chr12	121128832	121129708
chr4	190112435	190113312
chr15	40902315	40904097
chr19	12913903	12914514
chr20	39194959	39197187
chr20	52103443	52105042
chr16	9078801	9079935
chr20	53837182	53837804
chr2	200962769	200964385
chr17	8388408	8389327
chr11	122637169	122638345
chr6	31727215	31728666
chr1	207863268	207864550
chr1	32221478	32222781
chr12	117062539	117064221
chr17	75338570	75339314
chr1	115547209	115548322
chr10	99828293	99829126
chr11	35050303	35051176
chr15	62305985	62307041
chr15	69084078	69085451
chr18	12596874	12597475
chr18	35030204	35030859
chr1	110879798	110880453
chr1	113783623	113784738
chr2	54496873	54497286
chr20	4484730	4485289
chr20	59264815	59265456
chr3	16300657	16301715
chr1	167761394	167762453
chr3	189324737	189325256
chr1	172696872	172698386
chr4	36385969	36386519
chr4	89894736	89895156
chr5	79581721	79582311
chr6	14674234	14675060
chr1	210582214	210582861
chr1	214427712	214428272
chr8	60792615	60793158
chr8	81047976	81048520
chr8	81132666	81133399
chr8	85810986	85811542
chr8	92674344	92674920
chr9	79623927	79624411
chrX	38652867	38653533
chrX	66005289	66006255
chr10	12201517	12202085
chr10	29430014	29431671
chr10	88116898	88118394
chr11	117016107	117016639
chr2	100137460	100138883
chr8	65950729	65952457
chr16	25547134	25547690
chr10	71712305	71715248
chr19	3371369	3372904
chr1	59083995	59084873
chr14	89510679	89511788
chr19	58475437	58476633
chr20	25042571	25044099
chr6	157099753	157100453
chr20	19552803	19553770
chr16	30902768	30904826
chr1	42931385	42932948
chr8	144686934	144688156
chr17	67257641	67258423
chr20	40459740	40460658
chr9	126745545	126746668
chrX	124236752	124238223
chrX	12973091	12973991
chr19	50376082	50376891
chr10	111145900	111146460
chr20	14485960	14486425
chr19	1101120	1102188
chr20	5949555	5951173
chr2	234344227	234345506
chr9	33759206	33760107
chr8	124594006	124595013
chr5	11168	11729
chr1	156868313	156869376
chr19	5336299	5336996
chr1	32650212	32651284
chr2	69619311	69620422
chr3	72847594	72849355
chr5	177388685	177391000
chr6	25055766	25056937
chr19	58575152	58576415
chr19	38877680	38878912
chr19	48724476	48727057
chr11	8914154	8914594
chr1	173867754	173869027
chr12	51382790	51384020
chr2	229920905	229921742
chr15	57867365	57868717
chr1	231201331	231202782
chr15	72685587	72686603
chr8	21039126	21040144
chr1	58857988	58858866
chr16	67191306	67193543
chr15	80999695	81001570
chr9	95462345	95463407
chr19	10717515	10718305
chr7	111859986	111860688
chr9	124213807	124217734
chr11	122756283	122757797
chr5	138979795	138980562
chr13	50326412	50327036
chr15	23873468	23874169
chr15	90412635	90413179
chr16	21626727	21627204
chr16	21836318	21836677
chr17	42248581	42249303
chr21	14453527	14454910
chr22	32571719	32572285
chr3	186014636	186015237
chr3	198098916	198099476
chr4	19729996	19730419
chr4	101103442	101103909
chr4	123599832	123600420
chr5	140266886	140267489
chr5	143002014	143003494
chr6	832872	833277
chr6	135243619	135245642
chr9	126715155	126715608
chrX	46039304	46039933
chr10	5040889	5041742
chr5	170296646	170298292
chr15	47364624	47365355
chr21	31354284	31355115
chr3	127925101	127925548
chrX	65750309	65751465
chr10	8296599	8298455
chr3	14761218	14762114
chr14	98174788	98175915
chr9	89276891	89277695
chr16	89607046	89609068
chr4	140242449	140243574
chr17	49026224	49026935
chr21	8222276	8222886
chr17	40533092	40534228
chr1	35670991	35671650
chr16	31869367	31870080
chr5	170291096	170292000
chr2	237941722	237942721
chr2	95668854	95669725
chr17	42318954	42320671
chr3	10332	10719
chr6	170278414	170278941
chr7	4680032	4682381
chr2	30222451	30224460
chr9	136538802	136540961
chr2	64987187	64989847
chr8	144077440	144079102
chr3	15291651	15292784
chr3	50623721	50624632
chr10	79102302	79103885
chr18	75070646	75072064
chr16	53518608	53519418
chr2	113551886	113552308
chr17	28903026	28904428
chr17	39096499	39097303
chr9	90161982	90163263
chr7	361360	364547
chr7	32987685	32988825
chr5	77882711	77883352
chr18	59854685	59856497
chr6	147202029	147203853
chr17	2192395	2193272
chr4	56181076	56181691
chr19	55253752	55254761
chrX	103686707	103688039
chr19	7068828	7070092
chr12	56158328	56160155
chr7	132655125	132658253
chr5	139635349	139637380
chr17	17403120	17404653
chr19	34961740	34963354
chr17	42182805	42184444
chr3	43347106	43348348
chr8	118108734	118109236
chr16	17448736	17449398
chr14	103077796	103078893
chr19	70927	71447
chr5	80135937	80136328
chr19	41370549	41372118
chr5	131364463	131365030
chr19	10602504	10604834
chrX	153857593	153858985
chr15	70375275	70377025
chr17	49561689	49563218
chr4	40198143	40198682
chr17	38898176	38899804
chr22	36384752	36385609
chr7	72953784	72954116
chr15	58331693	58332452
chr22	49668134	49670183
chr6	26136406	26137140
chr21	39349302	39350069
chr19	56162247	56164536
chr13	111609701	111610777
chr17	1258442	1258992
chr11	90270359	90271901
chr19	48259479	48260311
chr21	44107063	44107700
chr9	109447333	109448177
chr1	31596041	31596887
chr5	178777278	178778044
chr17	8964580	8967478
chr15	78049807	78050318
chr19	54408765	54410485
chr14	89673629	89674119
chr17	81665422	81667533
chr20	36491495	36492988
chr20	58306317	58307045
chr1	4735995	4736599
chr12	11861271	11862266
chr1	116325910	116326515
chr20	10517517	10518905
chr22	30196383	30197141
chr12	62260178	62261234
chr6	146770316	146771657
chr11	35177369	35178021
chr11	128195196	128195639
chr13	43243516	43244153
chr14	52247723	52248620
chr15	62128736	62129435
chr16	25289247	25289992
chr16	26809899	26810565
chr16	47229089	47229875
chr1	76260092	76260614
chr17	61139308	61140053
chr1	94384690	94385486
chr2	30127259	30127683
chr2	101842346	101843337
chr2	121596408	121597044
chr2	234128513	234128949
chr20	8475927	8476289
chr1	154484130	154485615
chr21	31622275	31622706
chr21	44741259	44742258
chr1	172703926	172705035
chr5	50445125	50445569
chr5	96374513	96374895
chr5	176113629	176114127
chr1	204417111	204417874
chr6	108942733	108943078
chr7	16933717	16935044
chr8	6648737	6649486
chr1	221712906	221713285
chr9	87402145	87403164
chrX	136585977	136586702
chr10	11145336	11145741
chr10	20616935	20617435
chr19	55421029	55421725
chr19	42244199	42244879
chr1	18539459	18540582
chr1	48226915	48228370
chr7	32891105	32893028
chr19	50738791	50739655
chr19	38226394	38227802
chr3	197519036	197520430
chr7	8175903	8176970
chr12	6723740	6724657
chr2	96913525	96914410
chr12	7959307	7960338
chr1	11905289	11906401
chrX	1575931	1577396
chr16	68355774	68357521
chr22	42298859	42300274
chr11	67408613	67410578
chr19	41575883	41576516
chr2	99180802	99181460
chr16	88703014	88704116
chr2	200888726	200889822
chr20	63940854	63942686
chr1	39214472	39215495
chr2	234544207	234545373
chr19	47157640	47158856
chr19	46716687	46720474
chr20	13587857	13588369
chr21	42387017	42387919
chr11	65887729	65889073
chrX	65925978	65927096
chr5	132465936	132467760
chr21	32305269	32306466
chr3	14177784	14179055
chr2	100643673	100644562
chr6	107716487	107717202
chr1	32247976	32248939
chr12	122751220	122752986
chr11	94638667	94639510
chr8	8346317	8346786
chr17	63513036	63514025
chr19	41886397	41889110
chr22	37242216	37245516
chrX	154123249	154124186
chr1	91569418	91569992
chr14	96962077	96962815
chr12	89308093	89309759
chr20	50385862	50386824
chr22	36481141	36482716
chr1	26541501	26542669
chr1	1954288	1955415
chr16	11361472	11362757
chr9	129888137	129890139
chr4	184409433	184410608
chr5	176874766	176876878
chr15	59609682	59610345
chr3	47016839	47018488
chr3	196609249	196610568
chr6	118656953	118657574
chr6	118709218	118710783
chr19	4088423	4090920
chr4	108359431	108360712
chr7	50761556	50762227
chr9	92752005	92752879
chr2	202642917	202643863
chrX	19840872	19841437
chr11	14414690	14415387
chr22	21665162	21666778
chr6	26596578	26597505
chr2	224918431	224919659
chr17	75487206	75488170
chr6	4851050	4852381
chr6	14151065	14152006
chrX	4253180	4253589
chr14	73311193	73311563
chr8	9087884	9089030
chr9	34328713	34329686
chr4	56215844	56216728
chr16	89360674	89361664
chr12	122731985	122732872
chr10	124152728	124154393
chr20	37602613	37604772
chr2	43132574	43134847
chr2	54570919	54571643
chr1	167473706	167474574
chr7	50334540	50335617
chrX	153925992	153928600
chr11	121481781	121482990
chrX	71229530	71231355
chr13	32570077	32570854
chr14	106766150	106767554
chr15	76873011	76873397
chr5	102802839	102803397
chr10	6974049	6974404
chr11	128695435	128696730
chr1	94091695	94093094
chr2	128752922	128754717
chr3	25826423	25827112
chr9	136231375	136232448
chr1	22089891	22090294
chr12	9650499	9650970
chr12	89307013	89307565
chr13	50309661	50310418
chr13	59464622	59465487
chr14	58598031	58598698
chr17	3789007	3791070
chr2	201191271	201192184
chr1	149378511	149378857
chr21	34983812	34985004
chr3	44560745	44561518
chr3	120909446	120909887
chr3	185483120	185483595
chr4	21794985	21795343
chr4	47531635	47532246
chr4	49107373	49110266
chr6	43383391	43384916
chr7	44505297	44505901
chr7	48442907	48444610
chr7	110882068	110882599
chr7	148773285	148773882
chr8	19696466	19696846
chr9	28189452	28189927
chr9	71136364	71136945
chr10	62195430	62195892
chr11	128471084	128471605
chrX	20059375	20060306
chr12	108858550	108859811
chr8	22579727	22580759
chr21	44503234	44504270
chr10	71735797	71737662
chr1	28642448	28643490
chr12	89224963	89226036
chr16	29381534	29382383
chr2	16649353	16649817
chr20	39200586	39201433
chr3	185561790	185562390
chr14	61476453	61477122
chr15	75625114	75626456
chr13	113296594	113297200
chrX	2773575	2774110
chr8	11283830	11285227
chr17	42773155	42774068
chr7	137898943	137900317
chr17	41679045	41680319
chr18	8950680	8952238
chr3	45975888	45977215
chr17	1293923	1294738
chr1	165871029	165871713
chr16	68074383	68076130
chr19	6160846	6161741
chr12	56116265	56116878
chr6	3022845	3024275
chr11	122632137	122632700
chr17	41736524	41738645
chr7	142808607	142809862
chr16	23949041	23950628
chr22	25736277	25737123
chr19	42242479	42243537
chr1	204705710	204707665
chr19	49451457	49452116
chr6	21792247	21792945
chr9	83645889	83647702
chr12	8839897	8841329
chr12	95239563	95240199
chr3	52340547	52341895
chr13	50266223	50267229
chr17	80764360	80766251
chr1	203752872	203755436
chr19	38617814	38620558
chr11	61429496	61430721
chr6	36123092	36125140
chr11	102452357	102453728
chr19	42198150	42201685
chr16	89490476	89491185
chr6	2542605	2543700
chr17	79996914	79997535
chr15	90869535	90870702
chr14	105015000	105015946
chr9	124202377	124203199
chr14	95740459	95741885
chr10	34974891	34975581
chr5	178046712	178047272
chr10	71796942	71798467
chr20	44011195	44011921
chr21	44618398	44619265
chr14	97724131	97724966
chr8	3818740	3819209
chr12	104569495	104570412
chr19	49212239	49213150
chr3	130179491	130180036
chr6	36769579	36770179
chr3	129160670	129161703
chr8	28888947	28891862
chr1	28199199	28199917
chr17	57749806	57751126
chr20	50005407	50006223
chr7	66099570	66100319
chr1	229140832	229142049
chr19	16085808	16086894
chr11	82750666	82751189
chr20	13142186	13142778
chr22	40215403	40216568
chr3	171328621	171329091
chr6	25006552	25007103
chr6	87333863	87334553
chr17	78816857	78817726
chr9	83620561	83621667
chr15	62879847	62880331
chr17	37827989	37828919
chr1	31984439	31985712
chr7	92754832	92755507
chr10	70174060	70174619
chr11	118241290	118241722
chr12	9760788	9761530
chr12	68451071	68451784
chr12	89243726	89244115
chr14	56116129	56116845
chr14	88935641	88936071
chr14	92847308	92847634
chr15	60127299	60128023
chr16	23880934	23882566
chr18	56900411	56900902
chr18	69434968	69435291
chr1	107955743	107956172
chr1	113871622	113872641
chr2	46304011	46305240
chr2	107364512	107364965
chr1	154493245	154493830
chr21	25825848	25826399
chr3	45892790	45893145
chr3	46046167	46046761
chr3	51588850	51589399
chr4	49102102	49102787
chr4	100448446	100448892
chr5	68441243	68441851
chr5	71286896	71287277
chr6	129683868	129684313
chr7	93053440	93054104
chr7	146002633	146003144
chr8	120775344	120776484
chr8	125924609	125925168
chr9	94951800	94953090
chrX	6525860	6526552
chrX	37754340	37755579
chrX	136726855	136727566
chr10	17023603	17024641
chr1	23896208	23896913
chr8	132978133	132980076
chr16	25291253	25292368
chr18	13464986	13465608
chr19	10235934	10237003
chr15	90336978	90337410
chr16	25456655	25458259
chr2	232219301	232219815
chr6	25041717	25043255
chr7	6825656	6826674
chr19	49554571	49556018
chr6	128434470	128435244
chr4	77853011	77853434
chr4	77100158	77101332
chr8	2198121	2199783
chr16	67244051	67245405
chr11	33005243	33005610
chr17	10050563	10051382
chr11	73152494	73154917
chr17	10114496	10115995
chr11	3654329	3654673
chr12	4827025	4827872
chr15	44726404	44726920
chr5	36068122	36069214
chr16	28493603	28494827
chr20	29121848	29122473
chr6	134866174	134866744
chr14	20681178	20681967
chr2	219247302	219248416
chr13	30410094	30410875
chr13	40776763	40777592
chrX	56764831	56765805
chr20	47726662	47728183
chr13	30735146	30735791
chr1	116826990	116827816
chr7	51121951	51122480
chr17	74463206	74463814
chr5	16465113	16466351
chr6	139160969	139161482
chr1	43568944	43570246
chr16	1971513	1972341
chr19	46791727	46792536
chr5	177724020	177724523
chr20	4844445	4844780
chr5	76855792	76856401
chr11	2399790	2400954
chr1	116878051	116878440
chr20	56418214	56419485
chr4	126468377	126469313
chr4	48909643	48910282
chr1	206667913	206668896
chr12	1668723	1669389
chr20	57627589	57628866
chr17	8386994	8387958
chr1	160836275	160839101
chr11	66842718	66843822
chr12	4829170	4829584
chr6	130524836	130525808
chr12	49264421	49265366
chr2	234290317	234292684
chr17	4393866	4395626
chr11	12598669	12599298
chr12	104473501	104473971
chr4	2837510	2838548
chrX	71365858	71366768
chr11	64317212	64318414
chr16	3305139	3306040
chr12	51393846	51394742
chr19	52397758	52398316
chr22	26502856	26503856
chr3	31225826	31227318
chr7	150716092	150717245
chr20	19827977	19828670
chr12	51319004	51319412
chr17	58006340	58007933
chr19	2888464	2889175
chr4	173021341	173022556
chr8	133066712	133068401
chr19	33146086	33146717
chr7	102140826	102141655
chr19	33186465	33186896
chr21	44547728	44548337
chr9	98075009	98075783
chr14	103776118	103776698
chr20	50957939	50959341
chr11	90251022	90251989
chr2	65300541	65302302
chr7	100675511	100676873
chr12	56151697	56152617
chr1	44730194	44731467
chr19	49511050	49512037
chr16	4271350	4272674
chr19	17523080	17524099
chr13	60099497	60100110
chrX	66015000	66015842
chr1	161178826	161179735
chr11	69711749	69712790
chr15	50354107	50355481
chr19	9899848	9900857
chr7	55706385	55707127
chr11	128716005	128718207
chr12	49820369	49821735
chr3	11643035	11644228
chr9	129805909	129806832
chr1	30756162	30759333
chr10	7035010	7035983
chr8	65954512	65955179
chr19	58572258	58573861
chr12	104288726	104289893
chr17	416204	418762
chr3	195634677	195635078
chr19	31109322	31110254
chr10	120723726	120724050
chr11	43869118	43869618
chr11	121582324	121582659
chr12	8320248	8321050
chr12	22163488	22163867
chr13	46577705	46578218
chr13	48562411	48562772
chr13	102779309	102780182
chr15	55267343	55267993
chr15	91308050	91308470
chr15	94607165	94607546
chr17	2266248	2266829
chr17	75413442	75414238
chr18	57857372	57857746
chr2	38542467	38543323
chr1	116355950	116356368
chr1	147617769	147618478
chr20	4369633	4370293
chr20	11369107	11369892
chr20	34235658	34236645
chr20	54078365	54079343
chr22	16877208	16877926
chr22	28822921	28823665
chr3	3191992	3192428
chr3	130850278	130850688
chr4	152255489	152255884
chr4	163895400	163895844
chr5	88281473	88281888
chr6	37977494	37978143
chr6	45553586	45554405
chr6	51989901	51990348
chr7	92639509	92640305
chr7	127532136	127532595
chr8	59455770	59456494
chr8	129172451	129172949
chr8	132495949	132496461
chrX	136778885	136779616
chr10	11141138	11141593
chr10	14408659	14409813
chr10	88066522	88067369
chr15	90265223	90266152
chr7	44080546	44083018
chr17	46245184	46245754
chr12	12441326	12442290
chr17	81359096	81359722
chr1	111221501	111222377
chr2	181305568	181305901
chr5	35856371	35856968
chr9	87607046	87608196
chr7	129095024	129095860
chr19	8702308	8702643
chr19	17214419	17215759
chr12	66169063	66170247
chr20	46004317	46005825
chr14	22601548	22602389
chr19	13167432	13168308
chr4	153522051	153522956
chr5	10704699	10705486
chr16	85615479	85616644
chr11	121328050	121328953
chr5	59127016	59127643
chr15	91312046	91312762
chr16	23951998	23953423
chr17	80782693	80783129
chr1	146376770	146378248
chr1	151156596	151157533
chr6	20173826	20174511
chr9	15299423	15300358
chr20	63261668	63262797
chr14	93183896	93185600
chr17	56760607	56761482
chr22	36125664	36126435
chr12	56117621	56119138
chr12	49662461	49663813
chr12	11668027	11669351
chr12	6643692	6645046
chr17	4947144	4948962
chr10	102993834	102995985
chr17	80780525	80781518
chr19	4151442	4151979
chr19	16565921	16566819
chr21	33185713	33186523
chr3	4831055	4831762
chr1	33127015	33128180
chr15	100520145	100520976
chr16	5559825	5560561
chr11	86637613	86638315
chr15	94584726	94585382
chr19	43765157	43765960
chr1	207873124	207873719
chr17	48440181	48441618
chr19	39081189	39082045
chr17	68346377	68347489
chr8	8868908	8869384
chr19	50492161	50492653
chr20	39025788	39026338
chr1	203673382	203674584
chr11	65422029	65423838
chr1	8424230	8425146
chrX	13087291	13088009
chr18	8944610	8945522
chr19	55116158	55117223
chr20	63976921	63981594
chr14	76955932	76957794
chr1	225999122	226000158
chr17	78054335	78055057
chr22	49678153	49679050
chr5	181191028	181192034
chr12	3948314	3949253
chr3	49415665	49417143
chr5	140341515	140343425
chr6	16179262	16180446
chr7	157568603	157569447
chr13	109293469	109294803
chr19	49411585	49412508
chr7	55694679	55695897
chr12	24307346	24308315
chr1	58299803	58301428
chr2	54559502	54560504
chr7	123043669	123044403
chrX	150854701	150855500
chr16	67983550	67984408
chr3	43389671	43390423
chr1	18652941	18653937
chr11	94640707	94641558
chr14	105648219	105651722
chr4	40310331	40310905
chr20	45321091	45321625
chr1	36405844	36407273
chr2	128734341	128736440
chr8	87025218	87025942
chr10	71748254	71749584
chr19	10552308	10554760
chr2	12727947	12729249
chr5	70400984	70401770
chr13	28347885	28348383
chr13	30346345	30346995
chr14	72476681	72477314
chr15	34018254	34018819
chr15	60327809	60328482
chr17	75464066	75464775
chr1	111214173	111214798
chr3	189500752	189501729
chrX	74666287	74666845
chr10	22682329	22683936
chr17	1062362	1064051
chr7	359601	360788
chr14	98223514	98224101
chr19	15292957	15293639
chr12	51395429	51395757
chr15	59814394	59814978
chr22	22207697	22208564
chr11	64499402	64500812
chr15	69758550	69759607
chr22	30438192	30439078
chrX	64850148	64851166
chr19	41348746	41349590
chr15	42401658	42403062
chr15	64717524	64718394
chr1	43857374	43858406
chr12	12007487	12008390
chr19	42195107	42195588
chr21	44374793	44375720
chr10	30455771	30456459
chr10	8244672	8245263
chr17	75393605	75394470
chr2	238494094	238494998
chr13	21201370	21202017
chr1	235298923	235299491
chrX	2214214	2215442
chr16	87896930	87898394
chr19	58304248	58306111
chr12	105235511	105236526
chr3	39390343	39390840
chr7	22481546	22482158
chr1	11735827	11737383
chr15	60005423	60006825
chr4	40311361	40312629
chr11	62727262	62729111
chr9	129777066	129777604
chr11	14271068	14271766
chr11	74783320	74783781
chr12	5220870	5221363
chr12	11894561	11895030
chr12	24823339	24824408
chr12	98360956	98361467
chr12	105226304	105226621
chr13	79449396	79450023
chr14	67881328	67881725
chr14	71541882	71542499
chr15	60126098	60126442
chr15	63192073	63193120
chr1	51906994	51907885
chr16	46392976	46393804
chr16	47230248	47230837
chr17	57159048	57159410
chr18	72924957	72925339
chr1	107897429	107897832
chr19	15633002	15633401
chr1	108043931	108044587
chr19	41544792	41545120
chr1	111067456	111068005
chr19	50601450	50602129
chr1	114330648	114331324
chr2	134233586	134233999
chr2	165291611	165292075
chr2	173737659	173738886
chr20	29065630	29065951
chr20	32387163	32387770
chr20	39703817	39704334
chr21	8449482	8449850
chr22	32780034	32781395
chr3	14222950	14223266
chr3	152251972	152252305
chr3	190566329	190566705
chr3	196811080	196811652
chr4	36286309	36286721
chr4	96052696	96053044
chr1	180981479	180981887
chr1	187092068	187092522
chr1	194289672	194290165
chr5	87074819	87075466
chr6	26157338	26158670
chr6	38443628	38444095
chr6	118810394	118810956
chr7	40598560	40599250
chr7	92848933	92849355
chr7	143251966	143252319
chr1	210730919	210731419
chr8	8919016	8920730
chrX	136780757	136781673
chr10	8424678	8425032
chr10	14410154	14410993
chr10	55538108	55538589
chr1	108114228	108114691
chr15	93291289	93291726
chr9	81610018	81610897
chr1	18666389	18668075
chr2	127649147	127650169
chr1	167438030	167438920
chr2	28465133	28466090
chr8	38085813	38086793
chr1	94044167	94044757
chr1	9410774	9411248
chr18	45825172	45825957
chr20	63047888	63050993
chr20	5488885	5489474
chr9	124512800	124514325
chr17	40514750	40517491
chrX	136689099	136689548
chr14	22070557	22071144
chr4	152106188	152107500
chr10	11661354	11662185
chr12	108628155	108629155
chr6	42197929	42198345
chr17	40111224	40112298
chr17	78665803	78666480
chr19	17125561	17126195
chr11	63974082	63974988
chr20	47723032	47723694
chr6	110560498	110561283
chr14	24327281	24328049
chr16	30698240	30699482
chr16	89855603	89856233
chr7	73632399	73632989
chr16	22115438	22115878
chr2	15177104	15177558
chrX	148372737	148373566
chr21	42460567	42462823
chr17	67433872	67435092
chr1	16895775	16897256
chr21	44880498	44881955
chr16	24013693	24014561
chr19	44763910	44764490
chr7	157357182	157357721
chr3	33073832	33074805
chrX	47073540	47074950
chr20	35284254	35285648
chr2	230699043	230699499
chr19	15500985	15502486
chr4	108312029	108312496
chr7	16710353	16710850
chr16	68284628	68287121
chr18	32049465	32050041
chr17	35161051	35161881
chr20	59253220	59254052
chr20	60390271	60391250
chr21	14119759	14120955
chr12	112409064	112409868
chr19	58519351	58520370
chr11	128341418	128343368
chr19	55604840	55606766
chr12	12008724	12011563
chr11	64269673	64271682
chr12	45561415	45561858
chr14	97065398	97066057
chr8	29752335	29753544
chrX	53716291	53716736
chr10	49335203	49335708
chr12	13144223	13144736
chr3	107102224	107102791
chr20	44966320	44967957
chr9	34171442	34172255
chr10	72285163	72285920
chr11	122697410	122698400
chr1	21175485	21176104
chr8	133073178	133075520
chr17	44995092	44996057
chr22	36829421	36830224
chr6	29964624	29965520
chr7	152306957	152307678
chr17	21041962	21043726
chr16	88700473	88702590
chr20	8144655	8145410
chr16	82113170	82114039
chr20	40880439	40881377
chr8	143179021	143180242
chr18	2636446	2636908
chr2	101692021	101692530
chr7	44978422	44979859
chr10	88879683	88881489
chr3	51692575	51695386
chr12	122081756	122083185
chr7	73601358	73602288
chr16	87895661	87896457
chr11	123453872	123454674
chr14	97276049	97276998
chr15	19994994	19995557
chr22	25697776	25698588
chr5	96928780	96929541
chr6	5865560	5866023
chr6	155627609	155628623
chr9	121018218	121018863
chr3	128591795	128592556
chr16	77190487	77191900
chr17	3915242	3917833
chr6	31651944	31652980
chr1	19655962	19656372
chr20	41011512	41011960
chr19	15869057	15869474
chr11	118342133	118343126
chr19	54387890	54389488
chr3	45109905	45110971
chr6	31558537	31560821
chr1	153540203	153541161
chr1	211335655	211336185
chr15	70308270	70309302
chr16	68062662	68063330
chr1	152034474	152035013
chr8	2188192	2189712
chr3	13132249	13133171
chr1	203316355	203318528
chr7	150003159	150003979
chr19	11272945	11274011
chr1	155975446	155977084
chr6	31958434	31959546
chr14	52265185	52265889
chr20	5714533	5714932
chr19	51676529	51677390
chr4	40307141	40309660
chr6	6609913	6610563
chr7	150631135	150632448
chr20	63536634	63538334
chr5	151093568	151094384
chr16	29702053	29702578
chr15	50765182	50766127
chr2	73736886	73737938
chr9	95133152	95133478
chr10	119787563	119787930
chr11	3861529	3862036
chr11	3946661	3947670
chr11	34809459	34810343
chr11	35078090	35078819
chr11	74429222	74429782
chr11	121494611	121495340
chr11	128474684	128475107
chr12	14952397	14953018
chr12	89162564	89163039
chr12	92030474	92031300
chr13	25219898	25220298
chr13	59531436	59532006
chr13	104810325	104810673
chr14	70882904	70883387
chr14	85310292	85311403
chr1	39183906	39184306
chr15	66369960	66370490
chr16	5640457	5641090
chr16	13853077	13853997
chr16	25553806	25554646
chr16	54482103	54483141
chr16	82192622	82192963
chr18	11577625	11577949
chr18	77519221	77519718
chr19	48258292	48258641
chr2	68766188	68766720
chr2	101772796	101773244
chr2	110994520	110994846
chr2	114295043	114295398
chr1	8701150	8701526
chr2	172496020	172496441
chr2	196547648	196548272
chr20	41658959	41659967
chr21	23949554	23950796
chr21	31359573	31360077
chr22	42708159	42708519
chr3	55583179	55583935
chr3	112672442	112672884
chr1	169711387	169711834
chr3	186070400	186071587
chr4	153651189	153652325
chr5	710570	711895
chr1	183888436	183889535
chr5	142420745	142421864
chr5	158435230	158435682
chr6	73049998	73050430
chr6	135346662	135347075
chr6	148137886	148138866
chr6	169584063	169584466
chr7	10888951	10889449
chr7	13850072	13850719
chr7	142339685	142340405
chr7	148136053	148136537
chr1	213428023	213428433
chr9	272453	273086
chr9	77862943	77863799
chr9	78073488	78075533
chrX	6734740	6735204
chrX	124223575	124224214
chr1	246024900	246025589
chr10	17021744	17022150
chr10	17025630	17026237
chr10	79758194	79758839
chr1	29181038	29182350
chr17	77465092	77466671
chr22	41413534	41414637
chr15	58749383	58750178
chr8	10805203	10806328
chr15	89474472	89475685
chr19	9945209	9945857
chr6	42007407	42008431
chr10	117830500	117831885
chr17	77085665	77086738
chr17	82450357	82451106
chr17	67440675	67441400
chr12	56720569	56721586
chr16	89358465	89359058
chr1	145978926	145980719
chr19	49568018	49568457
chr2	65407031	65407919
chr12	98399369	98400251
chr16	57846689	57847640
chr22	41217479	41218208
chr6	111122361	111123174
chr1	3316399	3317073
chr10	97199040	97199735
chr10	11894369	11895441
chr12	14953775	14954716
chr19	35952944	35953735
chr6	31555993	31556766
chr4	153528735	153529160
chr15	90678283	90679225
chr17	39025828	39026218
chr19	51551424	51552116
chrX	153856376	153857207
chrX	1561364	1562050
chr2	230660602	230661952
chr19	41341900	41342367
[truncated: 5,712 more rows]
