# Supplementary material for: Enhancer looping protein LDB1 modulates MYB expression in T-ALL cell lines in vitro by cooperating with master transcription factors
Source: J Exp Clin Cancer Res. 2024 Oct 9;43:283. doi: 10.1186/s13046-024-03199-1 (PMC11462673; doi:10.1186/s13046-024-03199-1)
Supplement: Supplementary file 24 — Supplementary Material 25. Supplementary Table 13. Transcriptomic sequencing expression levels of various transcription factors in T-ALL patients [file 13046_2024_3199_MOESM24_ESM.xlsx]

## Sheet: Sheet1
LDB1	MYB	ETS1	ERG	GATA3	ETV6	TCF12	RUNX1	ELF1	IRF1
5.0265	9.18111	3.80247	0.279035	1.66281	0.48084	0.505603	0.395984	0.960253	19.3175
44.6506	68.494	18.1454	1.64907	14.4316	1.94527	1.73156	5.15987	4.30054	111.867
47.0259	43.8026	4.16628	1.26739	2.95618	3.6827	0.46974	0.816885	2.05621	26.8063
29.2767	6.62174	11.2222	1.23068	4.56246	15.4061	1.14844	1.06476	21.632	37.4738
76.1852	67.1508	22.896	0.956488	13.2018	4.13704	3.94454	1.04886	7.58916	32.5025
81.8227	112.888	50.371	4.54799	25.7395	6.74621	7.57346	6.0646	8.58046	110.956
100.624	46.5829	14.4718	4.37952	10.5645	21.2162	2.25439	2.66234	18.9724	390.758
96.9688	181.116	55.6232	8.76046	25.0416	9.79824	7.80844	11.8524	23.2374	88.5624
112.199	138.182	60.4132	3.21103	31.0027	2.91026	9.65172	7.33976	22.0773	134.339
81.748	144.531	26.6564	6.42582	20.5025	6.27612	4.04564	2.57582	14.4429	70.0659
111.974	28.1586	21.6059	0.897125	10.8378	1.84441	0.945151	4.51457	6.75396	116.082
113.584	19.2313	47.9833	2.44711	21.7357	3.84216	2.12753	1.8929	23.5485	62.1004
117.429	28.4568	19.1827	0.949029	27.8498	3.28204	0.358415	1.37566	4.46153	90.8149
98.3157	113.034	34.6619	2.69426	31.5086	6.10906	3.66296	7.93014	15.7216	234.132
90.9502	111.131	16.8287	5.92129	11.5551	14.2421	2.95877	2.68361	18.3102	141.19
117.048	172.016	69.5531	4.80111	39.052	7.74809	7.46648	8.26601	38.0366	78.8657
104.204	69.71	29.1573	2.3167	9.03543	20.2444	3.58736	4.14749	21.1311	58.98
133.025	76.293	35.2865	3.56463	19.4069	7.43138	1.67176	3.9531	8.83623	90.5174
42.6616	98.523	17.0513	4.46217	1.23433	2.8874	2.92762	3.6354	30.2921	82.4901
122.845	142.652	63.5515	7.70275	11.9767	15.0334	8.83224	7.10774	21.0539	69.3216
88.3778	73.7564	44.454	0.283112	32.2741	0.717443	5.54546	5.4417	31.57	32.0217
103.514	84.1264	23.3379	8.15351	22.3406	35.7391	2.48787	5.43797	12.5493	158.378
104.619	59.4874	13.0695	3.36685	21.2715	12.8206	1.16041	3.45845	4.22628	150.356
180.642	86.8626	25.3454	4.31938	21.1422	11.7828	1.28664	3.04918	10.4352	88.5856
88.3637	160.697	45.3419	5.15942	20.8566	5.64618	5.7268	2.5425	13.601	98.3572
111.718	113.689	54.2397	5.35319	54.897	15.0374	4.33857	4.71813	12.8697	100.601
92.7771	124.566	49.2541	4.97189	17.2304	5.382	6.7554	4.99264	17.8666	59.0331
129.525	130.902	13.4426	8.21603	21.8827	14.4782	3.67176	2.75385	7.87738	125.08
175.769	197.029	79.0155	2.9746	48.4356	6.88842	5.35797	6.88067	16.8063	75.2001
103.516	136.254	69.5408	3.16826	32.7009	4.44008	8.54662	7.79718	22.5297	74.0613
115.892	36.7402	16.176	5.23365	19.6002	6.00648	1.29624	2.66328	7.93454	60.048
118.787	114.153	7.22336	7.41511	8.91454	18.8505	3.64092	6.93046	15.9042	82.7664
91.7535	127.287	28.242	2.35109	24.4999	7.24489	5.68967	3.003	11.5987	47.6245
91.6481	122.561	54.1063	4.59255	11.1098	4.8958	6.95813	8.11515	16.7214	57.8476
115.776	105.458	56.8175	3.87266	42.7223	4.55357	2.72739	5.5559	10.0076	109.029
127.818	223.187	36.8266	6.9323	54.5821	7.16791	5.49223	3.10472	6.15876	113.146
173.385	268.735	44.0021	10.7614	21.0838	8.49077	5.23698	10.8554	29.7698	21.7264
94.241	52.2469	52.2325	4.05846	68.1795	2.49232	0.95879	5.85579	13.0599	92.5654
84.6744	42.621	17.2923	0.0144846	20.4008	1.52867	6.70914	1.59855	6.47979	37.0279
157.15	167.738	57.8136	9.72346	45.2235	9.09681	5.24856	10.5599	24.5547	62.483
117.834	141.808	50.2989	6.44276	19.3047	4.79044	4.83615	6.30864	18.1848	110.072
110.777	185.464	82.3041	6.3846	53.8037	8.42448	6.29024	11.192	36.0927	75.4436
139.38	120.154	55.2439	2.62251	17.3814	8.05715	4.4043	2.70593	14.786	48.0911
159.696	139.573	52.8859	1.7937	34.8056	14.6979	5.66058	4.66918	43.6918	45.9901
67.1981	51.0903	32.1223	0.870723	13.1299	1.97643	2.63121	2.43852	5.14734	98.7313
147.662	56.9651	46.8573	1.42934	22.358	1.05047	1.93112	3.65579	14.2299	145.798
78.8699	197.134	71.2774	3.93758	21.0691	4.19759	7.15731	10.5576	17.7825	57.5408
117.513	99.6679	32.3506	1.37876	14.3834	3.13498	5.58905	4.7445	9.90296	95.4523
127.257	135.728	45.8399	5.0733	21.862	15.2432	4.15587	5.28462	23.1638	49.9342
128.947	129.673	47.2083	5.9435	40.5006	9.11476	8.26888	5.08111	33.223	76.3477
148.632	132.567	39.5697	1.43444	16.1177	3.57371	5.36592	2.84405	22.8619	187.867
115.259	58.6816	28.9476	2.0269	20.6498	5.89105	0.966629	2.14617	3.86873	117.342
108.731	159.604	62.7784	6.83994	54.2867	7.86692	4.87087	5.62141	15.6926	91.1948
120.611	222.816	87.2959	8.07507	57.2845	6.17667	7.99878	8.76919	28.4031	47.6607
116.631	130.301	52.6118	3.92077	20.4833	6.78854	4.43586	5.66352	19.4832	85.8661
103.797	146.143	39.0954	7.55749	23.0874	6.69396	3.09442	5.56249	12.2897	42.5258
129.672	128.756	59.0459	4.82066	18.5113	8.74433	8.12444	10.1055	27.3262	59.4995
99.7978	84.7395	25.5879	5.72823	20.3853	8.95147	4.3337	6.69996	20.8074	117.901
151.239	103.692	40.5078	4.82243	61.978	7.99221	4.00092	5.51857	24.2244	245.639
110.318	136.151	25.3411	2.08958	24.5381	13.2733	3.87456	3.07104	15.6974	99.9432
107.643	146.209	42.286	3.15213	21.5771	3.46512	7.41304	6.17176	13.1751	113.428
238.194	115.625	19.7213	12.9216	40.8777	27.1167	2.77686	5.20059	23.8355	33.6155
99.5676	109.463	42.9929	4.27309	23.4729	5.46565	6.5362	5.53994	12.9026	75.3771
119.189	137.139	44.8902	4.14429	56.9061	9.7436	2.86092	4.16639	19.845	69.6283
154.82	64.245	24.4487	4.42005	26.2807	7.96168	3.68569	3.47883	16.7321	195.219
161.24	225.987	65.5277	10.1028	41.824	8.38745	4.87633	9.99222	19.1914	67.9874
126.136	184.376	111.188	8.57402	39.4885	5.34855	6.16133	9.27819	29.1781	41.044
172.914	190.449	31.1801	2.12724	85.5259	4.94919	0.685833	2.56666	3.5561	177.059
111.789	117.321	73.1586	4.90606	43.8863	4.37926	2.19185	9.25546	12.5546	61.212
104.981	180.904	75.1311	6.3498	56.3153	5.39278	8.43589	7.14675	21.784	82.4316
186.478	318.092	50.0578	7.5296	66.0203	12.5076	4.62576	8.9447	10.2279	57.8251
199.792	67.7567	30.0111	10.9368	20.8675	48.5927	2.69372	5.775	19.8825	196.019
104.676	149.123	54.5125	4.87902	27.2442	4.78188	7.18051	5.89269	13.8619	134.799
130.865	106.965	68.3078	5.43989	115.578	9.50223	4.51121	9.24391	27.3589	60.4354
131.659	439.232	61.0673	10.668	69.0281	5.70471	4.40876	2.96447	22.2156	103.918
110.378	196.485	55.0532	9.78261	17.6987	14.8648	8.70428	8.44216	22.1142	53.2716
126.688	201.771	73.808	7.27731	55.9588	7.94675	8.05939	12.2167	36.2072	95.6759
120.014	276.198	96.6877	13.5804	54.658	15.2844	7.6897	13.3497	39.1349	49.5807
183.466	181.104	20.5472	16.4328	29.36	64.7495	3.39545	3.45339	10.2913	93.9092
122.018	236.572	74.845	6.4339	26.3508	7.36466	6.92438	9.55895	18.8226	59.1527
106.889	199.98	66.4952	5.63372	17.7848	7.40115	6.31415	8.39728	15.6275	61.7398
92.8761	62.8361	33.5878	2.35461	8.16398	4.27051	5.64179	4.03104	22.1313	362.883
181.198	205.864	28.5223	14.2442	8.00016	13.3001	5.38987	6.30363	29.9391	219.161
150.806	214.638	96.9378	10.595	108.691	10.2953	7.49162	10.2911	41.5038	83.9775
