# Supplementary material for: Enhancer looping protein LDB1 modulates MYB expression in T-ALL cell lines in vitro by cooperating with master transcription factors
Source: J Exp Clin Cancer Res. 2024 Oct 9;43:283. doi: 10.1186/s13046-024-03199-1 (PMC11462673; doi:10.1186/s13046-024-03199-1)
Supplement: Supplementary file 25 — Supplementary Material 26. Supplementary Table 14. The sequences of sg-NC and sgRNA [file 13046_2024_3199_MOESM25_ESM.xlsx]

## Sheet: Sheet1
The sequences of sgRNA
sgNC		CGACGATTCGAGTTCCGAGA
sgRNA
S1		GATAATGTCTCCGCGATGGA
S2		TCATGGACTTCTTATCCTCG
S3		TTGTATACCTCAGTCCTATC
S4		GCTGTCTCAAGGTTTGCTAA
