# Supplementary material for: Enhancer looping protein LDB1 modulates MYB expression in T-ALL cell lines in vitro by cooperating with master transcription factors
Source: J Exp Clin Cancer Res. 2024 Oct 9;43:283. doi: 10.1186/s13046-024-03199-1 (PMC11462673; doi:10.1186/s13046-024-03199-1)
Supplement: Supplementary file 26 — Supplementary Material 27. Supplementary Table 15. The peaks identified by CUT&Tag analysis of LDB1 in J.gamma1cells [file 13046_2024_3199_MOESM26_ESM.xlsx]

## Sheet: Sheet1
J.gamma1 LDB1 peaks
chr	start	end
chr6	135283407	135324554
chr1	152409243	152414263
chr14	105969729	105972269
chr13	48570639	48573317
chr1	146387202	146388092
chr10	119958513	119958592
chr8	67952489	68111089
chr17	78675848	78681066
chr17	66398069	66416854
chr8	102849999	102893864
chr14	72516820	72516898
chr10	61781745	61821246
chr1	232403533	232415870
chr11	3675799	3797458
chr22	25742144	26027766
chr7	16276577	16301466
chr12	122167738	122191474
chr12	119667864	119681624
chr8	23680988	23682889
chr10	1123807	1129252
chr1	37885509	37888344
chr11	63574474	63598715
chr21	34892925	35049270
chr9	128553332	128566806
chrX	77005404	77005501
chr5	141515975	141618914
chr22	46244011	46248285
chr1	206083563	206102007
chr12	97730048	97756517
chr11	73951026	73959871
chr17	55401469	55421924
chr10	3066333	3101554
chr2	16452114	16478611
chr3	33021254	33024425
chr16	54542808	54559100
chr11	59713456	59802708
chr1	26364722	26374522
chr1	160537073	160571458
chr8	21298206	21308174
chr19	15821851	15835854
chr20	4873877	4885991
chr10	94293054	94324997
chr21	46324141	46349800
chr16	35504370	35506567
chr7	44848416	44849568
chr16	75002297	75104889
chr4	144646156	144745271
chr6	144583210	144851003
chr19	54217096	54217698
chr2	74047160	74073904
chr2	68042714	68046568
chr3	16933196	16933260
chr4	40316485	40330419
chr3	38453890	38493142
chr8	120535745	120813273
chr12	121651392	121669650
chr9	121170549	121177410
chr22	36913628	36940439
chrX	17743869	17754985
chr12	24817656	24830328
chr4	108173419	108176430
chr9	77797528	78030604
chr7	142772159	142774557
chr4	100473854	100518022
chr12	32106847	32383633
chr9	90957260	90965393
chr8	26390362	26411048
chr9	96639577	96655317
chr11	63461404	63490939
chr2	12106464	12131585
chr22	19398061	19430263
chr2	82856826	82857384
chr21	42403917	42447530
chr21	41361999	41377927
chr15	57319324	57325039
chr3	117672154	117997592
chr22	42161098	42210208
chr6	109300492	109315834
chr20	44531785	44619037
chr7	24318094	24445128
chr1	101150599	101164764
chr17	28579754	28584662
chr3	130850595	131003150
chr17	78674048	78723750
chr14	23117306	23119255
chr4	123396795	123401793
chr6	33907049	33914792
chr1	11908151	11909330
chr11	120336914	120487060
chr16	47965620	47971693
chr17	67743384	67744151
chr18	58681324	58747952
chr5	179911651	180071721
chr18	25227203	25231530
chr4	163128669	163166890
chr7	36855291	37353668
chr17	29639627	29640825
chr6	14431683	14502701
chr21	14495700	14500606
chr19	49556583	49560691
chr17	42314848	42317515
chr2	237048599	237056167
chr14	65636517	65721858
chr15	57955167	58014101
chr16	30602558	30610389
chr10	44811034	44879638
chr16	23963716	24092839
chr3	122359646	122365574
chr1	121573946	121580524
chr2	127619982	127624320
chr3	186048582	186064560
chr19	51519730	51531856
chr15	47339067	47759802
chr15	56543752	56550646
chr19	21637974	21656300
chr17	819114	897014
chr13	28303144	28346289
chr15	65296051	65296166
chr1	23870515	23913362
chr17	43221429	43303256
chr9	121884636	121963719
chr11	62832911	62839581
chr6	36885952	36928964
chr6	2617144	2637455
chr19	15451624	15464544
chr3	22168493	22373321
chr15	64424115	64450986
chr1	115641970	115698221
chr20	43945705	44069616
chr13	22040972	22275093
chr10	17644208	17700221
chr5	4773481	4774865
chr22	26597028	26611453
chr2	15166917	15180378
chr5	107859035	108382098
chr13	98955435	99086393
chr10	127877841	127892941
chr19	33132090	33148804
chr12	47205898	47216200
chr14	102250895	102305134
chr2	79025686	79028505
chr6	57152157	57154160
chr9	87219871	87277312
chr15	91643017	91649114
chr21	42062959	42142995
chr1	31585151	31586442
chr16	89098711	89154540
chr1	86993009	87169204
chr17	19063346	19064136
chr9	122447443	122475818
chr1	212006665	212011627
chr11	128629653	128686428
chrX	23335069	23393108
chr20	31686216	31716825
chr15	59801347	59814749
chr15	85582910	85645917
chrX	130623369	130903234
chr19	39246314	39248856
chr14	24036453	24051028
chr12	120469883	120498237
chr9	8317404	8733894
chr16	30604618	30623948
chr7	109959218	109960184
chr17	17303335	17347661
chr5	80156994	80167180
chr2	165092256	165093828
chr1	158181036	158182846
chr20	59019429	59026654
chr21	32926466	32955437
chr2	176495255	176655967
chr1	40245947	40251683
chr5	129397062	129397147
chr3	61561911	62293329
chr14	101762928	101836451
chr6	45422577	45547305
chr6	152121769	152225837
chr8	135246526	135299715
chr16	28989577	28990455
chr18	42392076	42459060
chr7	69824571	70290554
chr10	6427148	6580276
chr16	29527568	29594966
chr1	58780791	58784047
chr5	134114681	134148210
chr22	23179704	23261428
chr6	36954738	36964837
chr5	131463615	131635231
chr20	5482736	5489233
chr21	25573980	25574044
chr3	196506879	196515346
chr12	68333197	68451672
chr2	117814691	117832377
chr5	80156994	80167180
chr7	24800029	24815093
chr16	24151685	24180845
chr3	44421127	44439917
chr6	28431930	28443480
chr3	15045099	15050102
chr1	10946475	10947870
chr9	79874696	79886678
chr2	233265955	233289883
chr13	76552807	76846524
chr19	3136033	3163749
chr1	207801518	207869150
chr17	51661593	51747788
chr5	37479470	37703004
chr16	47155585	47238289
chr14	106287674	106288828
chr15	36817176	36818113
chr14	98136007	98163151
chr13	110424802	110429842
chr7	44999475	45076352
chr1	31799809	31816022
chr4	48645969	48780129
chr8	9049818	9100101
chr11	84534613	85133123
chr5	143605628	143828772
chrX	154032373	154137103
chr12	9755960	9760901
chr8	138588235	138914041
chr12	7649400	7665908
chr17	1270444	1271815
chr1	75710003	75724011
chr6	45422577	45547305
chr6	135195748	135197323
chr11	65920314	65921450
chr15	42629842	42670050
chr3	134478076	134486716
chr5	73132008	73150592
chr8	59119040	59120031
chr10	28806121	28813458
chr15	39739665	39747447
chr6	30516266	30519217
chr7	101565306	101569006
chr6	41936855	42048676
chr3	46416524	46423591
chr7	135729592	135748813
chr1	70760382	70786460
chr11	70654146	70807074
chr16	88874858	88977207
chr17	46034169	46050694
chr8	133886496	133902407
chrX	136648227	136660390
chr14	72540062	72562837
chr15	68939794	68946003
chr14	60323236	60323907
chr12	68325121	68332381
chr17	43221429	43303256
chr1	46678290	46689636
chr17	8173454	8173587
chr15	98784426	98784502
chr1	146387202	146388092
chr1	206214723	206392757
chr16	27790894	27888157
chr13	75294865	75302821
chr17	77959240	78106037
chr4	79197541	79308655
chr7	92604921	92833917
chr5	134967907	135011696
chrX	79363112	79363556
chr14	79611418	79633311
chrX	38666096	38688920
chr12	10060599	10063182
chr19	1272917	1274810
chr10	110270208	110286616
chr6	35058248	35081053
chr15	27519972	27530920
chr12	23845999	24357430
chr13	52175639	52194378
chr1	198206874	198253168
chr20	57659550	57711536
chr17	78708912	78736967
chr1	225982702	225999343
chr17	58565752	58573251
chr16	23491676	23510494
chr17	74063894	74112902
chr1	198639288	198703346
chr10	16965640	16984195
chr1	234527906	234531803
chr4	144210777	144509378
chr12	29149016	29313721
chr15	45879637	45928936
chr2	121902501	122887691
chr6	100647288	100881372
chr6	39885924	39904865
chr3	33416793	33441371
chr1	16895980	16896143
chr1	117606048	117628389
chr21	24304550	24321377
chrX	66015426	66020422
chr15	81816761	81995666
chr17	19188016	19188714
chr19	51257710	51269330
chr9	94374569	94461042
chr22	44916455	44969083
chr6	37217324	37258155
chr6	112216421	112254939
chr22	19875522	19898041
chr17	43371090	43387937
chr15	58541748	58548572
chr1	204464452	204467346
chr3	18013226	18041603
chr17	18551028	18554265
chr6	50821785	50823865
chr15	38628060	39180499
chr19	48696039	48705614
chr5	119333175	119393743
chr22	17980868	17980961
chr1	167063630	167166479
chr12	122865330	122896124
chr20	43945705	44069616
chr17	43233787	43233977
chr5	152620505	153223543
chr16	25100476	25111455
chr2	213006039	213015278
chr22	28794555	28800597
chr22	40346461	40366614
chr6	37368876	37391062
chr6	45422577	45547305
chr1	233134784	233218087
chr17	73165012	73169311
chr20	15862743	16053197
chr11	35136234	35137726
chr9	97674909	97697340
chr4	177343004	177357032
chr6	127438406	127459389
chr5	73382384	73410509
chr2	24010085	24026775
chr20	32509959	32520285
chr16	75095144	75105336
chr12	31877079	31887203
chr1	41847948	41869630
chr7	149872968	149880689
chr4	25928215	25929425
chr17	46029916	46193429
chr13	67201015	67230445
chr1	199006040	199021037
chr5	156704058	156739812
chr17	39765496	39778225
chr3	14178817	14201122
chr3	163199578	163278573
chr8	8785784	8821864
chr3	108125821	108138610
chr21	38380027	38498442
chr1	19484403	19626630
chr11	122655725	122727599
chr22	11827523	11910358
chr7	30145801	30162760
chr6	729128	760936
chr19	55621206	55624566
chr13	111320642	111344248
chr21	44851407	44861933
chr6	41936855	42048676
chr12	51351247	51383563
chr6	36075865	36076888
chr15	81816761	81995666
chr15	95990582	96300990
chr22	36800684	36819479
chr6	16289945	16295121
chr6	26277609	26285638
chr7	18151775	18327612
chr2	181305593	181305652
chr1	33368570	33392765
chr9	129868322	129878437
chr1	121187102	121387966
chr19	12938578	12940147
chr11	128095758	128183552
chr17	19112000	19112636
chr20	32277651	32335011
chr13	77779723	77844145
chr17	56323223	56326333
chr17	75032575	75049284
chr2	59240942	59733396
chr10	47207445	47224993
chr9	83623168	83643767
chr1	206557561	206583695
chr8	129216467	129223370
chr12	51353769	51360226
chr14	77394443	77423056
chr17	10766677	10769071
chr10	71816298	71851251
chr10	45457511	45462204
chr18	49879021	49880496
chr6	110020011	110040241
chr1	55945087	55950119
chr16	85357463	85359449
chr19	17794828	17811753
chr1	156175333	156176656
chr1	158398522	158399466
chr9	91104957	91213046
chr1	145093053	145094965
chr22	42438023	42446195
chr5	108924608	109044826
chr17	19061912	19062669
chr13	30617937	30660770
chr16	89613308	89636348
chr13	43359732	43361365
chr9	77797528	78030604
chr10	11165030	11334358
chr16	16076174	16111461
chr17	15437732	15452620
chr17	17759154	17770821
chr1	210439583	210676296
chr16	74447427	74607114
chr4	40349587	40354094
chr10	104474939	104480274
chr16	31527977	31528553
chr22	37204237	37212477
chr6	31620715	31637771
chr16	55426803	55428638
chr19	18309751	18316259
chr8	26770210	26854574
chr10	92692032	92694788
chr19	28607127	28612977
chr3	46353864	46358688
chr1	59393208	59626023
chr19	35224800	35228739
chr6	27873148	27873534
chrX	148500617	149000663
chr11	43681283	43840011
chr2	6912318	6914412
chr19	47113274	47169853
chr2	128265480	128318868
chr1	31919130	31944856
chr10	274190	486558
chr17	39173290	39177503
chr9	128591580	128593278
chr12	52644558	52652211
chr12	122001704	122003927
chr11	128758106	128768516
chr15	72162760	72166702
chr2	239190021	239324605
chr5	156704058	156739812
chr14	38789190	38836199
chr18	62268515	62274042
chr2	46436473	46441832
chr2	165092256	165093828
chr3	77040730	77647116
chr10	6891457	6920472
chr10	45000923	45005326
chr13	91398621	92867237
chr22	23198332	23253833
chr17	31431813	31448495
chr11	124923615	124924926
chr6	37459659	37462072
chr3	158644527	158695581
chr21	34834410	34889790
chr4	143858976	143982144
chr22	11827523	11910358
chr22	46620386	46679785
chr1	19150924	19177745
chr15	28919367	29054094
chr11	134735596	134763810
chr1	149887469	149887965
chr2	39175646	39243957
chr1	228424845	228425360
chr17	68102943	68115518
chr17	58660424	58692018
chr1	152348735	152360006
chr1	16514122	16514285
chr19	47750178	47757005
chr19	15821851	15835854
chr16	28292525	28323849
chr20	14884250	14929528
chr1	167220876	167365569
chr6	119349926	119557190
chr22	43231756	43262799
chr17	77959240	78106037
chr3	98981058	98983096
chr10	47588681	47600292
chr17	8144055	8156360
chr1	228139962	228148840
chr18	45847609	45867750
chr12	27243968	27309197
chr3	15258865	15276045
chr1	64664200	64666140
chr17	43014607	43022385
chr22	30294089	30305631
chr8	21692843	21812357
chr11	40114205	40319730
chr12	7649400	7665903
chr5	140245347	140281535
chr1	232950605	232978482
chr2	54558394	54662308
chr20	57603846	57620576
chr5	76285542	76311462
chr14	72420979	72474069
chr15	84080168	84113676
chr6	11713954	11728557
chr15	67819704	67833836
chr20	3082556	3084724
chr6	4449392	4468181
chr10	97865000	97936278
chr12	11752501	11840868
chr1	12191838	12193008
chr10	7818528	8016631
chr22	42615244	42615393
chr10	71796856	71815896
chr17	78248193	78251440
chr8	127960633	127960695
chr15	86079973	87029052
chr3	151086894	151433742
chr19	38119833	38131735
chr5	171910672	171977756
chr15	58013986	58279321
chr19	5587868	5593705
chr2	5677142	5691046
chr2	212795340	212819264
chr5	126371313	126483549
chr7	22191439	22291241
chr8	105528884	105803597
chr9	96500113	96619843
chr17	41307700	41309309
chr16	88803789	88809258
chr19	5923194	5978079
chr16	88874858	88977207
chr1	110897670	110899316
chr7	29335707	29367971
chr16	87726821	87731006
chr14	70245491	70247660
chr7	76303577	76304295
chr5	112628436	112632100
chr1	38839349	38848074
chr19	4457962	4471279
chr2	234493041	234497053
chr4	117654810	117689123
chr11	9778668	10294227
chr14	68731234	68736678
chr14	106287674	106288828
chr15	38865322	39118713
chr1	16056524	16057305
chr12	82438515	82479166
chr4	146957438	146975314
chr6	158033490	158063872
chr19	5805067	5828324
chr6	1930107	2043433
chr13	27437150	27450591
chr2	149569672	149587778
chr20	60121060	60284613
chr4	43457527	43492543
chr5	94111720	94176029
chrX	64268081	64395452
chr12	26335352	26833194
chr1	46675165	46692310
chr1	44819844	44823260
chr6	151536271	151544694
chr11	58710083	58731974
chr3	196631498	196632700
chr1	230592660	230595583
chr17	43233787	43233977
chr21	45257922	45264545
chr3	46557404	46559694
chr3	155290227	155293683
chr11	128462544	128463950
chr10	100494845	100508793
chr19	16086294	16103002
chr12	28549063	28573859
chr1	222479174	222486207
chr1	229650847	229659126
chr8	66192709	66196390
chr10	35530196	35566285
chr15	67184775	67190841
chr10	44811034	44879638
chr22	23653184	23700843
chr3	31532638	31620274
chr22	24427562	24433654
chr9	83623168	83643767
chr7	1470277	1504389
chr11	62049863	62081968
chr1	60659634	60826587
chr6	13323711	13328583
chr2	235494043	236131793
chr20	15933276	16044592
chr20	44564201	44614768
chr20	45092310	45101112
chr3	38501162	38524246
chr3	46353864	46358688
chr3	131771870	131804604
chr6	27824092	27824480
chr7	69899286	70134571
chr10	117284307	117314235
chr2	136114349	136118149
chr3	106684388	106691320
chr9	129868322	129878437
chr10	102655163	102656868
chr15	28921637	29118311
chr20	41162962	41163982
chr7	92671235	92725710
chr2	28457145	28539165
chr6	26198784	26199293
chr1	245749342	246417409
chr16	3355889	3357306
chr14	95437802	95467856
chr20	24949269	24959928
chr12	128294092	128294178
chr10	22537015	22714108
chr13	99314708	99385698
chr16	88874858	88977207
chr8	125919519	125951150
chr17	48460370	48466040
chr4	113903505	113979611
chr1	182615254	182616629
chr6	87674860	87702233
chr18	77971334	77993731
chr1	152205858	152207057
chr4	123600739	123877043
chr5	73794363	73795518
chr9	91342715	91356121
chr10	61781745	61821246
chr16	10386055	10430672
chr16	29385034	29397696
chr8	21693182	21788159
chr4	40316485	40330419
chr8	65669871	65707976
chr19	21593685	21594628
chr19	54444813	54449014
chr20	38838448	38895698
chr14	100066437	100128581
chr17	3923870	3964464
chr20	35771974	35863400
chr3	58008422	58172251
chr12	12477886	12506187
chr20	44626323	44651661
chr4	147946239	148072776
chr14	101442076	101444315
chr16	53461769	53464877
chr3	51894876	51903335
chr16	29385034	29397696
chr19	16894008	16896215
chr16	3076911	3078690
chr6	22063106	22222457
chr6	146770439	146815217
chr12	51322585	51324085
chr19	15851993	15864924
chr17	49132460	49169989
chr17	58157028	58157800
chr3	143342246	143347071
chr16	78793584	78796362
chr7	70786921	70790013
chr16	27158451	27176587
chr12	50640805	50680282
chr7	45000300	45076408
chr9	105025932	105239221
chr19	8481469	8487082
chr1	10535888	10536289
chr5	73794363	73795518
chr1	227393591	227431035
chr16	31527900	31528803
chr6	133982817	133987499
chr6	14431683	14502701
chr6	143940300	143968978
chr7	5620047	5781696
chr7	36530434	36550256
chr10	69902748	69959105
chr8	95207007	95216374
chr3	112640721	112649447
chr3	46016990	46085825
chr4	9779807	9887642
chr1	181317690	181716129
chr22	29306582	29312785
chr12	54301220	54343279
chr15	76258986	76261690
chr8	133476143	133499421
chr6	21883836	22194235
chr8	144529179	144685846
chr16	57694793	57698928
chr9	82491952	82564432
chr16	73401394	73421394
chr10	69338020	69386791
chr9	7049192	7104017
chr20	61432983	61437630
chr16	29679008	29697776
chr9	131576770	131737538
chr17	42481286	42490608
chr18	69831158	69895809
chr21	31118418	31344261
chr17	43233787	43233977
chr11	72292425	72434680
chr9	89600683	89603139
chr9	110148528	110168406
chr17	18551028	18554265
chr1	92842167	92961462
chr2	87518613	87521513
chr4	141721782	141727984
chr13	37934298	38029695
chr1	42264931	42278587
chr1	43792102	43931127
chr11	36671919	36675695
chr18	69873144	69961803
chr19	2630715	2630793
chr3	155490742	155504572
chr5	987180	997308
chr17	31534883	31534971
chr17	82188225	82198428
chr11	38648858	38655252
chr14	45198435	45199971
chr19	44060364	44066602
chr1	175161044	175192999
chr8	85328439	85341659
chr21	24306939	24530766
chr7	43508728	43522542
chr10	114821744	114899832
chr17	2068887	2173178
chr22	24844741	24924593
chr7	56101573	56106476
chr13	48296162	48303489
chr2	226658710	226658793
chrX	129738949	129748083
chr14	106850885	106850999
chr15	82298553	82334609
chr19	38648193	38709423
chr20	39655325	39663552
chr19	54189938	54194532
chr19	50659255	50719802
chr3	184401630	184439648
chr8	23680988	23682889
chr19	10106362	10112012
chr2	43731541	43743870
chr7	150944961	150960876
chr19	27936761	27984743
chr1	113390515	113685923
chr19	6891150	6901955
chr2	42659520	42682706
chr2	191407658	191409073
chr22	22886267	22886379
chr6	12716312	13230363
chr10	74527766	74530553
chr10	91980520	91982415
chr18	58681324	58747952
chr22	17085057	17097509
chr16	722582	726429
chr19	28607127	28612977
chr9	6215807	6257983
chr6	134987654	135027156
chr10	79663088	79766324
chr11	61810826	61829318
chr3	23195070	23202533
chr9	91077104	91163278
chr4	108173419	108176430
chr16	22206326	22265245
chr3	30673973	30693820
chr16	67806765	67828014
chr2	100242631	100249262
chr14	105969729	105972269
chr1	62194849	62212328
chr11	34853094	34890741
chr5	159421214	159557687
chr1	31500085	31508566
chr1	156483261	156500779
chr5	155870344	156758055
chr6	37929959	38142331
chr12	9687901	9695106
chr20	25075463	25082141
chr17	45135647	45143850
chr22	39946817	39971105
chr1	71697936	71703405
chrX	149929573	149931287
chr10	6682513	6823789
chr13	45336314	45336447
chr14	25795423	26143254
chr14	106287674	106288828
chr19	55245344	55255769
chr11	9138847	9264990
chr1	108560089	108644900
chr12	11752501	11840868
chr1	149636489	149661606
chr14	65044688	65044769
chr2	30346623	30361010
chr20	60761874	60767279
chr1	235177787	235213916
chr11	63158437	63243599
chr13	93226807	94408020
chr16	88874858	88977207
chr2	128265480	128318868
chr19	2939390	2944971
chr19	16092891	16095496
chr1	151778633	151783049
chr2	75662708	75710985
chr21	17513043	17570100
chr1	204516379	204558119
chr6	14391094	14393929
chr7	41960949	42227721
chr7	69967464	70134571
chr11	120336914	120487060
chr13	24924674	24968505
chr15	37364705	37490826
chr15	77177856	77179147
chr1	39204695	39254375
chr13	45397887	45402357
chr9	133475406	133479075
chr1	44721786	44721902
chr12	51984035	51991992
chr17	40829135	40836247
chr6	27837880	27838375
chr14	104753147	104757479
chr1	16895980	16896143
chr16	47499756	47587758
chr1	223264407	223292569
chr17	15945130	15975746
chr1	64106630	64108361
chr17	8413131	8448597
chr19	9810896	9813413
chr2	99547256	100142575
chr2	223498773	223504611
chr13	59121879	59230636
chr15	24823637	24967985
chr19	12922479	12933711
chr18	74631020	74921058
chr3	89107676	89479659
chr4	122612283	122618894
chr19	49556549	49590262
chr16	85555967	85654346
chrX	119616945	119693168
chr12	31987166	31993103
chr17	43221429	43303256
chr2	98619108	98663473
chr9	74371335	74373048
chr10	88572904	88583190
chr17	15229779	15231922
chr17	74776520	74839750
chr2	98809739	98822304
chr6	26124172	26124690
chr1	111229692	111243439
chr19	58573503	58581646
chr2	25929419	25951919
chr10	94402541	94536332
chr22	11827523	11910358
chr6	13357830	13408137
chr14	106850885	106850999
chr5	10564330	10649624
chr9	126395640	126448409
chr6	136999971	137045180
chr3	45823343	45884685
chr2	241970683	241977276
chr6	2663637	2750922
chr19	21593685	21594628
chr1	107897223	107897304
chr20	19242302	19284596
chr22	26521996	26590132
chr4	111847565	111948916
chr6	27831174	27831560
chr7	79768050	80218087
chr16	30267553	30335054
chr21	44849585	44873709
chr21	37501326	37512064
chr1	59990397	60008845
chr11	65497688	65506431
chr22	35743983	35938897
chr8	8317736	8381747
chr3	39258194	39263352
chr1	13513220	13516270
chr1	229650847	229659126
chr11	13009316	13012119
chr6	30812866	30830659
chr17	46547225	46555643
chr1	93720189	93845712
chr16	1343318	1345073
chr1	107897223	107897304
chr3	45921585	45958661
chr8	93134294	93134809
chr4	151904932	151928710
chr4	113357694	113375475
chr10	32009015	32056425
chr1	31799809	31816022
chr12	4804499	4830711
chr22	36388626	36396517
chr8	28428424	28429412
chr11	46667872	46668882
chr17	27644126	27649555
chr5	73195314	73201973
chr12	129208601	129212662
chr1	33094644	33096956
chr15	99396613	99401315
chr9	84275457	84340758
chr14	50299855	50299946
chr17	8436651	8448577
chr17	9910606	10198606
chr17	58337203	58352491
chr8	125363026	125367116
chr12	26996851	27013014
chr14	76280943	76310066
chr2	172465147	172466012
chr3	59809269	59811310
chr7	12344374	12351713
chrX	155997696	156010817
chr19	50882096	50888661
chr15	50253124	50263315
chr8	66152298	66175005
chr17	57671474	57675056
chr9	91636264	91636345
chr14	50872053	50904970
chr18	59435924	59697220
chr17	35192520	35194393
chr10	46911396	47002322
chr6	37217324	37258155
chr7	38345632	38352968
chr12	6943816	6943878
chr1	64106630	64108361
chr1	120150898	120176520
chr20	29548661	29559705
chr21	20742921	20778466
chr4	88667456	88668653
chr6	135316862	135325003
chr11	43681283	43840011
chr13	49310622	49377131
chr15	43873275	44194446
chr13	50293422	50415202
chr22	28687743	28741811
chr19	40778216	40792572
chr6	127990860	128008077
chr19	47274885	47275723
chr22	49047491	49052549
chr12	120969838	120972292
chr16	89720400	89738281
chr3	108125821	108138610
chr20	3071620	3072517
chr21	31038159	31038476
chr8	134478222	134510182
chr14	22556640	22559037
chr4	55366601	55385580
chr6	45573346	45576770
chr1	182119280	182293345
chr4	98472345	98485532
chr14	105969729	105972269
chr5	170256557	170267327
chr10	114821744	114899832
chr6	158817979	158822252
chr13	28303144	28346289
chr17	76085677	76094489
chr17	56227917	56258359
chr17	68198921	68199596
chr1	154582107	154628013
chr2	165088822	165140818
chr20	50299876	50321486
chr4	97366681	97474186
chr8	143325522	143344984
chr16	73126637	73144447
chr12	4804499	4830711
chr16	79212711	79229453
chr20	57116566	57119543
chr3	183775991	183793486
chr20	41028822	41124487
chr11	799185	809499
chr19	9787408	9793180
chr6	53795090	53884145
chr9	133663972	133667123
chr6	81844604	82101765
chr1	14598717	15065797
chr17	68101874	68161227
chr21	41322820	41357431
chr6	49430360	49463253
chr7	92638198	92642316
chr9	83623049	83644129
chr1	93079235	93139079
chr20	58003904	58004648
chr3	46016990	46085825
chr14	69726900	69772004
chr2	108049200	108052755
chr2	201790461	201876583
chr1	221702427	221711816
chr8	68082204	68095081
chr1	12277121	12510361
chr10	95860548	95924844
chr14	35683446	35684974
chr14	105969729	105972269
chr15	56543752	56550646
chr15	64444659	64455236
chr16	12720321	12720371
chr2	69789544	69799002
chr2	949257	951502
chr7	150567369	150573514
chr11	73951026	73959871
chr5	74685196	74706168
chr19	41264372	41307038
chr1	45660417	45687133
chr10	8400860	8461863
chr4	152090459	152104720
chr3	5122249	5172735
chr5	6714789	6755030
chr1	146321214	146401647
chr3	18013226	18041603
chr9	3937094	4035998
chr13	59665583	60163928
chr16	17134504	17138736
chr19	55171196	55180289
chr1	212624474	212626775
chr9	106974833	107102988
chr21	42403447	42413176
chr1	121187102	121387966
chr1	149782689	149812373
chr8	11111645	11200834
chr17	58354927	58402721
chr17	63193931	63339053
chr10	73909969	73922777
chr16	75095144	75105336
chr9	129879373	129881828
chr6	40378337	40379885
chr3	30631157	30694093
chr17	78248193	78251440
chr16	636817	638620
chr10	11165030	11334358
chr9	97926791	97938172
chr16	12372823	12373897
chr17	39953263	39977218
chr19	2230084	2236272
chr15	60763906	60765035
chr3	52403703	52405653
chr2	134253104	134254514
chr11	67403915	67410089
chr21	38974429	38977774
chr14	35292317	35293080
chr21	38733890	38742044
chr7	7156934	7238428
chr18	316737	500701
chr10	12118779	12120359
chr11	67023386	67040205
chr17	8888638	8893908
chr10	8058399	8074064
chr5	131989426	131994701
chr13	57635013	57724748
chr11	71787480	71801239
chr17	212502	353097
chr14	56119109	56290293
chr3	52706143	52708019
chr3	194301446	194306031
chr21	42496008	42498203
chr11	95068058	95069088
chr12	51354271	51379781
chr17	78708912	78736967
chr2	198553195	198772356
chr5	142859604	142868910
chr6	158310364	158312363
chr10	8400860	8461863
chr15	72345283	72360453
chr6	5664985	5695272
chr11	36671919	36675695
chr14	101442076	101444315
chr17	81843161	81860598
chr12	116559381	116576606
chr19	47729617	47741865
chr8	125363026	125367116
chr1	143975087	144068350
chr19	47143494	47210623
chr1	154502219	154548147
chr3	60535810	61251384
chr4	118278705	118279827
chr5	127935243	127941507
chr8	56963926	56980112
chr11	128980487	128981554
chr13	39687543	39689820
chr14	47766686	47789943
chr14	105969729	105972269
chr15	31483129	31655339
chr19	15878623	15886025
chr7	98304196	98306957
chr16	57610652	57651284
chr21	31118418	31130221
chr3	3144628	3179727
chr20	38805697	38923024
chr17	29616076	29622912
chr17	17345269	17347152
chr1	77060143	77060202
chr1	61203523	61456678
chr11	129888313	129892876
chr17	75783107	75785893
chr16	49373804	49399431
chr17	78674048	78782272
chr3	45594324	45673898
chr5	180684766	180686546
chr1	12478549	12506972
chr19	16355239	16361953
chr17	9910609	10114553
chr16	23463542	23510494
chr11	69072915	69162440
chr16	89112201	89146044
chr1	67379928	67395763
chr1	15836095	15928557
chr17	45148475	45152099
chr19	5720637	5778734
chr19	12737139	12748323
chr12	89012259	89019714
chr16	11306440	11306527
chr16	35504370	35506567
chr15	40039349	40057000
chr19	54353624	54370558
chr21	44855228	44865896
chr1	101323337	101350176
chr9	126962225	127217812
chr7	55428056	55431406
chr16	3658037	3717524
chr19	6213120	6216968
chr19	1021522	1021628
chr1	6281253	6295504
chr19	5678421	5679763
chr17	1578254	1583698
chr5	80156994	80167180
chr18	47833096	47931146
chr11	63888547	63909398
chr19	10763099	10772507
chr22	42079691	42083353
chr22	46244011	46248285
chr1	199148598	199393307
chr1	31908653	31911280
chr6	31740020	31764850
chr1	107897223	107897304
chr19	15247047	15280451
chr11	88911936	89047370
chr12	56571698	56581655
chr11	59755459	59789201
chr12	67709047	67729475
chr15	75348935	75354292
chr8	132120859	132187213
chr13	37636865	37869802
chr13	59121879	59230636
chr16	81444808	81711762
chr1	148432956	148519604
chr6	22056473	22111011
chr14	55366392	55391302
chr16	77722492	77742260
chr17	3714653	3718379
chr17	17759154	17770821
chr7	28570438	28749545
chr16	5107732	5235822
chr9	120855698	120894896
chr17	35872076	35880793
chr14	70255629	70276546
chr14	102026948	102027628
chr19	32626807	32643300
chr1	172659144	172666075
chr8	8785759	8860031
chr8	10723768	10730511
chr15	85240472	85247170
chr9	91077104	91163278
chr2	216590426	216606938
chr21	41746772	41746841
chr20	41028822	41124487
chr19	8509678	8514167
chr8	66021553	66101245
chr6	15247815	15248634
chrX	71103987	71104448
chr17	66398069	66416854
chr14	20473384	20477087
chr9	94176492	94204596
chr17	48460370	48466040
chr19	6752160	6767435
chr19	11505929	11529096
chr4	77030897	77039326
chrX	23335069	23393108
chr1	32786940	32798214
chr17	48180092	48185179
chr17	48460370	48466040
chr17	56844019	56846302
chr1	198807658	198937410
chr1	10128339	10145599
chr6	30571393	30591313
chr7	86643909	86864879
chr10	16900827	16907746
chr10	88822801	88823515
chr11	124950331	124953555
chr12	47364186	47364269
chr14	56119109	56290293
chr14	106482541	106501088
chr15	22160431	22160868
chr15	64643770	64674771
chr14	20457681	20461434
chr15	63504511	63594640
chr1	6555309	6579626
chr19	18306236	18323076
chr8	66021553	66101245
chr4	145064572	145097382
chr17	77959240	78106037
chr1	108072371	108074493
chr2	26764325	26781147
chr12	120322115	120327779
chr12	132623768	132642258
chr16	680224	682746
chr21	34892925	35049270
chr12	47797384	47833132
chr2	95025793	95053992
chr3	196197452	196198910
chr1	115651402	115691854
chr10	11165030	11334358
chr18	45687025	45725019
chr14	61187569	61453265
chr4	350157	350252
chr20	3659248	3663399
chr1	28887091	29120041
chr22	28987052	29053965
chr22	30291991	30297480
chr3	38453890	38493142
chr5	39315769	39371290
chr5	176528939	176530645
chr10	61781745	61821246
chr2	101421383	101435106
chr20	36064874	36085260
chr7	142749468	142753020
chr18	31657975	31685836
chr20	45926518	45935055
chr7	56875385	56882146
chr12	58874053	58877494
chr11	3867103	4059403
chr14	100084831	100106713
chr7	130293279	130304492
chr7	150368189	150371680
chr1	28648600	28648730
chr10	4995488	4997374
chr17	28755980	28812224
chr14	73739812	73755016
chr7	132123340	132576470
chr17	78605233	78632055
chr9	99222315	99223180
chr9	112687132	112718086
chr1	109114173	109191605
chr1	230067259	230092033
chr16	30658431	30670810
chr16	8921160	8962612
chr16	57256981	57263371
chr8	80970291	80975780
chr6	1930107	2043433
chr1	102763322	102853842
chr3	183123925	183162015
chr10	97037698	97185623
chr15	77998519	78001663
chr10	47322454	47327588
chr1	27623384	27635134
chr8	66113363	66126632
chr10	95314737	95561355
chr14	75278826	75280374
chr5	141515975	141618914
chr12	53543091	53543951
chr14	74889069	74889669
chr7	7949853	7950709
chr17	39765496	39778225
chr17	78698269	78736890
chr22	20106182	20107575
chr7	136092957	136437426
chr12	11885937	11891610
chrX	39661216	39661321
chr16	29599179	29599265
chr16	29804694	29805163
chr15	31202938	31230886
chr5	76403285	76708132
chr10	133623895	133626792
chr4	163524298	163854178
chr1	245353678	245371717
chr20	44214898	44225071
chr19	10552122	10552204
chr14	91378641	91417346
chr6	15248855	15522040
chr12	3905197	3910384
chr18	23689684	23954648
chr22	36281280	36387967
chrX	37349379	37442224
chr11	34941837	34941920
chr14	65044688	65044769
chr16	3679735	3691133
chr16	29973868	29988393
chr17	79792132	79797077
chr5	16661907	16936288
chr12	674801	684127
chr13	43158631	43159466
chr13	30357745	30372374
chr13	25827936	25842653
chr1	107596295	107673649
chr19	17267376	17279048
chr19	28704249	28724340
chr21	42514524	42518510
chr3	56731593	56801949
chr3	111542197	111652372
chr6	20546341	21232404
chr6	36127809	36135832
chr7	142749468	142753020
chrX	38561542	38688168
chr10	16965640	16984195
chr13	79872586	79918042
chr14	103393762	103503820
chr15	38671847	38689191
chr5	172690454	172697720
chr17	75020229	75021261
chr2	191021526	191032314
chr3	59809269	59811310
chr1	18631524	18736102
chr13	46342001	46390042
chr5	160232035	160238716
chr17	404541	410031
chr16	87726821	87731006
chr17	42314848	42317515
chr21	41143180	41147433
chr20	57391396	57409333
chr6	53336943	53337346
chr1	55225641	55225723
chr15	65304677	65304792
chr20	63743668	63790923
chr1	228393676	228406835
chr8	22713251	22927914
chr15	78593052	78621295
chr17	64860852	64919480
chr3	15970003	15971253
chr1	230255358	230282120
chr6	40713411	40715363
chr16	67987394	67999484
chr12	119387987	119668079
chr12	98454877	98457115
chr1	3883507	3885429
chr17	78807613	78819097
chr11	74001478	74002254
chr17	28340406	28342512
chr17	82942155	83006988
chr22	30007049	30007113
chrX	1466437	1494353
chr12	97465721	97598415
chr14	70907739	71110118
chr15	60004234	60061730
chr16	23837223	24113065
chr15	58013858	58473913
chr17	38339335	38343847
chr17	46274784	46361764
chr4	144210777	144509378
chr10	25952100	26016915
chr1	32539427	32605941
chr21	35435661	35465329
chr1	198696881	198700146
chr14	66111557	66128052
chr15	29044324	29054675
chr15	66711697	66717537
chr16	11123743	11157225
chr16	29811547	29813439
chr21	31118418	31344261
chr8	116253746	116325062
chr2	108654812	108684448
chr19	2073035	2085342
chr10	76887412	76970999
chr19	6816436	6857364
chr2	47034155	47060956
chr15	48823741	48963919
chr19	54351384	54364931
chr8	100213087	100231284
chr19	42268537	42295796
chr6	26196784	26197286
chr17	28598790	28617377
chr19	2428166	2456959
chr4	108048169	108083413
chr15	75049682	75117462
chr4	83295320	83335153
chr19	32581190	32587453
chr5	127547835	127552456
chr11	14262447	14265999
chr15	23565674	23568044
chr8	106759483	106770244
chr13	51804297	51813832
chr17	37514807	37609418
chr3	52410660	52423641
chr17	77396984	77397054
chr2	109141490	109141588
chr1	31506201	31508219
chr17	78674048	78717025
chr22	40813883	40813958
chr3	57634704	57660826
chr5	55160167	55164131
chr5	178184505	178187371
chr5	180590105	180591163
chr6	27810051	27810536
chr6	47856673	48111197
chr6	52186375	52190638
chr9	77797528	78030604
chr9	115888169	115925207
chrX	119758588	119760202
chr15	83609270	83618642
chr16	8902143	8949653
chr1	45510914	45521938
chr17	3714653	3718379
chr1	3490925	3496717
chr17	81443465	81444273
chr19	7830218	7864976
chr16	589357	626026
chr22	46244011	46248285
chr21	44088039	44106552
chr19	16111889	16134234
chr19	3762682	3767565
chr8	39744031	39838227
chr19	54160108	54160649
chr4	64836361	64883916
chr4	144078935	144120483
chr6	31686955	31703324
chr16	54365996	54370794
chr16	89360541	89418499
chr8	141207174	141308288
chr19	6040186	6057283
chr5	36035021	36066882
chr16	87703026	87708387
chr20	57116566	57119543
chr21	45265374	45266375
chr18	76927927	76937343
chr21	42403917	42447530
chr12	117453012	117968223
chr13	50329634	50401366
chr12	124486374	124567589
chr17	49722507	49732942
chr1	16197854	16207011
chr2	59238714	59388378
chr17	78261349	78278492
chr4	26481396	26490484
chr12	11752501	11840868
chr17	37087222	37122794
chr17	61245216	61392831
chr1	150045660	150067701
chr3	106160417	106224375
chr10	114764788	114779903
chr17	35243071	35266360
chr1	90782984	90832201
chr11	65919274	65921401
chr16	30378135	30382561
chr19	13823880	13842928
chr7	102436299	102456825
chr11	119709920	119713925
chr12	122021884	122062044
chr9	127869415	127869495
chr12	27538123	27635104
chr3	136102103	136106920
chr17	47981107	47981774
chr22	30291990	30326941
chr6	26156329	26157115
chr1	107897223	107897304
chr3	197450327	197456654
chr6	27133043	27133535
chr16	27355348	27362296
chr17	56978129	57006605
chr17	78708912	78736967
chr19	39863323	39934626
chr4	19533587	19938448
chr7	155746419	155766556
chr1	152032506	152037004
chr8	58583508	58659853
chr6	53276993	53277071
chr10	11742366	11764070
chr19	14408798	14419341
chr5	112707498	112767322
chr12	123013996	123150015
chr19	49407637	49415619
chr20	5750453	5863304
chr21	25582770	25583326
chrX	12975110	12977223
chr17	49717686	49747263
chr12	112160188	112382092
chr15	28919367	29054094
chr12	6331872	6334244
chr14	24630971	24634267
chr21	42062959	42142995
chr9	121651594	121785530
chr2	215334917	215347652
chr8	66021553	66101245
chr8	143157914	143160711
chr17	511532	517749
chr3	43053531	43063462
chr12	122021978	122044371
chr2	227007325	227010501
chr11	65538570	65548288
chr17	7389734	7404097
chr22	40770088	40780194
chr21	34787801	34888690
chr11	72685644	72695085
chr11	128095758	128183552
chr1	109828355	109871436
chr14	80945556	80959517
chr8	20218182	20226819
chr5	177426496	177433189
chr17	3751870	3754696
chr19	49839227	49851057
chr20	31819308	31834689
chr22	23786931	23834540
chr3	39258194	39263352
chr10	127248068	127272196
chr12	45718046	45727775
chr2	37600136	37646698
chr2	210671615	210679107
chr1	158355894	158357497
chr3	195516676	195519639
chr1	198696881	198700146
chr4	42423617	42485513
chr4	106923945	107283806
chr4	108556101	108620395
chr5	81419963	81513717
chr5	138790926	138824692
chr6	26272931	26273412
chr1	229499167	229508326
chr8	59561324	59601263
chrX	45847042	45851541
chrX	116461686	116462976
chrX	153969325	153970087
chr10	87894077	87966885
chr11	9720066	9738259
chr13	21224521	21234928
chr13	59837675	59861432
chr14	22630929	22644352
chr15	34233259	34336844
chr15	67139566	67195173
chr16	188969	229439
chr16	30602558	30610389
chr17	8141216	8142191
chr8	143368876	143384221
chr4	4348140	4419058
chr22	30398577	30407477
chr1	28236154	28238098
chr19	38212072	38213979
chr16	5085536	5089428
chr17	29073521	29140379
chr11	74003448	74009085
chr9	105447796	105530963
chr2	1513433	1542529
chr16	27158451	27176587
chr1	87903830	87993277
chr17	76726830	76733516
chr17	78674048	78717025
chr1	105927624	105952894
chr17	80743287	80966371
chr2	96923569	96951935
chr2	212926257	212926336
chr6	26188710	26189112
chr7	106091407	106097862
chr11	32136908	32143719
chr11	128629653	128686428
chr13	30357742	30377145
chr8	133048579	133074953
chr15	75598508	75605364
chr6	29722775	29726526
chr8	115619913	115809673
chr1	162374444	162376808
chr17	48133445	48430275
chr1	116754467	116755021
chr19	17102182	17103789
chr6	90008090	90008827
chr11	128462544	128463950
chr11	494513	506821
chr19	4324043	4326952
chr10	87952199	87961309
chr10	88941001	88952747
chr15	90620007	90717141
chr21	45914296	45919483
chr9	127397138	127407855
chr12	108635810	108635870
chr3	197668867	197736904
chr9	131525148	131531264
chrX	155997696	156010817
chr11	62832234	62834043
chr21	31118416	31558977
chr1	229526062	229531902
chr17	4433963	4488208
chr17	42020072	42023841
chr17	47976461	47980709
chr19	49862271	49878351
chr3	13549125	13638404
chr1	229087114	229184095
chr3	46438034	46441905
chr8	32136661	32139475
chr20	32631625	32673941
chr1	66731688	66748987
chr3	48440257	48441034
chr1	203223588	203260862
chr6	157885114	157892786
chr17	2416058	2511891
chr11	67791648	67805322
chr2	128187237	128189984
chr9	90613699	90642862
chr9	92292458	92292547
chr16	2537979	2581661
chr19	55620741	55624566
chr2	101059452	101109963
chr22	37309968	37313638
chr11	114064412	114247344
chr14	72540062	72562837
chr6	150000090	150005157
chr7	44606572	44708230
chr15	31366154	31372182
chr1	62784132	62865516
chr1	151291797	151327715
chr20	40696499	40698616
chr21	39556442	39673137
chr1	160678746	160711822
chr10	88986740	89029605
chr11	118555021	118572970
chr16	89287651	89373485
chr20	43590937	43647299
chr12	5993880	6124770
chr18	13611764	13646734
chr20	1113240	1182081
chr3	39329773	39333511
chr9	87639438	87640412
chr11	62242239	62244812
chr16	23963716	24092839
chr17	7887760	7889776
chr1	6264273	6360707
chr7	92638198	92642316
chr14	92833126	92839796
chr7	74545762	74601106
chr3	36712422	36739861
chr17	8096375	8119047
chr19	50711027	50713948
chr1	185558376	185628492
chr1	210369715	210590542
chr3	18745744	18747491
chr18	11851413	11854444
chr20	41098019	41137085
chr22	40043068	40044530
chr19	1086574	1095375
chr19	11021748	11062030
chr14	92049611	92106580
chr1	207884249	207899134
chr22	17085057	17097509
chrX	49270621	49301461
chr11	118436932	118469103
chr17	2593654	2671558
chr4	10075343	10093155
chr12	122078756	122147344
chr12	11752501	11840868
chr17	56323223	56326333
chr17	64039080	64130125
chr17	66398069	66416854
chr18	9476135	9513056
chr2	30447226	30552549
chr2	100208254	100251484
chr2	176495255	176655967
chr22	40346461	40366614
chr3	51385291	51389397
chr4	40102907	40155397
chr6	20546341	21232404
chr6	27808173	27808667
chr1	221702427	221711816
chr6	37172494	37174312
chr6	37929959	38142331
chr6	137143820	137173644
chr7	133479447	133480139
chr8	104590733	104895717
chrX	38612322	38671416
chrX	66015426	66020422
chrX	124375903	124963817
chr1	14221891	14304445
chr11	14698839	14700926
chr12	51010720	51024843
chr14	72609034	72894101
chr15	89625400	89631056
chr16	77300039	77321136
chr1	86468368	86500259
chr1	114397608	114399609
chr5	81419963	81513717
chr12	49759136	49763094
chr12	120768958	120903370
chr14	23125295	23155309
chr14	24630971	24634267
chr14	106850885	106850999
chr15	72561452	72582118
chr15	94583506	94589259
chr16	82627039	82859718
chr17	7288263	7293935
chr3	53046459	53099453
chr4	123600739	123877043
chr11	3947343	4055565
chr20	24949269	24959928
chr14	68773316	68780218
chr16	19067614	19080095
chr11	193078	194575
chr11	19575310	19575372
chr14	91215857	91224822
chr19	490046	507833
chr1	115356664	115364897
chr4	127043430	127077762
chr11	118229454	118252320
chr14	94960277	94962976
chr16	17101769	17470960
chr9	129879373	129881828
chr13	51816736	51845150
chr19	15177911	15200902
chr22	24432840	24433634
chr2	205681990	205701557
chr12	122867415	122890159
chr1	30732469	30757774
chr9	95443431	95461889
chr6	14280127	14285145
chr15	75639093	75640224
chr16	86552038	86553721
chr17	4717436	4718149
chr17	20408311	20433054
chr22	37225270	37244269
chr12	123034545	123076095
chr11	64241095	64244132
chr11	57326872	57330927
chr11	67506497	67508162
chr21	38974429	38977774
chr17	77456366	77488737
chr1	160485030	160523262
chr10	24449433	24545268
chr12	32328402	32333065
chr9	77456295	77526697
chr14	55766177	55766790
chr17	41688885	41691646
chr17	58345912	58347611
chr20	60099022	60154605
chr1	160024953	160031990
chr1	199006040	199021037
chr1	233201492	233252687
chr11	66848417	66958383
chr13	50082169	50107202
chr20	1629152	1657756
chrX	129738979	129769536
chr17	21184385	21193265
chr19	48321509	48329439
chr17	77444704	77447167
chr22	23696484	23699176
chr3	45112337	45139595
chr6	125797856	125818858
chr7	150368189	150371680
chr16	29350746	29370272
chr4	70734434	70807102
chr10	32347397	32374488
chr1	58882872	58885662
chr2	25929419	25951919
chr20	57383719	57393062
chr2	7062327	7077880
chr17	55401469	55421924
chr1	203305519	203309602
chr6	26538366	26546933
chr1	234604269	234610178
chr16	87888018	87892268
chr22	40680107	40681412
chr9	133663564	133703701
chr2	98809739	98822304
chr21	34892925	35049270
chr14	97662638	97688600
chr1	23506438	23531233
chr11	32389042	32417597
chr5	53297872	53326565
chr1	230067259	230092033
chr13	98793429	99016052
chr17	76265348	76271298
chr1	121573946	121580524
chr2	70124036	70132897
chr2	171726558	171748407
chr20	41404523	41415065
chr1	161766564	161959658
chr3	117877368	117997579
chr6	27890315	27890826
chr13	39342892	39603193
chr14	36299117	36301020
chr15	91463337	91494850
chr16	75002297	75104889
chr20	2380901	2432753
chr22	25742144	26027766
chr17	16415571	16437003
chr10	119958513	119958592
chr1	25777589	25783976
chr1	101350049	101390303
chr19	47220824	47232766
chr1	229087114	229184095
chr17	18975710	19003780
chr20	3811384	3823882
chr20	52072685	52096480
chr10	114431113	114526931
chr1	31919130	31944856
chr17	78674048	78782272
chr20	50510321	50584760
chr1	16251082	16253427
chr16	72782885	73059698
chr17	3896592	3916452
chr17	43233787	43233977
chr6	137730170	137792835
chr17	2061452	2066089
chr9	90997054	91001871
chr8	144309034	144314719
chr17	38733898	38749817
chr18	69873144	69961803
chr3	124817621	124833020
chr5	76850001	76878219
chr5	150778805	150796734
chr7	139045916	139109354
chr18	63970249	63981786
chr19	49118402	49119143
chr4	53286	87523
chr6	3023472	3027426
chr7	4973988	4986591
chr20	45961506	45964516
chr1	28199456	28205350
chr1	32936449	32964809
chr8	58583508	58659853
chr20	24199767	24224588
chr12	120291763	120291903
chr15	70503907	70505928
chr19	40443436	40444087
chr22	38705742	38716867
chr11	43120762	43269393
chr12	122063306	122068616
chr17	46292733	46337792
chr22	29073131	29142112
chr1	177700524	177710330
chr4	79663761	79696837
chr12	51984035	51991992
chr12	123202885	123223127
chr7	150685697	150687518
chr1	38991276	39006059
chr17	39164079	39167065
chr8	29748350	29798492
chr18	32123525	32129302
chr4	108173419	108176430
chr11	118312144	118315986
chr20	31664645	31719417
chr16	29962079	29973048
chr14	67386987	67392705
chr20	31686216	31716825
chr2	1163247	1220057
chr17	404535	414023
chr17	43017832	43025123
chr1	156041872	156042538
chr19	1609292	1652615
chr19	9810267	9818829
chr3	155024124	155180849
chr6	33321386	33329286
chr7	44072062	44082530
chr1	44800377	44805990
chr11	3947343	4055565
chr7	2403588	2448483
chr13	80335976	80341126
chr1	76010739	76019350
chr1	78004935	78016299
chr2	180967248	181060812
chr2	212926257	212926336
chr2	223505476	223510933
chr20	1442162	1457090
chr20	21092809	21101559
chr21	34834410	34889790
chr22	40265003	40321799
chr22	49853844	49890080
chr3	35643621	35681880
chr1	192809143	192811032
chr1	198696881	198700146
chr4	80069436	80125454
chr6	26204610	26205021
chr7	133479447	133480139
chr7	142749468	142753020
chr9	87219871	87277312
chr9	94920215	94935356
chr1	241511867	241513676
chr10	2501600	2567537
chr10	11611305	11612227
chr10	17590275	17603744
chr11	47052461	47159811
chr12	29500840	29784759
chr14	53044122	53104146
chr14	106287674	106288828
chr15	69823478	69841485
chr15	80121719	80123067
chr16	29075022	29104162
chr16	87830023	87869507
chr17	7932101	7935145
chr12	6618835	6631649
chr2	172137374	172323742
chr20	60308474	60308567
chr3	16884955	17090604
chr3	46557404	46559694
chr10	30438822	30461833
chr11	33858576	33892076
chr11	65996545	66002156
chr13	28385567	28495145
chr1	92842160	92961522
chr19	10393260	10420121
chr19	55476617	55484487
chr2	117814691	117832377
chr10	38164648	38178030
chr4	40192967	40243713
chrX	49265612	49269630
chr15	26547633	26716765
chr1	150600851	150629566
chr7	17793764	17821697
chr16	14627176	14632728
chr16	15010321	15010397
chr11	65883740	65888471
chr19	1905372	1919204
chr2	47065941	47176511
chr15	74954418	74956772
chr16	31180138	31191602
chr19	49642209	49658642
chr10	6427148	6580276
chr6	4928695	4943813
chr19	50376457	50378155
chr2	121530881	121531007
chr20	24949269	24959928
chr7	98126565	98151455
chr8	129216194	129388106
chr10	61901699	62096944
chr1	27392622	27395814
chr17	77405077	77498941
chr16	89919165	89936092
chr19	40740856	40750492
chr6	30600413	30617243
chr14	23058564	23095136
chr16	29350746	29370272
chr3	179242771	179266971
chr20	13389394	13638932
chr1	155234961	155236459
chr2	85539168	85541454
chr20	56513391	56518245
chr21	36460621	36542600
chrX	48761747	48773648
chr12	6666477	6689375
chr12	68201349	68225810
chr14	50872163	50893569
chr21	34892925	35049270
chr21	26836287	26843540
chr22	20241417	20243684
chr22	41938737	41946688
chr13	30340273	30363363
chr13	48489897	48492573
chr16	3076911	3078690
chr13	39687543	39689820
chr13	50310162	50390291
chr17	7240008	7242449
chr13	110502575	110508179
chr9	15186587	15307360
chr17	73205136	73206188
chr3	195836193	195854228
chr10	61781745	61821246
chr16	8901933	8904533
chr1	21596221	21622568
chr16	30919319	30923269
chr1	203305519	203309602
chr17	48026171	48028560
chr17	80801640	80805632
chr18	35041404	35143470
chr20	32366384	32429932
chr1	163340255	163343815
chr1	199006040	199021037
chr5	123588425	123615017
chr6	15501358	15508393
chr6	135490478	135498434
chr8	120535745	120813273
chrX	4627200	4633572
chr11	63552770	63563379
chr8	21298206	21308174
chr19	43551571	43560949
chr12	52648208	52650672
chr11	73978281	73980938
chr17	77516887	77536592
chr2	54558394	54662308
chr12	101877580	101923612
chr22	49853844	49890080
chr12	122135628	122140948
chr19	1077487	1086628
chr2	4630200	4643355
chr2	213007353	213148629
chr20	17941600	17943622
chr21	34834410	34889790
chr6	27892699	27893185
chr6	134173081	134249540
chr7	33014130	33062776
chr7	43479653	43541994
chr10	62183035	62236263
chr12	49490115	49514613
chr12	97563812	97563911
chr15	28961304	29054220
chr17	8287763	8295343
chr6	106541134	106555897
chr9	133925851	133939301
chr17	4948092	4951914
chr10	77249530	77309618
chr17	34927930	34949715
chr17	77405077	77498941
chr19	2334629	2337935
chr22	36324287	36370610
chr19	7920338	7923250
chr18	69831158	69895809
chr19	16324840	16327260
chr8	21966238	22006285
chr16	2911931	2951208
chr1	6613731	6624030
chr17	2059843	2303785
chr17	3724318	3738953
chr17	7235029	7239439
chr17	7886197	7894258
chr17	40318281	40356331
chr19	5805067	5828324
chr1	30718504	30726744
chr16	49466106	49469875
chr20	24199769	24213879
chr22	39901084	39973721
chr22	49832449	49838901
chr3	81534667	81577943
chr3	122325248	122341969
chr9	128276244	128288989
chr10	89694295	89697928
chr11	70364342	70384394
chr15	59801347	59814749
chr14	89628921	89642671
chr15	31392843	31404729
chr6	32168212	32177325
chr17	45263119	45317020
chr2	110732855	110793700
chr20	31607186	31607240
chr1	160541098	160579496
chr3	52075226	52154423
chr6	79914814	79947553
chr8	10301535	10353963
[truncated: 21,228 more rows]
