# Supplementary material for: Enhancer looping protein LDB1 modulates MYB expression in T-ALL cell lines in vitro by cooperating with master transcription factors
Source: J Exp Clin Cancer Res. 2024 Oct 9;43:283. doi: 10.1186/s13046-024-03199-1 (PMC11462673; doi:10.1186/s13046-024-03199-1)
Supplement: Supplementary file 27 — Supplementary Material 28. Supplementary Table 16. The peaks identified by CUT&Tag analysis of LDB1 in Loucy cells [file 13046_2024_3199_MOESM27_ESM.xlsx]

## Sheet: Sheet1
Loucy LDB1 peaks
chr	start	end
chr3	196510009	196515191
chr14	105980813	105982887
chr19	39252380	39255147
chr14	72515972	72519912
chr1	115547003	115548696
chr17	42317879	42324206
chr21	42463500	42467784
chr6	33895214	33913721
chr1	9424503	9429554
chr2	207959790	207961010
chr17	78722318	78728501
chr22	25735615	25740257
chr11	128677863	128679009
chr19	13097524	13108335
chr22	46235971	46241746
chr1	108048198	108052859
chr15	42606420	42610760
chr3	187977951	187980269
chr17	1255311	1259733
chr16	23900757	23903382
chr21	38473870	38477668
chr9	129859464	129864733
chr10	34204071	34204765
chr3	31224319	31227237
chrX	44313673	44315562
chr1	146386635	146390084
chr6	110388568	110390680
chr6	36911212	36915044
chr6	15298344	15300839
chr19	10551579	10556943
chr17	78663642	78671264
chr15	21327733	21330246
chr22	23577206	23584605
chr3	46432232	46434388
chr19	51544076	51552253
chr19	16256637	16264381
chr3	31461809	31464854
chr19	12936345	12939645
chr6	30513988	30519490
chr22	23211151	23220827
chr3	177679552	177680451
chr17	39164687	39168886
chr15	50257177	50263821
chr20	60208656	60214001
chr21	42422852	42428146
chr2	108594805	108598126
chr12	47360830	47361920
chr15	64622428	64623865
chr8	52174577	52177835
chr22	19890030	19893974
chr15	59975601	59977009
chr17	49738583	49740937
chr19	33259149	33263828
chr6	30678808	30691085
chr22	43262264	43266987
chr16	27172319	27180145
chr16	88974091	88979997
chr19	54205921	54212308
chr19	15292283	15295227
chr1	152124302	152126873
chr14	106342260	106345573
chrX	66013693	66016475
chr12	121647628	121655011
chr1	8855675	8861349
chr4	143854299	143855198
chr16	16119300	16122857
chr16	27428237	27434629
chr2	108650265	108653765
chr12	51366996	51370584
chr14	56412292	56414495
chr17	42309999	42316504
chr15	28909082	28911826
chr3	17981045	17983795
chr2	161076871	161078428
chr21	35025315	35027840
chr15	67084699	67096025
chr12	51972054	51973277
chr22	39955151	39960371
chr1	160539502	160541004
chr15	32655182	32657083
chr9	2633796	2634807
chr21	42116788	42119658
chr2	7898693	7900892
chr2	123912985	123914276
chr6	15878339	15882146
chr17	48476905	48478910
chr19	16872779	16879857
chr8	29751075	29753629
chr7	26502990	26505827
chr17	47978047	47986721
chr16	75042563	75045239
chr11	73147858	73155213
chr18	22101965	22104234
chr6	2751266	2752937
chr11	127733232	127734234
chr6	35059808	35067257
chr20	38804161	38809954
chr14	24692775	24694325
chr3	38426300	38427847
chr14	52264982	52269084
chr20	57474499	57478342
chr16	57688251	57692005
chr2	101327917	101329547
chr17	76552330	76558470
chrX	148310431	148312268
chr6	147165430	147166976
chr6	36953076	36959190
chr4	108359431	108362044
chr22	44676049	44679986
chr10	32129857	32132913
chr19	34959255	34964878
chr8	102897509	102900231
chr12	97756016	97757103
chr16	17473149	17477527
chr3	196629651	196640957
chr21	46313520	46325668
chr2	44089710	44092030
chr3	194302680	194309098
chr14	73739476	73748028
chr21	42503216	42504612
chr2	60839526	60841960
chr15	67184364	67187760
chr2	70596251	70597672
chr9	133468058	133477158
chr21	42051238	42052638
chr8	143343388	143350617
chr1	23524231	23531884
chr17	31430043	31436480
chr3	196611496	196614445
chr2	108677057	108680584
chr2	68722743	68727990
chr8	96573483	96575387
chr4	40307085	40312955
chr22	42179546	42183645
chr3	186060420	186061734
chr1	225998768	226001002
chr5	139665721	139672976
chr2	177908000	177909090
chr19	54384167	54392931
chr19	16886112	16893795
chr6	144878447	144881120
chr1	204458569	204464836
chr12	47205923	47209454
chr20	50107925	50113659
chr10	92756305	92758199
chr6	14451121	14455451
chr17	48439663	48443720
chr16	16061352	16065005
chr1	220926167	220929587
chr9	131394527	131399552
chr15	67784131	67785782
chr5	80180690	80183948
chr20	32508122	32512344
chr9	105404821	105406716
chr2	12073969	12074683
chr2	16436927	16440005
chr1	93816134	93819297
chr17	58279437	58282551
chr4	2831739	2838670
chr9	126742381	126748527
chr21	37357328	37359812
chr17	48542971	48548508
chr6	31557325	31562113
chr11	119086980	119090397
chr22	28789748	28794030
chr3	107953480	107954267
chr4	112057493	112058339
chr6	37182541	37184451
chr22	50468830	50472483
chr6	90044192	90045704
chr12	54303762	54308234
chr17	2191974	2193406
chr21	31397579	31399003
chr2	39216237	39218886
chr13	52186701	52187932
chr6	3717562	3720465
chr11	59705504	59708590
chr2	237615910	237618270
chr22	24425640	24438669
chr6	39088307	39091082
chr12	5882239	5883701
chr1	66729015	66731089
chr6	146770171	146771695
chrX	38652393	38653601
chr5	68239261	68240274
chr16	88454166	88457359
chr13	48491984	48493911
chr3	12120039	12120818
chr19	18315586	18321397
chr4	3304493	3307271
chr1	154496456	154497914
chr6	31585170	31590267
chr17	58330554	58340339
chr13	28408013	28409793
chr7	92754587	92756038
chr1	212635122	212639566
chr17	1591805	1595318
chr9	82763545	82764513
chr11	10721747	10723240
chr8	26391076	26391844
chr1	207922340	207924684
chr13	43774681	43776169
chr14	68732380	68735964
chr18	23257556	23261698
chr16	17459951	17463019
chr9	8719804	8721393
chr1	19474133	19482599
chr10	47305019	47308289
chr3	72309415	72312082
chr10	100510326	100511827
chr2	25209115	25211394
chr22	22241000	22251063
chr7	142808261	142810284
chr15	31003960	31005101
chr1	26832209	26834412
chr17	31533044	31538792
chr2	62054667	62055730
chr19	15843910	15847921
chr3	44438955	44440495
chr10	46090316	46099259
chr6	14861224	14862151
chr3	47016347	47018276
chr2	165610398	165611075
chr12	11798789	11800006
chr16	23896641	23899332
chr11	63582139	63583516
chr6	53308775	53311443
chr10	5115952	5117950
chr9	36807059	36808764
chr3	46424583	46428208
chr3	14232289	14233601
chr9	106419509	106421789
chr5	96816184	96818512
chr15	56813687	56817634
chr9	131730754	131737578
chr19	35448304	35453282
chr17	29138037	29142187
chr2	9017011	9017681
chr8	144673732	144676993
chr1	53680906	53686998
chr18	77114375	77115993
chr17	49340653	49344792
chr21	42485172	42487260
chr1	45542238	45547312
chr16	29660875	29667326
chr10	119807919	119809230
chr17	82199297	82202403
chr14	106765065	106768596
chr5	74934490	74936089
chr2	98710238	98711022
chr22	35660183	35661764
chr5	180007024	180008489
chr14	24774322	24775399
chr20	48798358	48801860
chr3	15325319	15329875
chr2	128713640	128719139
chr12	68380234	68381960
chr16	3071908	3077474
chr11	122716132	122718393
chr20	49533801	49536016
chr13	30653959	30655503
chr7	37352991	37355434
chr4	98446771	98449669
chr19	16083190	16087452
chr10	74905302	74907688
chr11	128235657	128236653
chr5	156671544	156672854
chr22	48566622	48569163
chr14	21923949	21924922
chr1	181148551	181150369
chr5	251133	253260
chrX	71101060	71105598
chr4	100880069	100880806
chr9	71821796	71824537
chr1	167130127	167134991
chr16	67542145	67551645
chr15	28933343	28950699
chr10	45470112	45470927
chr8	21483708	21485236
chr2	198762304	198762892
chr3	16935911	16937437
chr14	70885808	70887211
chr15	58550231	58553566
chr17	409638	421037
chr6	125883677	125885252
chr17	64711547	64715372
chr17	43283300	43284288
chr3	155111035	155111750
chr11	128680633	128682648
chr17	77844279	77848163
chr10	94299279	94300427
chr13	102778950	102780442
chr1	60947969	60951058
chr7	142800811	142806753
chr22	46286390	46291671
chr17	77569874	77573497
chr17	27471137	27474757
chr9	126396538	126401148
chr19	38692227	38694613
chr22	40329244	40330465
chr17	45664415	45666882
chr19	12913011	12914985
chr2	46360248	46363299
chr8	66118685	66119389
chr12	49762193	49763664
chr2	105425241	105427214
chr14	72400629	72403226
chr13	26982346	26984519
chr14	20477198	20478408
chr5	76318237	76320524
chr9	129887875	129890832
chr16	73396336	73398232
chr1	230278182	230283334
chr10	92688707	92692815
chr1	156957394	156960685
chr19	55249622	55258380
chr6	22142801	22143737
chr11	116869678	116871079
chr15	69758463	69759824
chr5	178181790	178182996
chr3	37530536	37532380
chr9	79801283	79801891
chr19	3131516	3139916
chrX	39856700	39861864
chr19	10104710	10106718
chr17	48147536	48149703
chr4	6251367	6264844
chr18	49050040	49056392
chr3	193773212	193776149
chr22	26219649	26220823
chr8	132985368	132986065
chr12	94674939	94676810
chr4	40204123	40205953
chr10	14781692	14783721
chr18	49017788	49028835
chr15	38694985	38699822
chrX	7109992	7111544
chr1	203319704	203322201
chr22	28953856	28957997
chr4	85941815	85942413
chr3	45868880	45870544
chr1	31595928	31596989
chr4	6274384	6284038
chr3	177723976	177724676
chr17	78817131	78821279
chr19	54368782	54377058
chr13	40231852	40234817
chr5	55134147	55135027
chr2	221419816	221421273
chr14	56341385	56343843
chr12	32264396	32265877
chr12	131228204	131232070
chr3	71984416	71989534
chr1	247547596	247549413
chr7	26691529	26692360
chr8	52167432	52170361
chr15	24763827	24765007
chr4	113636190	113637228
chr20	32676984	32684651
chr6	16849488	16850663
chr8	65945884	65949387
chr16	17012911	17014604
chr2	62176629	62181406
chr11	64499216	64500913
chr15	66284458	66286187
chr17	49400996	49405956
chr11	32420408	32422136
chr17	2788242	2793576
chr22	42614368	42617980
chr12	68364765	68365760
chr16	9134824	9136586
chr20	2798331	2802095
chr7	29335633	29338865
chr16	73152831	73155164
chr6	133983084	133983981
chr17	61220698	61221971
chr6	36099420	36100559
chr19	43561907	43564295
chr7	36472605	36475185
chr10	77263601	77265379
chrX	45903283	45904938
chr4	78610618	78612335
chr2	54587368	54589860
chr16	75073723	75076345
chr1	146376191	146378813
chr2	62139652	62143403
chr10	16994836	16997867
chr14	105907395	105912656
chr14	73749860	73760848
chr18	23711995	23713556
chr19	2738457	2740455
chr3	71702871	71703591
chr6	14909816	14911678
chr3	186024642	186026402
chr10	116082672	116084867
chr9	127864590	127870392
chr20	63841936	63848580
chrX	154056445	154058611
chr14	105897112	105905787
chr12	105098925	105100775
chr19	3154171	3158372
chr17	19110922	19112604
chr4	75745349	75746067
chr12	68451137	68452059
chr17	34882293	34887794
chr4	131379360	131380560
chr20	21017544	21018698
chr17	27845559	27847108
chr6	108798031	108799680
chr6	110937486	110940315
chr12	27460258	27461282
chr17	3913419	3917889
chr2	181790677	181791447
chr5	175652069	175655630
chr11	59766043	59767966
chr7	139183924	139185053
chr16	54051042	54053095
chr17	35801021	35802483
chr17	17402539	17405198
chr12	71236043	71237525
chr13	99053589	99054421
chr8	81146054	81148613
chr10	129033848	129034345
chr3	15291598	15293305
chr5	59562816	59563549
chr14	71418438	71419795
chr9	79686507	79687370
chr20	54078232	54079009
chr20	39700057	39700863
chr17	58152534	58154245
chr6	56914384	56915440
chr22	30264071	30269486
chr4	74093545	74095680
chr5	76301305	76302851
chr3	124249241	124254045
chr3	195159273	195162738
chr5	72298344	72299033
chr2	108444925	108446761
chrX	39578140	39579761
chr14	86071545	86072781
chr2	8301024	8304239
chr22	37305516	37315490
chr14	106128608	106130476
chr8	130244440	130245270
chr5	55104871	55105941
chr17	37675084	37677156
chr19	23799275	23799965
chr4	142703451	142704248
chr16	68077814	68080816
chr7	150663178	150665991
chr16	23513555	23517125
chr4	144644609	144647714
chr9	4562738	4564750
chr2	205780165	205782456
chr4	123348645	123350927
chr17	61144910	61145610
chr19	47727857	47731169
chr14	100064617	100071102
chr5	95973256	95974304
chr14	68850428	68851882
chr9	82992718	82994386
chr1	26284454	26291168
chr16	57601203	57602457
chrX	44343443	44345524
chr19	15466462	15470328
chr2	54572455	54575243
chr7	133883502	133885236
chr9	95460258	95464210
chr1	19179664	19181355
chr8	66065096	66066082
chrX	13086815	13088951
chrX	65750290	65752079
chr22	36374669	36378599
chr1	3880124	3882475
chr1	108079359	108080772
chr6	26043012	26046112
chr3	195152941	195158870
chr1	10916348	10919085
chr10	6990615	6991690
chr7	33053081	33054525
chr21	37043768	37045737
chr21	45885472	45890462
chr19	6889957	6892244
chr6	794451	795628
chr17	57437734	57441502
chr3	61414683	61416341
chr6	134632467	134633795
chr3	108124067	108127903
chr17	57378761	57380629
chr7	44993121	44998279
chr16	66520274	66527514
chr14	106005012	106007923
chr14	65846618	65848911
chr12	104519290	104522017
chr5	134543497	134545476
chr7	73885438	73888374
chr9	127795386	127798359
chr1	221876050	221877659
chr2	82853208	82854258
chr4	123443751	123444809
chr1	26378023	26379359
chr21	34907812	34913626
chr6	82614376	82615464
chrX	130091551	130092925
chr7	29342919	29346236
chr2	73968369	73971929
chr6	123276573	123277282
chr22	23181785	23187034
chr15	85580512	85583691
chr11	2774265	2780919
chr10	1254798	1257941
chr3	112090059	112091538
chr17	82590343	82594236
chr10	30048610	30049800
chr15	20760108	20760961
chr17	4432956	4437245
chr2	28363701	28370743
chr3	76859391	76859955
chr3	108119571	108121315
chr13	59900967	59902689
chr8	124563863	124564923
chr6	35047054	35049847
chr5	1311702	1317314
chr15	60021700	60022612
chr22	50670561	50673832
chr15	74384534	74390554
chr7	75128978	75130763
chr8	21508761	21509638
chr4	40300913	40302275
chr9	5671469	5672293
chr5	11233864	11235632
chr10	74057569	74059676
chr8	134030132	134031868
chr11	69296706	69300742
chr9	134454215	134458475
chr1	108045091	108047694
chr5	112580211	112584340
chr3	195149399	195151503
chr19	14355402	14356897
chr9	125446440	125448152
chrX	155996248	156006749
chr3	195856011	195857386
chr12	56581085	56582906
chr3	167941355	167942046
chr12	25776952	25777414
chr10	114800652	114802436
chr4	113901846	113903354
chr9	120890118	120898395
chr15	75349447	75351196
chr19	2949366	2951256
chr6	34271998	34275080
chr4	50457	52189
chr11	57353688	57355759
chr3	110267236	110268672
chr11	34425935	34426840
chr14	75458742	75459743
chr5	55061503	55062687
chr9	134471514	134476017
chr22	17980114	17981035
chr6	29490169	29491633
chr2	196175420	196176873
chr9	76455551	76457534
chr3	112394436	112395657
chr7	37591205	37592667
chr16	55433238	55436878
chr19	6800344	6803452
chr6	15296571	15297780
chr8	143927462	143931290
chr16	80563260	80565135
chr6	52534602	52538775
chr13	114173727	114176654
chr1	108113951	108115113
chr17	76542537	76547811
chr3	171427729	171429107
chr3	19811582	19813111
chr6	36026766	36029294
chr2	58757618	58758768
chr2	15176940	15177558
chr17	51445685	51446875
chr1	107896966	107897898
chr1	146409360	146411357
chr12	47214855	47219110
chr11	58577585	58580003
chr1	111511928	111517410
chr1	224622624	224625051
chr15	65304753	65306141
chr1	221687559	221689835
chr6	14448942	14450379
chr2	181305243	181306011
chr6	150639944	150641091
chr5	75009625	75010285
chr13	42699331	42700685
chr2	172395177	172397820
chr13	109699595	109701323
chr17	77082747	77086945
chr9	132980883	132985773
chr1	67392550	67394314
chr3	45630255	45632944
chr13	43242479	43244004
chr6	166487978	166488980
chr10	132570821	132573183
chr11	9651957	9652870
chr11	128379492	128380392
chr12	7676510	7679283
chr1	30768006	30770579
chr18	25239936	25240759
chr3	49802661	49810436
chr21	35044145	35049702
chr9	69028201	69029693
chr2	213232815	213233552
chr6	110528913	110530160
chr12	25775337	25776361
chr1	169698539	169699178
chr2	216219533	216223538
chr16	88798709	88801080
chr17	18986439	18994703
chr7	24437293	24439292
chr3	27770539	27771175
chr18	2089176	2090147
chr16	31535059	31537995
chr17	16397555	16399669
chr10	11177847	11179071
chr11	45184183	45187943
chr2	100234765	100236051
chr3	107064677	107065860
chr8	94025241	94026398
chr14	69701233	69703925
chr1	101127565	101128731
chr7	98640439	98644239
chr2	203716937	203718466
chr15	59814011	59815097
chr17	73203013	73205141
chr5	86526610	86527223
chr9	3825700	3826446
chr11	119688654	119697214
chr12	94768412	94769353
chr3	46537893	46540173
chr17	37608737	37610264
chr2	237940046	237942815
chr10	87879117	87879773
chr17	40513722	40520123
chr9	89552978	89557047
chr14	72112896	72114382
chr7	70301494	70304428
chr17	27601447	27603873
chr6	2942417	2944001
chr2	223488931	223489662
chr22	30304351	30306428
chr1	115501533	115502411
chr1	221808840	221810236
chr8	100577496	100578259
chr1	10509998	10512409
chr3	195680482	195685058
chr5	131995898	132001888
chr17	17756759	17760914
chr18	14434788	14436228
chr2	128752836	128756026
chr19	35901657	35904284
chr2	30290281	30293888
chr1	13498121	13500684
chr17	2793905	2799884
chr13	67048185	67049099
chr14	72592754	72595314
chr9	136237582	136239322
chr22	18113187	18115388
chr17	17763280	17767269
chr1	166944137	166945366
chr17	49746929	49749840
chr6	31332896	31333576
chr11	67577838	67580492
chr16	54976675	54979539
chr5	136035897	136038097
chr10	119305322	119308145
chr10	77090036	77091728
chr9	132998662	133005833
chr1	28883579	28885868
chr10	113959892	113962067
chr1	110787280	110788549
chr1	173205273	173206076
chr4	143438322	143439124
chr5	74415578	74416287
chr14	95461004	95465466
chr17	2823662	2827610
chr1	32194853	32198937
chr7	27163457	27167479
chr1	109133858	109135476
chr20	43947378	43956549
chr15	41790387	41792705
chr17	60974897	60975543
chr3	128479199	128488520
chr1	230266665	230272929
chr3	3307415	3308109
chr20	41149586	41155533
chr3	177410593	177411815
chr17	29674461	29675843
chr15	78046876	78051128
chr3	7290536	7291905
chr9	90857674	90859940
chr5	74974273	74975673
chr11	47397675	47401362
chr22	37993232	38000838
chr10	1488679	1489693
chr15	63063475	63064252
chr6	158026008	158029548
chr8	103352951	103355040
chr22	17193849	17195980
chr11	95734033	95734723
chr11	67600166	67601557
chr14	59398621	59399267
chr14	106770188	106773678
chr12	7736671	7737488
chr16	86823146	86825369
chr20	35165789	35167504
chr19	47748625	47755133
chr7	92639471	92640441
chr5	36623441	36624719
chr5	170277416	170280336
chr1	109801597	109805288
chr17	27543636	27547421
chr17	39813283	39814246
chr3	112391163	112391978
chr20	60054775	60059309
chr10	102599007	102601270
chrX	72045187	72048014
chr6	14240932	14242710
chr19	47237936	47244966
chr7	151205016	151210117
chr17	80764802	80766649
chr22	39960778	39962418
chr6	40714531	40716186
chr22	44133995	44135171
chr5	54902838	54903541
chr17	37518641	37520920
chr9	97938113	97938797
chr14	106717656	106721639
chr3	55241067	55242343
chr22	39446182	39451268
chr2	29847757	29851238
chrX	50136251	50137624
chr19	6237718	6240435
chrX	154121546	154124806
chr2	182522400	182523131
chr22	40462586	40463574
chrX	155394896	155395367
chr15	54814946	54816624
chr11	61831196	61835676
chr14	106301072	106302635
chr3	48517415	48521112
chr19	17788485	17794383
chr15	33125500	33127086
chr5	960090	965170
chr11	69311384	69313191
chr6	35044135	35045923
chr12	31895944	31897911
chr10	78490975	78492202
chr2	28268619	28269751
chr17	41678670	41679753
chr4	83362878	83365225
chr16	86664270	86665788
chr1	160861978	160864972
chr3	38419870	38422185
chr5	74257150	74258305
chr22	22167826	22168693
chr3	39639460	39640119
chr5	88826940	88827630
chrX	42943225	42944331
chr17	80455837	80459657
chr1	206093308	206095144
chr6	151616042	151616889
chr12	597481	598591
chr17	57453918	57456561
chr19	7337169	7338501
chr11	3784699	3785949
chr9	133584160	133586754
chr11	60890774	60891963
chr11	58691190	58692735
chr15	94607009	94607937
chr2	234289867	234292706
chr1	198669203	198669801
chr15	64436899	64438847
chr14	106334160	106336148
chr1	230185887	230188413
chr17	65169278	65174593
chr12	10672219	10674742
chr8	67967399	67969531
chr6	84587311	84589078
chr20	60206359	60208246
chr12	98370458	98371761
chr4	11100120	11101513
chr7	2402842	2411011
chr7	150993868	150995483
chr14	64989841	64991980
chr1	175208622	175209914
chr1	58754185	58755983
chr12	1473052	1474876
chr10	72333253	72337935
chr14	50853835	50855274
chr13	78382521	78383536
chr1	32532749	32536338
chr17	48575642	48583723
chr12	29241879	29243408
chr13	50266135	50267513
chr1	165870866	165872360
chr5	139259955	139263279
chr14	100438849	100443471
chr17	41307641	41309456
chr2	123696377	123697845
chr9	79864789	79867988
chr1	234722452	234725740
chr8	92674228	92674894
chr17	41120424	41120994
chr3	111711953	111713179
chr10	72247700	72249488
chr15	57321611	57322809
chr2	128472329	128476010
chr19	35210430	35214744
chr11	65441908	65444756
chr10	43416895	43418786
chr11	70364637	70365997
chr1	210789890	210791384
chr16	67287853	67291124
chr20	19742747	19745033
chr3	17774346	17775420
chr20	44027213	44030719
chr15	62935134	62936230
chr15	94584552	94585691
chr5	139387351	139393439
chr5	172844542	172847200
chr3	31268240	31269686
chr7	2398002	2402340
chrX	66012082	66013251
chr14	24463579	24464022
chr15	72365926	72367161
chr12	121663393	121664724
chr10	70575431	70576983
chr5	76330666	76332392
chr3	194952334	194954436
chr6	144468714	144469376
chrX	40169651	40177422
chr4	86961141	86961916
chr6	42009161	42012000
chr2	172227018	172229708
chr5	177330761	177332789
chr2	160509840	160511497
chr10	75547177	75547895
chr10	120132809	120133938
chr12	5220642	5221801
chr14	22417864	22419784
chr16	54425451	54427642
chr4	13979902	13982396
chr10	128061914	128065527
chr19	48319925	48324119
chr16	68332145	68334166
chr20	19568633	19570010
chr9	133869263	133870481
chr5	168877102	168879020
chr3	188972026	188973261
chr13	26721194	26723343
chr17	48560610	48567841
chrX	100742852	100743526
chr1	154954649	154956957
chr2	160912998	160913699
chr14	100713141	100719761
chr6	123909195	123910853
chrX	133681348	133682211
chr1	111202556	111205470
chr2	127615050	127616319
chr9	134691654	134695750
chr1	11907162	11909788
chr5	76401787	76405532
chr9	79882757	79886243
chr6	26214963	26218464
chr18	25223144	25223606
chr22	44454990	44456523
chr17	48193067	48194954
chr11	36361961	36364125
chr1	206080397	206081297
chr2	110694903	110696881
chr5	143898608	143899423
chr1	223322608	223324984
chr10	74737867	74740475
chr18	70621404	70622459
chr17	49831010	49834973
chr13	46124395	46128576
chr7	55925814	55927140
chr1	226348863	226350879
chr5	132464016	132467951
chr1	7126994	7128449
chr5	131639824	131641178
chr15	68972334	68973328
chr21	42317458	42320532
chr7	149868649	149871787
chr20	41424989	41425676
chr11	36359776	36361192
chr5	160260817	160263384
chr15	98776239	98777887
chr10	102631379	102637079
chr10	5601280	5602860
chr15	33016455	33017234
chr12	104477511	104479301
chr4	141483820	141485026
chr5	67003811	67005329
chr7	27971954	27972621
chr4	10416172	10417333
chr5	157271235	157273664
chr7	3112326	3114230
chr2	29699989	29702874
chr6	20417827	20418719
chr6	27864315	27868068
chr19	8282066	8283581
chr3	131795524	131797065
chr4	81504572	81506072
chr4	10180496	10181351
chr5	172835747	172838434
chr19	45508115	45509912
chr3	123081736	123083507
chr2	54590456	54591191
chr22	42324759	42326286
chr19	55420673	55422617
chr12	101854413	101855768
chr12	590029	592259
chr20	31674157	31676942
chrX	2706861	2709346
chr8	28189806	28190795
chr1	48176999	48177629
chr6	45676021	45678550
chr12	27290453	27291187
chr18	31633558	31635211
chr9	95753549	95755594
chr6	144351470	144352168
chr16	21646699	21648636
chr13	24938482	24940217
chr6	156422683	156424767
chr4	184684427	184685305
chr5	76542020	76543702
chr16	31399308	31401608
chr14	106354225	106357004
chr1	8788452	8790199
chr6	32857016	32859031
chr17	40337935	40340054
chr2	234483002	234484531
chr18	47999172	48000364
chr5	53884302	53884953
chrX	38607230	38608190
chr9	28882767	28883991
chr7	36201425	36203517
chrX	39869916	39871404
chr10	30501631	30502961
chr22	40054676	40055761
chr15	66653655	66655270
chr19	35203492	35207666
chr5	171865708	171866492
chr4	183455434	183456831
chr17	67783554	67786339
chr6	155079252	155081175
chr12	98373129	98374999
chr15	95929176	95929857
chr10	116207749	116210347
chr2	54570823	54571671
chr17	48481358	48484524
chr1	35096675	35097983
chr18	68220154	68220696
chr1	152084787	152085944
chr2	195330809	195331523
chr8	28951941	28952742
chr1	16512619	16514557
chr3	33007677	33008937
chr7	1054548	1057305
chr10	1113976	1115172
chr2	217217495	217219695
chrX	12955882	12957109
chr9	132990834	132997205
chr17	57906781	57909068
chr2	42648988	42649723
chr1	200154229	200154894
chr6	13525888	13527715
chr19	51468063	51470318
chr3	196119421	196123244
chr3	155333146	155337051
chr16	31869629	31870178
chr20	41407337	41409476
chr7	69906197	69907090
chr9	132887198	132890165
chr15	90033095	90036093
chr2	11386121	11389403
chr17	56296470	56297694
chr11	45092186	45094275
chr1	9409510	9414946
chr2	112705103	112707164
chr5	132102097	132104508
chr1	11841769	11843332
chr15	56537836	56538282
chr2	37615614	37617471
chr6	33343568	33345850
chr1	204980249	204987337
chr2	176779702	176780389
chr2	201190885	201192364
chr5	143605369	143606002
chr17	10155964	10158118
chr6	56719389	56720701
chr3	46930308	46933596
chr13	28611083	28612395
chr3	45879960	45881928
chr7	74287088	74289401
chr14	106669648	106670380
chr12	50641057	50643048
chr4	139762557	139765132
chr17	8708571	8709822
chr6	42016533	42018072
chr21	42057510	42065765
chr1	183194890	183195457
chr12	120956110	120957787
chr16	23951867	23953485
chrX	40148400	40150080
chr17	78257128	78259462
chr17	80869433	80872947
chr14	22397187	22398039
chr1	183124143	183124961
chr22	36328351	36333850
chr3	30643723	30645001
chr17	15444582	15445350
chr16	54372378	54375841
chr9	99076081	99077227
chr1	116961742	116963930
chr19	57231762	57234010
chr1	154493120	154493820
chr2	46302605	46306011
chr10	35378451	35380092
chr5	35160441	35161020
chr17	10050413	10051742
chr21	37545109	37549372
chr21	35138388	35139545
chr4	40348815	40350063
chr3	52721010	52721859
chr8	121724135	121726042
chr14	105986109	105988734
chr17	58630952	58632220
chr18	45106471	45107324
chr5	76849130	76851699
chrX	65697906	65699228
chr20	3090070	3095832
chr2	181456200	181458437
chr16	89315482	89317501
chr2	175805259	175806418
chr9	33239244	33240937
chr17	68255175	68255987
chr1	1212250	1214525
chr10	71747852	71751333
chr3	177338174	177340423
chrX	39196246	39197148
chr1	58149427	58150090
chr9	36457934	36459346
chr9	98739891	98740679
chr12	2615995	2617519
chr17	49360526	49362923
chr10	78248699	78251440
chr1	121238489	121239098
chr5	35908380	35909060
chr9	20759832	20760496
chr16	22787605	22788612
chr17	3972997	3975014
chr15	78564449	78566353
chr17	17391681	17392892
chrX	39854089	39856300
chr17	81427482	81429454
chr20	58305774	58307743
chr2	231238174	231240379
chr9	5499681	5501183
chr19	30359287	30361108
chr19	3140669	3144220
chr11	45682928	45684368
chr13	21074574	21076552
chr10	34716495	34718069
chr16	85565455	85572062
chr12	120958379	120960800
chr2	109134148	109135777
chr12	66776983	66777767
chr6	143968668	143969898
chr12	12715397	12718381
chr1	154324281	154329571
chr17	15235777	15236757
chr14	22553468	22557825
chr5	145854711	145855337
chr7	5456692	5458680
chr20	60214650	60216432
chr6	22140831	22142454
chr7	24970845	24972418
chr7	142440394	142442375
chr2	74031941	74033050
chr2	128732459	128737813
chr6	119196814	119197741
chr6	35931567	35932911
chr6	135322759	135324432
chr4	101037936	101038848
chr22	17084447	17088614
chr2	98765239	98767328
chr12	122003818	122005022
chr2	167115476	167115906
chr4	109576679	109577396
chr7	3093876	3095952
chr11	128477005	128477743
chrX	57951408	57952516
chr17	48444193	48446485
chr17	73590144	73593531
chr4	124589435	124590766
chr13	45396193	45396938
chr3	177350203	177350914
chr6	49336567	49337062
chr19	33430025	33431079
chr9	35619210	35620448
chr5	139511569	139512722
chr12	66345429	66346197
chr3	196180949	196184334
chr13	26717040	26719893
chr21	36428740	36431308
chr12	104569307	104570986
chr6	20408907	20412695
chr2	128489353	128491653
chr6	27871080	27872466
chr7	8131772	8132922
chr16	29008081	29010204
chr3	3192160	3192841
chr5	132113833	132114727
chr7	8115241	8115824
chr12	111393653	111394983
chr19	16138443	16142010
chr4	144658244	144658973
chr11	34936637	34937724
chr14	56171905	56175317
chr6	143964011	143966025
chr3	23070299	23072042
chr1	34683592	34685231
chr5	119308446	119310711
chr13	48562412	48563472
chr17	35214401	35215229
chr22	28807182	28812754
chr5	76738468	76739707
chr3	149151958	149153282
chr3	193853467	193854186
chr7	38232196	38233459
chr10	34747941	34748993
chr3	58898979	58900168
chr18	44869047	44870514
chr14	24483343	24484147
chr17	3763555	3766604
chr4	123599947	123600652
chr15	39426691	39428113
chr12	128729067	128730440
chr2	33122096	33123477
chr18	25298644	25299212
chr9	99057397	99059797
chr4	80138985	80139587
chr2	172461490	172464128
chr10	114748560	114749924
chr8	73745783	73748873
chr1	109792103	109795813
chr1	162137142	162139376
chr22	30396672	30400139
chr2	62302310	62307662
chr6	52549890	52552345
chr7	24909837	24911304
chr14	65044042	65045753
chr6	90397919	90398852
chr16	48434235	48435685
chr22	25303999	25305277
chr2	172393820	172394696
chr17	44765893	44770753
chr14	106358964	106360831
chr2	28246078	28248048
chr4	163895370	163895961
chr8	58800889	58801889
chr13	41788512	41789047
chr17	35541832	35543121
chr3	177646539	177647123
chr6	20415006	20417155
chr13	45333856	45335275
chr5	150762809	150765839
chr17	8898409	8899920
chr20	61498988	61502156
chr15	29452245	29453665
chr9	126146033	126147555
chr7	3149249	3150838
chr13	45329244	45331143
chr2	109238096	109239899
chr6	2541226	2543876
chr7	67128508	67129807
chr1	111215541	111216672
chr17	36201407	36202748
chr1	116768841	116770617
chr17	16297423	16299152
chr20	46587895	46589650
chr3	126676955	126680112
chr14	101595288	101597239
chr7	1509448	1513368
chr6	109390956	109392466
chr14	72128596	72130206
chr16	16073509	16075254
chr2	181763577	181765300
chr1	30741400	30747059
chr8	120065458	120066992
chr19	35045238	35046336
chr9	133112041	133115178
chr2	191022475	191024015
chr3	34015315	34017396
chr3	58861597	58862185
chr8	29225162	29225862
chr14	71540796	71542242
chr8	133497589	133501394
chr7	21865392	21866657
chr19	2332019	2334148
chr10	47126843	47127729
chr14	50874390	50876302
chr10	120640664	120642484
chr22	38174492	38177494
chr1	232725521	232727152
chr11	35078062	35079032
chr11	36408599	36410380
chr10	61779919	61780679
chr1	26372022	26376124
chr6	110062679	110065561
chr6	90471363	90471854
chr15	78173041	78175761
chr17	48487454	48490534
chr22	46253383	46255635
chr14	98182588	98184122
chr19	8296911	8298378
chr10	30043403	30044600
chr3	156222976	156223832
chr2	71452076	71452906
chr16	3668805	3669824
chr8	29489959	29491317
chr18	59922788	59924257
chr8	60238173	60239669
chr17	3959237	3965655
chr22	19534299	19535944
chr3	195976675	195978288
chr10	62046614	62048108
chr1	9239073	9241076
chr17	43366648	43369756
chr10	104218568	104219581
chr3	31213440	31214270
chr6	27809922	27810832
chr6	32940745	32941807
chr1	149636139	149637745
chr1	26369487	26371573
chr2	48414794	48416434
chr3	106827435	106828106
chr1	169694509	169695244
chr5	35665201	35665849
chr9	110142927	110144349
chr1	16248186	16249286
chr11	36451909	36453152
chr5	32503585	32506589
chr4	113772635	113773916
chr17	7081507	7082366
chr14	106726979	106729286
chr10	78742477	78744435
chr16	27366865	27368846
chr14	24395456	24396494
chr15	66144665	66146445
chr12	111705260	111706025
chr9	91190842	91194647
chr10	47275951	47279901
chr1	152047602	152048679
chr21	38497482	38499263
chr1	59967162	59967920
chr1	158247849	158249194
chr5	79756094	79756630
chr10	23871226	23871760
chr13	48199291	48200454
chr10	30040611	30043013
chr5	135372122	135374601
chr2	123915629	123916519
chr9	35940493	35941155
chr15	28912334	28915037
chr10	6642445	6643559
chr15	70489555	70496900
chr4	108979702	108980995
chr1	199867299	199868717
chr8	103184195	103185431
chr11	57431898	57433406
chr21	36758461	36760351
chr6	149059662	149061800
chr22	49704200	49705284
chr4	9607954	9609524
chr12	71017147	71017804
chr19	12932475	12934965
chr5	57500996	57502193
chr1	199691133	199692434
chr16	85446518	85450181
chr7	36776673	36777950
chr21	42459688	42462849
chr22	29164826	29168375
chr19	54550959	54553564
chr6	8559166	8559914
chr3	127799984	127801538
chr7	132655108	132655959
chr17	2808258	2816300
chr7	150357410	150358473
chr17	48378132	48378828
chr8	81896050	81896638
chrX	39850465	39851579
chr14	24985005	24985635
chr17	43289614	43290271
chr17	36727026	36729452
chr5	132526526	132529530
chr5	156879767	156880589
chr7	149649726	149651190
chr3	46926032	46928223
chr14	105877713	105887258
chrX	129785173	129787197
chr2	233384184	233387077
chr5	32842136	32843911
chr17	489094	490263
chr2	197198412	197199519
chr1	107949921	107950781
chr6	26033128	26034282
chr15	73696701	73698243
chr3	177279170	177281565
chr12	132638900	132642217
chr3	46694992	46697495
chr7	73260836	73263530
chr10	101060350	101064608
chr2	204967172	204968392
chr5	54610210	54610790
chr3	124653976	124654648
chr18	23230860	23232629
chr5	95027166	95028052
chr1	107943247	107944246
chr17	57867290	57870906
chr14	68779082	68783119
chr17	75843013	75845667
chr12	4828632	4831819
chr6	82060544	82061883
chr10	22563748	22564860
chr20	20946187	20947530
chr13	48496058	48497151
chr9	83622520	83624993
chr12	131603221	131605579
chr14	73325758	73326299
chr2	205659959	205661128
chr19	54377535	54378954
chr14	72115221	72115871
chr13	42071321	42072934
chr2	96961646	96963701
chr7	26548761	26551157
chr15	67782564	67783777
chr13	51522993	51523533
chr7	131230762	131231848
chr11	1733220	1735526
chr14	32167311	32169420
chr1	115646837	115649746
chr10	101053931	101055856
chr5	87899305	87900090
chr7	26536720	26538915
chr22	22207570	22209198
chr3	161034278	161035475
chr5	113181664	113183132
chr14	100637408	100642642
chr11	128547809	128550726
chr16	79257323	79259740
chr3	196496643	196497640
chr11	43868992	43869854
chr3	153221613	153223072
chr3	195117375	195120274
chr17	45518682	45519508
chr12	107774478	107775129
chr1	209755802	209757025
chr17	1722622	1723839
chr19	8670651	8672013
chr16	57140962	57142476
chr21	39020637	39021803
chr15	70200093	70201608
chr2	7868186	7869618
chr4	61877471	61878169
chr14	106270829	106271513
chr15	63405314	63406091
chr17	37124315	37125113
chr1	161013192	161014743
chr22	39087846	39092591
chr3	184472598	184474082
chr3	151135108	151136301
chr17	57441919	57444861
chr2	113251014	113251643
chr6	3377277	3379957
chr14	21912050	21912977
chr15	28953024	28956808
chr4	89528637	89529465
chr21	45836849	45837862
chr6	37501492	37503459
chr11	114081843	114083854
chr2	113123635	113125030
chr11	73140999	73144868
chr20	38874527	38876271
chr1	203326614	203328268
chr13	48502201	48507390
chr11	46317896	46319351
chr5	4113311	4115569
chr21	41897057	41900591
chrX	78997964	78998783
chr4	27285	29453
chr1	53432077	53433479
chr21	42227439	42229782
chr3	71443852	71445405
chr2	69216488	69217636
chr2	62181930	62183106
chr22	46061256	46065347
chr1	23979869	23981475
chr22	32880799	32882240
chr5	151213718	151215683
chr19	3338178	3339206
chr19	3148140	3153203
chr22	31231319	31232130
chr15	39397053	39398222
chr16	89135229	89135918
chr5	150781369	150784412
chr5	38104224	38106418
chr17	34363983	34367151
chr2	105470708	105473153
chr1	94109265	94112245
chr8	97213989	97215878
chr7	73005296	73006442
chr12	107781758	107784178
chr19	54364118	54366833
chr11	33909740	33911582
chr17	64965340	64966292
chr1	211335131	211336481
chr5	139657201	139658591
chr4	184854780	184855626
chr17	78757792	78759965
chr9	95057083	95057917
chr6	33854389	33864522
chr11	328964	334490
chr3	66393396	66394943
chr10	47310536	47312887
chrX	42933622	42935022
chr16	30901912	30904579
chr18	59958073	59958686
chr20	62200508	62202568
chr21	34706175	34708650
chr1	70675130	70676179
chr4	141604274	141605469
chr9	126469037	126472319
chr20	63756213	63757401
chr15	70446464	70449216
chr4	153137734	153140220
chr19	41548662	41549753
chr1	46689329	46690191
chr14	72597374	72601535
chr9	129068821	129070235
chr15	53128638	53129646
chr15	63028404	63030848
chr13	40270213	40272610
chr4	113354929	113356726
chr14	106723035	106726578
chr6	80967646	80968146
chr19	15462658	15465260
chr20	9159873	9160601
chr22	26239022	26240224
chr16	66516309	66518092
chr5	74884777	74886038
chr6	31734113	31740952
chr1	8847289	8849891
chr2	33350243	33350829
chr9	127710821	127712190
chr7	139626010	139627181
chr1	12160651	12163270
chr6	35725686	35730319
chr17	75338135	75339867
chr12	89039773	89040661
chr11	4145090	4147301
chrX	1248901	1250363
chr7	71900499	71900946
chr9	21095953	21097107
chr9	132031923	132032855
chr12	68383268	68384331
chr15	39774350	39775211
chr2	216352012	216354726
chr17	78736427	78737159
chr16	88451686	88453270
chr6	148367319	148369192
chr1	70363782	70365101
chr15	69713288	69714810
chr10	131651492	131652819
chr15	91367914	91370641
chr4	139807397	139809726
chr17	76997505	76999177
chr10	73956033	73957797
chr14	98197736	98199272
chr3	129949947	129951839
chr8	134332284	134333452
chr19	21602591	21605024
chr7	5494730	5498506
chr14	72437757	72445439
chr14	68282798	68284274
chr9	89279543	89280134
chr21	36509791	36512527
chr5	132424656	132428326
chr19	18152226	18153307
chr17	74462773	74464235
chr22	37218342	37219922
chr8	133504604	133506682
chr12	9025102	9026087
chr12	27185340	27185884
chr22	39065695	39067675
chr7	138624504	138625304
chr12	52630094	52634623
chr19	54532672	54534542
chr14	106217947	106218547
chr16	79216854	79217853
chr11	67266886	67273775
chr2	105515765	105519205
chr3	177345303	177345976
chr15	66764921	66766581
chr1	41881989	41883465
chr1	44421444	44422853
chr8	143515009	143518561
chr8	124196539	124198496
chr12	53956198	53958693
chr9	129855135	129859092
chr20	57449417	57452912
chr6	142728497	142730087
chr4	14184024	14184779
chr8	16547222	16547737
chr20	63440106	63442519
chr8	10776750	10778044
chr10	112580364	112581487
chr16	70694737	70697501
chr10	113946837	113948261
chr10	79178023	79180484
chr17	75858227	75859539
chr1	160046320	160046980
chr17	34858834	34860068
chr19	43777168	43778472
chr9	121356536	121357694
chr3	196126680	196129035
chr5	10588369	10589448
chr19	54518695	54524184
chr17	80876842	80877916
chr19	39941215	39942191
chr2	105999029	105999535
chr14	52175899	52177176
chr14	68400043	68400545
chr14	106475830	106476450
chr17	64969287	64970193
chr2	45567334	45567960
chrX	15403929	15405190
chr22	24502938	24504213
chr8	80960433	80961322
chr9	88921634	88922673
chrX	46179842	46180649
chr19	17405023	17407984
chr2	190532633	190533225
chr15	57914446	57915240
chr22	24600631	24604881
chr16	17470928	17472586
chr6	6164677	6166746
chr5	956455	959083
chr19	35310357	35311094
chr14	70237460	70238347
chr5	58019562	58020299
chr7	24965588	24966532
chr15	82143544	82144285
chr19	6576728	6577958
chr14	101442364	101443396
chr8	65950123	65952705
chr16	80590087	80592496
chr7	2698284	2700468
chr17	75864392	75865461
chr3	194031506	194033735
chr1	229147694	229149166
chr5	43006395	43008641
chr16	85016227	85017557
chr20	45345670	45346962
chr17	8055900	8057190
chr1	110874656	110875915
chr14	61283646	61284344
chr14	68716852	68719060
chr12	104596973	104600041
chr19	15874914	15875767
chr12	48160775	48161299
chr2	29852982	29854429
chr13	28439693	28441703
chr15	74869616	74870315
chr6	150621992	150624444
chr5	141605656	141606701
chr3	45874599	45875209
chr7	27922383	27924162
chr12	51831437	51833643
chr5	68378328	68379155
chr5	73386980	73389103
chr17	56676272	56677288
chr1	149445309	149445934
chr22	40056271	40056932
chr5	158589538	158590568
chr1	229807737	229808193
chr12	22160479	22161133
chr13	25717818	25718496
chr15	51239685	51241647
chr16	23878656	23879808
chr20	43449102	43452119
chr14	71576649	71578041
chr15	67096743	67099317
chr19	15899702	15900910
chr21	34983699	34984409
chr3	31233914	31234589
chr1	23895584	23898480
chr1	172479747	172480667
chr1	19123642	19124864
chr12	51381937	51384660
chr17	19063173	19064646
chr8	101515397	101517033
chr10	72296871	72299828
chr5	4531926	4533101
chr10	30437206	30437933
chr2	170651286	170651887
chr3	39146703	39148907
chr18	44581085	44582345
chr4	6321766	6329937
chr16	57040439	57043501
chr10	79128041	79130148
chr22	40400311	40402614
chr22	49501618	49504721
chr18	48940398	48941547
chr19	4914464	4917193
chr1	210581933	210583475
chr17	56779317	56782126
chr12	54299990	54302617
chr2	62313392	62314689
chr7	5642865	5643818
chr2	28358010	28362453
chr10	115888736	115889803
chr16	79089358	79091118
chr6	22473842	22475235
chr6	39151370	39152805
chr16	89593559	89594513
chr22	50313661	50316154
chr4	6354189	6356987
chr18	24537940	24538597
chr20	35840096	35840816
chr17	82367785	82368730
chr11	63527761	63529539
chr9	97969205	97971418
chr14	72450864	72452684
chr12	6335220	6339868
chr15	63497275	63498475
chr7	142459584	142460699
chr1	21324052	21325669
chr8	8870272	8873215
chr2	102304798	102306114
chr2	202386620	202387298
chr7	142796437	142799720
chr20	32969854	32973315
chr9	121169225	121169938
chr11	1700921	1701875
chr2	121998733	122000112
chr1	203314459	203317710
chr6	156909170	156910239
chr11	12061532	12062981
chr11	102341299	102342755
chr4	10093073	10095108
chr5	132095075	132096241
chr16	49462725	49464882
chr16	68073958	68076890
chr4	78691416	78692440
chr5	55101737	55103047
chrX	31099452	31100210
chr16	75040071	75040839
chr6	146423174	146424597
chr21	34887858	34891394
chr6	15551279	15552527
chr1	24847769	24850125
chr7	76327357	76328831
chr2	16482578	16483479
chr5	86195928	86196583
chr16	12376975	12378417
chr16	89671985	89672600
chr17	43240620	43241213
chr19	46716687	46720010
chr5	14181283	14181887
chr5	142431614	142433769
chr19	10595876	10597226
chr3	183554964	183556457
chr12	124176228	124177547
chr1	58941051	58942802
chr20	2379027	2381392
chr1	160567205	160569067
chr15	22359766	22360961
chr15	63891889	63897509
chr17	74740355	74743563
chr15	72166423	72171076
chr17	43359557	43362720
chr11	350111	351851
chr10	120430813	120434222
chr6	15922118	15922827
chr6	31615032	31616740
chr6	2596268	2598282
chr1	203612412	203614011
chr1	11738727	11741449
chr11	128724892	128729959
chr6	81451063	81452078
chr7	116592302	116593322
chr11	118437503	118438930
chr1	58135852	58136711
chr5	68419187	68421017
chr2	45300717	45302818
chr11	128662750	128663312
chr2	128318846	128321975
chr2	98835742	98837058
chr2	38284985	38286567
chr2	25936924	25938234
chr21	35011175	35011961
chr11	33912389	33913040
chr1	61435464	61437273
chr13	43776643	43777763
chr8	124635735	124638023
chr1	12433482	12434507
chr6	16179447	16180732
chr15	58331920	58332974
chr1	207872223	207874683
chr1	19596337	19597735
chr17	82448848	82450099
chr4	40199622	40200963
chr19	13162301	13165725
chr7	2733229	2737439
chr19	14784946	14785813
chr8	103079068	103079686
chr16	29678514	29680933
chr6	26195477	26197456
chr5	36059439	36060767
chr6	30917811	30919395
chr7	138625708	138626888
chr20	44031112	44036343
chr20	19440508	19441462
chr5	75668445	75669840
chr10	117428252	117428923
chr11	10743509	10744243
chr7	94620718	94621241
chr9	16884765	16885429
chr13	114219494	114220355
chr1	157771808	157774851
chr1	13808171	13809666
chr15	60843720	60845348
chr1	119910242	119911274
chr1	58717646	58718777
chr19	8701710	8703433
chr4	144078494	144079071
chr1	108644552	108647470
chr20	32535373	32540946
chr6	35309518	35312934
chr1	203232325	203233165
chrX	40008397	40015436
chr2	104641364	104642656
chr3	13587407	13588509
chr11	46329811	46332694
chr17	75452478	75455416
chr17	78734545	78735897
chr19	6641137	6642483
chr8	59056206	59056792
chr17	27353588	27357328
chr1	230262258	230264768
chr15	40054096	40056260
chr22	45639093	45641071
chr22	21941568	21944906
chr11	44572974	44576006
chr2	231545054	231546590
chr9	15298865	15300712
chr1	114340915	114342105
chr9	137536648	137537530
chr17	27613163	27613962
chr1	63966061	63966525
chr3	30663900	30665852
chr6	135110318	135110852
chr7	24821070	24822082
chr10	74010766	74011282
chr13	50892020	50892602
chr15	70139881	70142828
chr1	94091730	94093548
chr16	86909699	86911147
chr6	20768650	20769863
chr8	141296715	141298099
chr20	63635126	63636134
chr4	152079510	152080283
chr14	106622292	106623260
chr14	90800634	90804789
chr1	149810773	149812564
chr7	142344893	142346337
chr19	8417850	8418946
chr22	22394732	22395490
chr10	77281248	77282792
chr9	91149788	91152980
chr2	109505041	109509158
chr14	106714078	106715802
chr15	56779825	56781560
chr9	95061834	95063089
chr15	67477903	67478455
chrX	119676992	119679608
chr13	59445956	59446619
chr4	122578312	122579018
chr1	157594947	157596514
chr5	72988224	72989201
chr6	37191525	37193551
chr8	23243225	23243868
chr11	34378740	34379777
chr19	12293819	12295222
chr2	12507122	12507625
chr21	45153280	45154143
chr6	109606486	109607058
chrX	98522912	98523443
chr10	22682237	22684087
chr17	43244905	43245638
chr4	76752941	76753588
chr20	438097	439808
chr14	105887770	105896734
chr9	91159602	91165960
chr2	221517244	221518631
chr4	139418446	139419717
chr10	17743954	17746641
chr12	562422	564981
chr3	182913753	182914210
chr1	169294927	169295567
chr6	15433217	15433959
chr6	56933179	56933797
chr9	73008115	73008599
chr10	20616937	20617609
chr15	40398091	40398888
chr17	41100226	41100883
chr7	74028291	74030331
chr1	16895457	16897671
chr13	111188946	111190041
chr19	35295503	35296684
chr2	30108749	30110154
chr20	44009746	44011931
chr5	75381258	75381733
chr2	54422028	54422584
chr14	24817233	24819270
chr3	46969929	46972553
chr9	132372270	132373474
chr21	34935938	34937116
chr3	66803394	66805096
chr5	76303700	76305140
chr9	125037694	125038418
chr1	30881126	30882258
chr16	67984114	67985213
chr17	83124114	83125476
chr17	68085475	68088619
chr17	56847313	56847783
chr7	101855643	101857251
chr16	79412012	79412983
chr1	160836669	160838599
chr11	1705331	1706645
chr13	110418967	110423005
chr9	89501464	89502736
chr11	694849	696444
chr3	59771940	59774241
chr1	89895962	89896735
chr20	33858563	33860079
chr22	22369317	22370100
chr14	37969394	37969969
chr5	76684635	76685256
chr7	16268727	16269311
chr8	125288846	125289558
chr12	60144058	60144629
chr15	95284956	95285342
chr19	33437890	33442142
chr3	81472621	81473203
chr7	142535257	142536549
chr11	128039324	128040005
chr14	68736306	68738950
chr22	23564832	23566432
chr1	173241572	173241962
chr6	45454492	45455233
chr6	40418761	40421327
chr2	108627924	108629105
chr15	37765817	37766305
chr17	31493330	31495736
chr11	68327731	68329145
chr19	15835660	15837724
chr21	38377388	38379092
chr1	160855092	160856270
chr6	14902840	14904714
chr15	67105347	67108815
chr7	45026654	45029404
chr11	68329546	68332847
chr3	196597457	196599077
chr6	73713320	73714576
chr7	73717009	73718918
chr2	111407614	111408054
chr13	59530737	59532045
chr17	27616507	27617238
chr12	118331018	118331618
chr3	41690739	41691484
chr4	106707901	106708527
chr1	8248255	8250655
chr9	63341172	63343177
chr3	177357323	177360811
chr2	62300914	62301440
chr1	173870201	173871117
chr1	51429546	51430999
chr2	25915826	25917005
chr6	2127498	2127925
chrX	30994296	30994827
chr8	23217997	23222110
chr21	38979386	38982027
chr19	54496275	54499207
chr22	43182985	43184842
chr2	117485476	117486666
chr8	134161819	134162495
chr17	58341287	58345100
chr22	36161832	36162501
chr1	172679099	172679673
chr9	8718535	8719147
chrX	45758447	45759204
chr12	10731036	10731647
chr17	19189274	19189712
chr1	203309880	203314130
chr2	111596797	111597837
chr11	121481226	121483236
chr15	70151608	70153104
chr6	26232836	26235074
chr10	44911542	44914206
chr21	43883642	43885999
chr13	98489490	98490873
chr4	15765313	15767498
chr19	55653554	55655410
chr14	56333404	56333830
chr5	80191646	80192959
chr2	26768720	26769762
chr5	134536523	134538060
chr2	70607212	70607903
chr14	22458707	22459331
chr11	114215404	114218486
chr12	89345628	89347142
chr6	21602763	21603467
chr2	236545988	236547180
chr9	90161543	90162597
chr3	39349898	39350657
chr19	6654210	6655514
chr3	45166989	45167924
chr6	33839190	33841791
chr13	78686645	78687283
chr7	98626492	98630546
chr21	32932071	32933298
chr22	46068996	46080722
chrX	109848216	109848757
chrX	37754538	37755731
chr12	49487233	49488016
chr15	70503255	70506388
chr2	70593578	70595927
chr13	26019188	26021152
chr2	176516108	176516512
chr4	78657789	78658776
chr4	145440704	145441136
chr7	8226508	8226854
chr8	93110038	93110769
chrX	39331196	39331813
chr16	90100434	90100869
chr15	65296244	65298559
chr20	25089728	25091895
chr8	22058862	22061242
chr8	141087195	141090585
chr19	13115251	13123018
chr17	58658035	58659517
chr6	158409295	158410001
chr2	8887074	8887777
chr2	87263763	87264623
chr9	121151310	121152363
chr2	172062410	172062913
chr4	113831712	113832629
chr6	150611599	150614802
chr9	82355710	82356330
chr17	37607446	37608233
chr12	116358881	116359800
chr7	150667824	150669025
chr10	113381004	113382559
chr15	95303841	95304650
chr10	92698293	92700105
chr12	7639656	7641752
chr6	26122598	26124624
chr1	207861586	207862318
chr11	73145541	73147532
chr1	59476938	59477680
chr3	106998870	106999816
chr22	50044489	50045371
chr14	56422746	56424209
chr10	112981635	112982611
chr15	69583511	69584202
chr2	98830718	98832328
chr12	122894345	122896173
chr3	126910004	126912323
chr17	68438144	68438950
chr10	76942806	76943874
chr17	39679081	39680303
chr1	194535018	194535679
chr2	234293720	234294415
chr8	116226740	116229380
chr21	42266603	42270213
chr3	102093254	102093893
[truncated: 21,999 more rows]
