# Supplementary material for: Enhancer looping protein LDB1 modulates MYB expression in T-ALL cell lines in vitro by cooperating with master transcription factors
Source: J Exp Clin Cancer Res. 2024 Oct 9;43:283. doi: 10.1186/s13046-024-03199-1 (PMC11462673; doi:10.1186/s13046-024-03199-1)
Supplement: Supplementary file 28 — Supplementary Material 29. Supplementary Table 17. The peaks identified by CUT&analysis of LDB1 in Molt-4 cells [file 13046_2024_3199_MOESM28_ESM.xlsx]

## Sheet: Sheet1
MOLT4 LDB1 peaks
chr	start	end
chr14	105980857	105984191
chr1	160539533	160541004
chr9	129856091	129864747
chr5	108548563	108549911
chr17	42303639	42322484
chrX	38652393	38653733
chr21	38473882	38477714
chr17	78664126	78670305
chr4	40307037	40313169
chr17	78722265	78728427
chr14	106134495	106135603
chr22	46235962	46242330
chr12	1122589	1123893
chr14	98162492	98174341
chr1	212635197	212639393
chr1	207872217	207874836
chr1	146386344	146390101
chr21	35026274	35027847
chr12	122003274	122010809
chr5	4531054	4533216
chr4	123348543	123351342
chr15	99446648	99449107
chrX	23365182	23366668
chr9	121169031	121170342
chr22	49191760	49194490
chr13	99053325	99054421
chr16	29006891	29013134
chr12	121643485	121660105
chr19	15843751	15845879
chr2	82852945	82854242
chr3	44438959	44440453
chr19	12935956	12941397
chr1	225998692	226000987
chr4	108359157	108363514
chr8	20233407	20235910
chr5	80203899	80206168
chr10	94298221	94301611
chr1	108079459	108080686
chr3	194304693	194309045
chr1	245377629	245378986
chr13	48296220	48297449
chr9	8719825	8720931
chr3	118146487	118147491
chr2	191020269	191024144
chr22	19889875	19893992
chr9	132845502	132852410
chr7	56106092	56108084
chr6	2541256	2543982
chr17	888407	889864
chr1	146376245	146378782
chr15	59813869	59815097
chr8	144674603	144676605
chr14	73751226	73756926
chr10	2908450	2911797
chr15	33125470	33127107
chr7	142808102	142810337
chr8	102897706	102901403
chr3	197442086	197447508
chr15	26738146	26741054
chr1	182298838	182301960
chr1	115547113	115548558
chr6	27869925	27873976
chr9	128557749	128559358
chr21	42422865	42427276
chr3	196628632	196641924
chr20	3651038	3655940
chr20	44531266	44533750
chr21	38979381	38982316
chr5	76401825	76403328
chr6	27889156	27896430
chr15	70424639	70426329
chr8	8776495	8779117
chr9	120896335	120898091
chr19	54387072	54390043
chr17	43244772	43245746
chr6	36953673	36957186
chr22	37218313	37220494
chr1	206079639	206081310
chr17	56295719	56297785
chr16	54510796	54512557
chr16	35559941	35561913
chr4	177367153	177368001
chr4	144644597	144647790
chr5	170276592	170280797
chr1	31826313	31829619
chr12	124605071	124612735
chr17	43299434	43299978
chr20	56269092	56270527
chr17	67783124	67786257
chr6	146770379	146771701
chr6	27806583	27808895
chr6	14451055	14455470
chr3	33006771	33009007
chr6	144468688	144469919
chr20	32508100	32512477
chr15	47363789	47365827
chr15	56537722	56538343
chr2	181305274	181306011
chr3	45868953	45870662
chr14	72518161	72519787
chr4	9607345	9609665
chr5	139669341	139671712
chr9	133472267	133478422
chr2	176515971	176516853
chr22	26596722	26598096
chr1	182614402	182616933
chr17	77927632	77930897
chr15	67784149	67785782
chr17	43239121	43240070
chr20	13684352	13685345
chr17	43283248	43284305
chr11	128738103	128740050
chr7	44992015	44998465
chr18	70621596	70622303
chr17	38324933	38327668
chr11	62839005	62843395
chr7	24437293	24439206
chr12	129484933	129488257
chr7	92754548	92756107
chr1	6316133	6319275
chr14	98209707	98210965
chr6	33903990	33907676
chr6	26031433	26034423
chr5	73204488	73206055
chr5	80180609	80185815
chr7	44847326	44849329
chr17	81311312	81317107
chr8	80960422	80961785
chr2	68726447	68727970
chr1	149636137	149637981
chr2	128713533	128717023
chr4	13981027	13982621
chr6	26195340	26200199
chr1	101127422	101128777
chr5	959819	965200
chr12	47205826	47209439
chr14	95461771	95465381
chr22	42179633	42182324
chr14	80976944	80979141
chr6	37458717	37460897
chr3	134496117	134496813
chr1	31847858	31849891
chr1	44719447	44724407
chr1	158398571	158399601
chr16	57600015	57602440
chr19	18317313	18319733
chr16	88798557	88804825
chr4	40300978	40302275
chr16	49461009	49464882
chr8	129167923	129169063
chr17	43358941	43362781
chr6	11728158	11729616
chr4	98446773	98448111
chr3	196510573	196512878
chr17	66449553	66450954
chr19	32642324	32643836
chr17	17756673	17759683
chr21	42402716	42406552
chr7	142800780	142807206
chr1	149885026	149889638
chr3	122355205	122356604
chr13	48492020	48493916
chr14	72401353	72402491
chr1	67392733	67394155
chr5	134085920	134092060
chr6	27830516	27831892
chrX	71102077	71105495
chr5	96816184	96818480
chr14	65846627	65848669
chr18	25222995	25223625
chr11	694708	696273
chr16	23900954	23902033
chr15	85581008	85583264
chr8	140618067	140619976
chr6	6330601	6332738
chr6	135320961	135325509
chr6	135014409	135015220
chr22	40727993	40730011
chr6	26121786	26124750
chr12	51367215	51370575
chr4	40204123	40205865
chr14	106590694	106593561
chr17	43233092	43233936
chr14	97722972	97725167
chr16	27173289	27175614
chr15	27573905	27575182
chr8	67967463	67969439
chr3	151134864	151136245
chr17	43017736	43023008
chr10	22682237	22684100
chr17	42483478	42485292
chr10	71796997	71798556
chr5	6729203	6730659
chr11	32420510	32421478
chr1	175208632	175209894
chr15	57766742	57768829
chr8	26391131	26391804
chr9	5671732	5672288
chrY	13871528	13872056
chr12	97756073	97756637
chr14	50875028	50876165
chr1	167472815	167475015
chr14	23112323	23114951
chr17	28585460	28586902
chr19	21601702	21605777
chr5	180048512	180049566
chr8	141296554	141299019
chr9	105404888	105406665
chr12	7640244	7641550
chr6	110063096	110065225
chr15	42607826	42608460
chr15	58550460	58553794
chr18	78939224	78943166
chr16	57688302	57690789
chr10	2884674	2890155
chr17	40827899	40828683
chr19	33124367	33126433
chr2	226981156	226982490
chr22	39831685	39833285
chr22	43263079	43265265
chr20	44641991	44653926
chr6	26019828	26022304
chr2	95047457	95054773
chr2	239325696	239331914
chr19	28632029	28633929
chr13	48503510	48507422
chr1	111212480	111216595
chr3	16935907	16937273
chr20	15895282	15896000
chr16	89003420	89006672
chr2	85732703	85734300
chr4	122578199	122579133
chr6	53308774	53311488
chr2	198762323	198762992
chr19	47728795	47730882
chr1	149810760	149813706
chr19	3132621	3134715
chr1	229136501	229144302
chr1	148521968	148524691
chr18	13610352	13613014
chr2	239321107	239325023
chr17	58330472	58340229
chr1	146050890	146052574
chr17	19187665	19188931
chr20	23873450	23876976
chr17	55450479	55453385
chr19	47747741	47755562
chr6	27864134	27868147
chr6	37301682	37302794
chr1	229146132	229149301
chr4	76488867	76490643
chr1	229753519	229754884
chr11	122696044	122698751
chr6	37288479	37290617
chr12	673359	675481
chr14	106174271	106175318
chr21	32932123	32933528
chr5	32504495	32506419
chr5	134041235	134045556
chrX	65750300	65752062
chr11	36684707	36685667
chr14	102019929	102021360
chr17	57453846	57456634
chr10	120144428	120146304
chr16	88988681	88993599
chr20	32679773	32682155
chr17	82199556	82202274
chr19	10104724	10106752
chr6	26955817	26957589
chr22	17086451	17088840
chr9	129865110	129870626
chr17	19061754	19064682
chr6	14381380	14384292
chr6	165951518	165952957
chr17	43277277	43278144
chr9	131731255	131735631
chr8	9074066	9075323
chr3	136134768	136136115
chr6	26283639	26286425
chr6	27823667	27825211
chr12	68451199	68451858
chr13	30354114	30356871
chr1	204461029	204464459
chr1	223322646	223324888
chr6	53735722	53736276
chrY	20961678	20962704
chr17	39812798	39814239
chr5	131209263	131210247
chr19	54188371	54192315
chr6	27809870	27811084
chr1	41882095	41884204
chr22	42461217	42462841
chr20	60124955	60126386
chr12	51393190	51395915
chr17	73010673	73011893
chr2	100248736	100249832
chr20	4868794	4870102
chr2	74036577	74039196
chr1	94091682	94093713
chr2	86823355	86827591
chr8	58800493	58801958
chr9	95462175	95463878
chr1	28883997	28885810
chr3	108124141	108127784
chr22	17979908	17981176
chr19	55384256	55386631
chr12	104484756	104486805
chr15	23503636	23504447
chr2	43224923	43229417
chr20	62872788	62877766
chr1	12210081	12211178
chr15	93231076	93233040
chr14	98197128	98201169
chr1	232420418	232421733
chr13	48562348	48563543
chr15	59975995	59976913
chr14	106761811	106763173
chr2	230657397	230662296
chr7	157401253	157405802
chr14	55748881	55750314
chr8	129386218	129386775
chr15	56932349	56932883
chr6	26025076	26027782
chr16	25553687	25554721
chr17	35214332	35215262
chr17	43240571	43241290
chr17	43289410	43290292
chr16	8911400	8914240
chr3	108119681	108120444
chr5	129377428	129378037
chr17	49738672	49740845
chr15	65296247	65298934
chr10	69900730	69901621
chr15	23565018	23567333
chr2	88015185	88017723
chr17	1592231	1594386
chr7	142355186	142359288
chr4	78610628	78612326
chr8	65947220	65949613
chr12	54303842	54305854
chr13	75326024	75326772
chr1	230083957	230088048
chr2	111703511	111707016
chr13	28408250	28409613
chr2	54589081	54589816
chr1	10916342	10918995
chr6	133983102	133983834
chr1	44817919	44821163
chr2	47174929	47177391
chr14	64238177	64239366
chr1	16512621	16514807
chr11	14414661	14415803
chr9	133676643	133678450
chrX	136689056	136689936
chr14	106698083	106699324
chr5	1314552	1317319
chr17	43246104	43247215
chr5	119329048	119331163
chr12	52661938	52663411
chr18	78406520	78407801
chr17	81426593	81432019
chr11	128724958	128729959
chr3	38426360	38427815
chr20	43958295	43960693
chr7	92639592	92640438
chr17	80764823	80767320
chr1	26378204	26378959
chr1	101307613	101313691
chr15	28911117	28911809
chr17	77443763	77447194
chr15	31263878	31268489
chr1	206562038	206563887
chr5	80210636	80213626
chr9	7067111	7068197
chr15	22167313	22167906
chr6	158026018	158027892
chr22	19419127	19420681
chr3	51890675	51892706
chr3	15291046	15293405
chr2	239547851	239555902
chr7	142383882	142385115
chr3	45871691	45872929
chr1	11906824	11909788
chr12	123131275	123132613
chr1	12472289	12474094
chrX	124736687	124737211
chr12	11877206	11878772
chr1	44729476	44731948
chr4	6278088	6279759
chr20	31674287	31677332
chr20	50385926	50387003
chr4	145075586	145076877
chr19	55653481	55655660
chr1	16903819	16907125
chr16	13919423	13920632
chr6	2037326	2039054
chr12	68364780	68365750
chr15	28936333	28939188
chr2	239857669	239858848
chr14	106511016	106512051
chr6	134632670	134633588
chr21	41783145	41784591
chr3	108099057	108101815
chr11	127733592	127734009
chr17	29674448	29675748
chr6	42008844	42012340
chrX	1480759	1482495
chr16	3074140	3077464
chr14	100066906	100069591
chr20	57000193	57006422
chr16	29022656	29030178
chr6	42021678	42023340
chr5	109920920	109922873
chr1	21623017	21627176
chr2	25209022	25210908
chr22	35900477	35901113
chrY	12610078	12611078
chr12	6942493	6946384
chr9	94668966	94669838
chr8	8868447	8873330
chr14	106765065	106768596
chr1	36223600	36225248
chr10	118785340	118786501
chr19	10551829	10556379
chr10	18735517	18736439
chr16	89606898	89609174
chr6	22142874	22143526
chr10	6471358	6473580
chr2	127615003	127616797
chr14	101446344	101446966
chr7	102441322	102442810
chr22	30304278	30306398
chr15	72167200	72169778
chr16	85443124	85450396
chr7	44998783	45000789
chr4	48740188	48741764
chr1	203320062	203321726
chr10	96299425	96300846
chr13	52187259	52187916
chr15	59812145	59813229
chr17	58630926	58632695
chr13	48542055	48543267
chr14	60342891	60344495
chr21	38984023	38986383
chr2	122134902	122136332
chr2	98835792	98837068
chr9	89554807	89556732
chr13	112057611	112058749
chr1	27630146	27633838
chr22	46603399	46605903
chr4	185384600	185385943
chr15	31359503	31362212
chr20	53708022	53709902
chr1	206252818	206253774
chr8	95211832	95214527
chr6	27131381	27135093
chr5	177428247	177432496
chr17	39169525	39175336
chr1	160567229	160569136
chr1	93029097	93030249
chr20	38804442	38806655
chr2	234463501	234466246
chr17	43272177	43273166
chr22	50466984	50471433
chr3	52224035	52227504
chr14	22554444	22557626
chr10	2890631	2892258
chrX	77003889	77004469
chr19	48320234	48324114
chr13	99419756	99421519
chr10	102672408	102675764
chr15	59791170	59793019
chr22	42614322	42616840
chr6	24918827	24920220
chr17	43265771	43266653
chr12	119664807	119666337
chr17	78758757	78759972
chr2	65416224	65417821
chr9	121646573	121647754
chr10	117284442	117285409
chr13	48526189	48527097
chr1	116325922	116326515
chr19	54368823	54370897
chr13	30371231	30377341
chr8	140256218	140257996
chr6	35062576	35064326
chr6	22145926	22148505
chr12	3727827	3729724
chr21	41361012	41362705
chr22	24433781	24438202
chr7	50335378	50337997
chr19	8480628	8482074
chr22	42346102	42348974
chr4	108370145	108371749
chr5	76403684	76405378
chr10	118732287	118732956
chr2	110747188	110749871
chr4	8226740	8230179
chr19	18151614	18154336
chr17	43365752	43369756
chr17	8156000	8157098
chr6	30711198	30713056
chr8	143344327	143346599
chr17	75027997	75028538
chr17	77439735	77442341
chr10	26477706	26478790
chr2	213232850	213233527
chr6	27836543	27840018
chr11	61831213	61835492
chr3	186024956	186026117
chr10	25766360	25767321
chr14	103747980	103748909
chr4	384205	385096
chr4	152094412	152096727
chr10	14185590	14186992
chr14	81220665	81221904
chr14	106717663	106720397
chr1	156176640	156179255
chr7	45026637	45029228
chr5	134075623	134080614
chr7	142344877	142346268
chr21	42051357	42052429
chr15	58462650	58464969
chr5	172688497	172689442
chr21	42459829	42462738
chr20	41136705	41139885
chr4	152138561	152139274
chr11	128610805	128612109
chr1	158203773	158204617
chr12	74732776	74733246
chr16	82650329	82651071
chr17	14318258	14319326
chr17	43295628	43296325
chr1	232923706	232924678
chr14	20476573	20478381
chr17	82862799	82867075
chr1	120941993	120943555
chr5	1311507	1313934
chr14	101774426	101775237
chr2	234424823	234430082
chr2	97712216	97719979
chr7	155268389	155271149
chr13	44141298	44142816
chrX	153925478	153929060
chr9	91162990	91165429
chr16	27966451	27967510
chr17	80767999	80775607
chr15	24764004	24764849
chr2	99837279	99838381
chr20	39700297	39700863
chr3	46433060	46434102
chr5	141605666	141606806
chrX	129735902	129737239
chr17	80749536	80752689
chr2	54572482	54575129
chr15	38638807	38639730
chr1	199030829	199032593
chr16	29678894	29680513
chr2	239288943	239289912
chr1	31505274	31507903
chr10	124354283	124355311
chr2	234483148	234486244
chr4	153425328	153427530
chr17	77388965	77390286
chrX	1466462	1468731
chr2	181399096	181399787
chr2	203951045	203951878
chr17	42414033	42415705
chr1	29200468	29202402
chr10	113960219	113962014
chr9	109417278	109419263
chr19	6237658	6240446
chr19	9808721	9809777
chr3	18891584	18892284
chr22	32880557	32882356
chr21	45255298	45257786
chr1	28647534	28650397
chr12	51972170	51973272
chr10	6541977	6544074
chr6	127900668	127901307
chr10	61779963	61780729
chr16	29382936	29384163
chr1	9239252	9241087
chr6	26155944	26159915
chr17	31432809	31434022
chr12	120290431	120293261
chr20	56411426	56412930
chr21	42116851	42119591
chr3	107064973	107065762
chr17	58342980	58345091
chr6	22061980	22064301
chr3	15271240	15273107
chr5	94268231	94268733
chr13	30382362	30383598
chr1	23958978	23960238
chr10	71892995	71895716
chr12	51381745	51385274
chr2	181456278	181458383
chr1	206093318	206095144
chr4	123444299	123444717
chr7	142618363	142620219
chr8	134332330	134333426
chr16	16061467	16062814
chr21	35040059	35041001
chr3	18085622	18086445
chr4	108078214	108079214
chr7	24821159	24822110
chrX	154123304	154124186
chr12	11545439	11546341
chr12	47360877	47361925
chr14	98174867	98176228
chr19	28619086	28620493
chr17	65530031	65532874
chr17	78271218	78273212
chr20	33689896	33690865
chr17	77892468	77895216
chr4	40304039	40306686
chr17	78708685	78709729
chr8	32143512	32144512
chr8	118177223	118178040
chr10	128186841	128188429
chr17	66538323	66542787
chr2	95073272	95079507
chr1	226803697	226805810
chr2	232362308	232364274
chr8	6764851	6766145
chr20	32971576	32973206
chr6	36099410	36100353
chr9	131149232	131150643
chr13	44242765	44244090
chr4	10092967	10097558
chr6	14448965	14450369
chr10	30704234	30706311
chr4	108397929	108399405
chr7	150357311	150358473
chr14	103719184	103720960
chr21	42061525	42064511
chr1	230108683	230110913
chr13	48569042	48571806
chr16	17013603	17014238
chr9	133869285	133870481
chr4	152079452	152080345
chr11	3784850	3785785
chr4	186598220	186600225
chr3	32114278	32115267
chr15	65304793	65306170
chr16	11296076	11300152
chr11	70782327	70783580
chr10	46090946	46093228
chr17	78736449	78737271
chr1	199056324	199056964
chr1	13498305	13499711
chr4	153528262	153529419
chr2	4628734	4629805
chr12	1914957	1916735
chr8	125278005	125279024
chr13	99050426	99052743
chr14	106005067	106005657
chr9	89743046	89744149
chr19	19667871	19669943
chr2	239264697	239269073
chr15	86082101	86083415
chr3	31461936	31463177
chr8	59056062	59057175
chrY	8478968	8479778
chr2	170650884	170651973
chr13	20475014	20476723
chr16	68378114	68381745
chr17	77666333	77667560
chr11	36566362	36567061
chr5	159393722	159395039
chr2	74032107	74033021
chr1	226652711	226654848
chr2	201257442	201258880
chr9	123304128	123305476
chr6	27825738	27829921
chr15	58013490	58014251
chr2	82875456	82876507
chr22	32723315	32724175
chr18	12749230	12752180
chr2	62180644	62181475
chr1	152125907	152126550
chr2	117485449	117486714
chr1	9425448	9426960
chr12	116558287	116560483
chr9	129883870	129891518
chr5	73387549	73389048
chr6	26270203	26274003
chr8	47901615	47902512
chr18	13436736	13438874
chr10	116207704	116210399
chr5	176447221	176448998
chr17	49748287	49749923
chr8	133770822	133772192
chr21	41774045	41777666
chr15	58472229	58474297
chr6	2860949	2862930
chr10	124340418	124342604
chr4	173264644	173265471
chr10	1255901	1257901
chr17	19383693	19388781
chr10	3668501	3669184
chrX	79366708	79368079
chr10	11177795	11178997
chr18	13451924	13456519
chr7	151428986	151431135
chr16	14435870	14437315
chr16	22215719	22216807
chr20	63250669	63252346
chr19	5798229	5799990
chr21	42420546	42421478
chr14	64501537	64502149
chr3	45914242	45917855
chrX	66014767	66016071
chr12	124023825	124025348
chr14	106727061	106728816
chr21	34997709	35000491
chr22	39948761	39952591
chr3	196619349	196620637
chr7	142611554	142612751
chrX	129732988	129733642
chr10	96304227	96305364
chr1	75720471	75721615
chr2	54569703	54571698
chr12	53379104	53380703
chr14	106714113	106715790
chr6	26188094	26189850
chr6	137735839	137736976
chr17	10143883	10146033
chrX	2706966	2709255
chr19	2612402	2615119
chr1	243508206	243509078
chr2	108651602	108652878
chr2	43123203	43126347
chr2	45262767	45263682
chr16	85402593	85404785
chr10	34747915	34749018
chr11	46413792	46415237
chr5	150779316	150780758
chr9	125585442	125586846
chr14	106665890	106667140
chr8	129377388	129378395
chrX	12954084	12957096
chr12	11894143	11896058
chr12	82426168	82426940
chr2	176489895	176491871
chr22	37306564	37308337
chr6	31585513	31590005
chr16	89093966	89103001
chr5	134115222	134125798
chr1	182259223	182260196
chr1	145280501	145282572
chr1	234723122	234725854
chr3	136979027	136979849
chr12	14960562	14961942
chr2	216619099	216620437
chr8	143514626	143517599
chr9	132822659	132824918
chr1	198620824	198621898
chr14	105985516	105988541
chr2	60840316	60841428
chr20	63635138	63636173
chr11	60870684	60874029
chr16	75073696	75076078
chr6	30515831	30517231
chrX	1471263	1472472
chr16	30747803	30748580
chr17	19110924	19112867
chr21	31397706	31398358
chr3	113606316	113607746
chr6	2751419	2752576
chr8	124636051	124637891
chr17	17402726	17406560
chr2	43055737	43060829
chr1	116768575	116770571
chr11	128470969	128471535
chr14	31207562	31208862
chr6	158807595	158809217
chr16	27366903	27368366
chr7	50338444	50340600
chr21	45937237	45939988
chr9	95493883	95495159
chr22	23520541	23524812
chr2	105896070	105896625
chr2	26772132	26773400
chr10	71773592	71775582
chr17	10752531	10753416
chr1	31957315	31958587
chr1	54280447	54281310
chr19	15196972	15199644
chr7	142534909	142537247
chr7	70006108	70006755
chr9	128551980	128553240
chr14	106661555	106661905
chr17	80759985	80762480
chr6	26103686	26105489
chr12	132846799	132848192
chr19	6890109	6890806
chr22	36328659	36335640
chr8	25176373	25177453
chr16	89105227	89107890
chr2	88753896	88755373
chr9	121737605	121742081
chr19	43562265	43563618
chr20	63006343	63011219
chr5	1102227	1108431
chr9	129851864	129854016
chr12	12007416	12011503
chr14	75248481	75249911
chr19	55625899	55627008
chr7	92832612	92837215
chr15	93288389	93291724
chr11	64762874	64765064
chr6	44223241	44226670
chr9	87937193	87939122
chr8	133503878	133506244
chr6	135234836	135236346
chr17	56810557	56813668
chr5	153352550	153353120
chr6	135087301	135088182
chr1	120849421	120851401
chr20	56675516	56677470
chr11	63838418	63839602
chr17	64712093	64714383
chr12	121663566	121665343
chr13	27442131	27443195
chr16	89031829	89032784
chr22	30397606	30400365
chr1	158247901	158249149
chr10	17848709	17849436
chr11	128476932	128477724
chr1	31928314	31928900
chr2	165067839	165068518
chr2	234146134	234148518
chr11	124922466	124923798
chr13	50755858	50756564
chr21	42242223	42243470
chr1	235422981	235424603
chr2	136135763	136138313
chr14	20460712	20462010
chr9	129854752	129855681
chr17	65173114	65174395
chr5	4547282	4548482
chr17	29048424	29049076
chr15	57321448	57322865
chr1	92475684	92476601
chr2	174784317	174785002
chr2	47021780	47024844
chr2	43194090	43195565
chr21	41112947	41114163
chr3	17905344	17906690
chr11	108887508	108887908
chr2	101439853	101441255
chr20	33839363	33840237
chr19	38930481	38931169
chr7	44095342	44097977
chr3	196624343	196626682
chr18	13443591	13450796
chr19	47486681	47488287
chr2	134774486	134775590
chr21	38478188	38480407
chr3	45879758	45882020
chr8	59057864	59058972
chr9	85290047	85290541
chrX	19747425	19748516
chr15	65299541	65301180
chr16	10362015	10363615
chr1	152392451	152393082
chr5	1335375	1338323
chr9	99235670	99236745
chr9	128279704	128280874
chr16	30457293	30459730
chr19	510490	511955
chr12	124566017	124570245
chr14	97797445	97799383
chr19	15466413	15467656
chr1	229691506	229695206
chr7	29342943	29343981
chr12	51376741	51380100
chr5	151213448	151215870
chr21	35014443	35015250
chr6	90274244	90275046
chr22	24426171	24429130
chr1	33098955	33099885
chr10	35378535	35379814
chr16	90008624	90009536
chr1	147083708	147085241
chr17	78257057	78259823
chr12	120200421	120202061
chr17	2435353	2436836
chr2	68907658	68909121
chr7	26200694	26201967
chr9	88921635	88922705
chr16	28308643	28310714
chr1	181149101	181150350
chr14	65044138	65045281
chr6	30681927	30685169
chr5	179181688	179182824
chr1	199174163	199174628
chr14	79728097	79728657
chr17	58152679	58153541
chr5	176529530	176531493
chr6	53360650	53363591
chr15	78625099	78626746
chr18	79504485	79507714
chr7	35725048	35726003
chr7	45001350	45002049
chr9	83630958	83631605
chr11	36567641	36568075
chr13	42354425	42356137
chr1	93715444	93717436
chr5	178068085	178069379
chr20	3645209	3647123
chr22	36376231	36378257
chr22	42119557	42120926
chr17	77845159	77848827
chr19	6800696	6803219
chr6	30719475	30722789
chr16	88452458	88453184
chr14	98925701	98926971
chr11	134723868	134725749
chr6	27144108	27148271
chr15	74545950	74546732
chr14	106199933	106204619
chr4	40124391	40125830
chr2	96962262	96963624
chr1	199045958	199046839
chr14	106132592	106133668
chr15	64622709	64623131
chr12	47832001	47835298
chr13	98454369	98455322
chr8	65945903	65946501
chr18	78129832	78130947
chr1	109134019	109134914
chr4	40192540	40197308
chr12	124754733	124756219
chr2	55139938	55141193
chr3	197749288	197749977
chr5	74681865	74682331
chr6	41935024	41942674
chr20	62733769	62738688
chr13	30388629	30390785
chr12	79223273	79224052
chr17	36727169	36729342
chr2	239625177	239628270
chr8	11967734	11968903
chr1	107843937	107845205
chr7	155744630	155746296
chr7	142385445	142386854
chr10	97162930	97166155
chr17	58324860	58329908
chr7	76153583	76154224
chr17	57442064	57443854
chr10	47310715	47312552
chr4	113901891	113902953
chrX	149559064	149559822
chr21	35011164	35011869
chr21	35044032	35049454
chr7	2403673	2406886
chr7	29978058	29978521
chr10	4450734	4451255
chr15	19994855	19995780
chr12	122894286	122895627
chr17	28040862	28041964
chr18	13374224	13378422
chr7	102425361	102427526
chr22	17098312	17099510
chr10	43451691	43454383
chr1	44849327	44850957
chr19	47770060	47771169
chr20	61499531	61501452
chr19	55406761	55408900
chr10	71746637	71750426
chr1	2146102	2147082
chr6	36911364	36914123
chr17	39166884	39168420
chr19	54208080	54211627
chr11	57424379	57425687
chr17	3749649	3751832
chr7	142424892	142426296
chr21	41897406	41900503
chr17	68182483	68185261
chrX	130086199	130087660
chr4	70971041	70971687
chr21	35226498	35227974
chr3	56800349	56802386
chr1	31596036	31596905
chr17	8386267	8387599
chr10	373090	374135
chrX	153965234	153973064
chr3	17983163	17983687
chr14	106842973	106845643
chr15	68830211	68830665
chr17	3712341	3713702
chr17	8171755	8174446
chr2	223488990	223489647
chr1	225427205	225428979
chr21	42231757	42236551
chr5	142432394	142433558
chr19	58557726	58562077
chr7	142320155	142322226
chr10	72333609	72336400
chr1	110787301	110788297
chr6	26203639	26206785
chr15	39426686	39428044
chr17	82126004	82128544
chr8	26764959	26765628
chr12	6532032	6540896
chr21	45885667	45888163
chr14	67390927	67392156
chrX	2713378	2713856
chr6	16511530	16512241
chr12	116360756	116362012
chr5	112580982	112583073
chr15	31324528	31327094
chr14	50854176	50855185
chr10	72308340	72310418
chr1	92482393	92487197
chr17	76791386	76791958
chr8	132985540	132985956
chr2	43126715	43137774
chr6	144334180	144334795
chr17	78250735	78256141
chr1	59967097	59967935
chr19	3493934	3495276
chr22	40813304	40814054
chr3	196611327	196613247
chr6	21721669	21723318
chr2	234626697	234627319
chr20	62695555	62697924
chr20	43964117	43965149
chr10	46268519	46270711
chrX	2715902	2718192
chr1	165870876	165871773
chr3	108756929	108758195
chr3	196622941	196623945
chr5	39187318	39188804
chr6	127923233	127923649
chr10	6578078	6579607
chrX	20061184	20061700
chr10	17744714	17746485
chr11	63490587	63492440
chr12	12392688	12393379
chr13	48560852	48561512
chr13	48576579	48578473
chr17	1258173	1259281
chr18	13207125	13208153
chr2	111886164	111887216
chr17	78748772	78749560
chr6	135265859	135268874
chr7	50332210	50333610
chr12	55973195	55974652
chr14	72479613	72481161
chr2	239569118	239571578
chr21	42227597	42229774
chr10	119501447	119503845
chr6	32195184	32197470
chr7	150362961	150365020
chr11	58577651	58579005
chr14	100064643	100066455
chr17	57516871	57519508
chr11	67403373	67413899
chr7	29336961	29338057
chr4	108050270	108050997
chr3	15327075	15329141
chr3	17938378	17940341
chr6	30616689	30618567
chr6	149988620	149992027
chr8	65950883	65952746
chr13	48496137	48497209
chr10	100510267	100511827
chr16	24135364	24136433
chr3	46537909	46540838
chr7	142624541	142624938
chr13	48574007	48574654
chr16	1342326	1343602
chr11	1389465	1390037
chr4	50994	52242
chr4	36280497	36281100
chr7	50308258	50309437
chr10	55518413	55519384
chr21	42054889	42058581
chr17	10119591	10124678
chr2	113551738	113552419
chr15	40073419	40074463
chr6	33570860	33571892
chr8	134592625	134593998
chr15	78172760	78175660
chr21	42670865	42671270
chr8	1947055	1950349
chr10	6919917	6921246
chr1	115670371	115672392
chr11	73154148	73155090
chr12	122227265	122228111
chr3	58075112	58075796
chr4	9603831	9604942
chr4	123600041	123600476
chr5	141603807	141604630
chr1	234610100	234612278
chr9	20640167	20640919
chrX	38634458	38635158
chr10	88979182	88979540
chr15	57763313	57763804
chr2	54590601	54591191
chr2	135825249	135826370
chr9	104990385	104992308
chr1	2227513	2228069
chr18	45686302	45689650
chr2	98769872	98774034
chr21	34617684	34618777
chr2	196176130	196176548
chr6	35717907	35721306
chr17	80662980	80665821
chr5	119308376	119310806
chr19	7098849	7099832
chr8	42719228	42722791
chr22	25736081	25737191
chr7	142440531	142442365
chr12	47823800	47824810
chr2	239302416	239307121
chr20	5056585	5057376
chr3	18369619	18370171
chr2	39244901	39245567
chr1	8152340	8153595
chr5	132462594	132467998
chr1	44739295	44740393
chr2	239297303	239299098
chr14	65255533	65256585
chr17	51656796	51657849
chr9	79882890	79884146
chr2	189580212	189582292
chr5	160260311	160262895
chr20	44068269	44071885
chr19	15835696	15837647
chr14	60506750	60509856
chr11	65551490	65554220
chr17	57603826	57606877
chr19	18281138	18282619
chr9	133860819	133861823
chr6	3026506	3027454
chr21	35050505	35051882
chr21	38497668	38499473
chr5	36059566	36060671
chr7	16268740	16269350
chrX	13086897	13088434
chr12	7676968	7678379
chr12	129564478	129565679
chr1	31925262	31926119
chr14	56148226	56149008
chr15	22158427	22158959
chr15	38651382	38654104
chr17	80737303	80738677
chr19	3500274	3500995
chr1	148402116	148403868
chr2	101328145	101329470
chr1	31476929	31477927
chr15	67782728	67783682
chr5	80188472	80193764
chr10	128062078	128065503
chr19	54372209	54376986
chr3	186060529	186061562
chr12	11812261	11813753
chr1	6364722	6365852
chr6	31619944	31621296
chr19	680451	681106
chr16	30370271	30371624
chr22	28955684	28956507
chr9	81596765	81597809
chr1	154791048	154791935
chr17	3959382	3964091
chr5	134083480	134084545
chr21	31182268	31182852
chr3	46544868	46547441
chr18	10340415	10341158
chr2	239307710	239314412
chr12	55926310	55929832
chr8	133216678	133218534
chr5	2008913	2010104
chr12	52015163	52017404
chr11	123061625	123062912
chr3	47016540	47018135
chr3	196597089	196598886
chr17	57437722	57441636
chr5	81852328	81853449
chr6	21593347	21594290
chr6	111530787	111531431
chr10	2897411	2899650
chr9	131252476	131253304
chr11	118876297	118877239
chr17	56778968	56780871
chr2	128732811	128736667
chr12	54279407	54281417
chr3	59772240	59773813
chr22	40731668	40733844
chr17	47188396	47189814
chr16	81432672	81433902
chr19	12890436	12891564
chr2	42648974	42649625
chr2	42948680	42949697
chr7	142626132	142627368
chr1	14436693	14437603
chr3	45864897	45865314
chr5	68239475	68239921
chr6	27812333	27813232
chr6	37433039	37434890
chr11	62855437	62857650
chr14	34554039	34555655
chr14	80972728	80973641
chr16	29585024	29585661
chr2	195559305	195560034
chr17	63773353	63774832
chr1	149692605	149693670
chr13	48531259	48533769
chr19	2423003	2424044
chr1	181396029	181396701
chr3	55554215	55555320
chr4	49163709	49165324
chr6	26028682	26029181
chr12	104469186	104470396
chr12	124917228	124917786
chr16	75042664	75043277
chr19	28020688	28022297
chr17	66535235	66535814
chr19	48308563	48309931
chr11	65927699	65928897
chr5	61597872	61598601
chr9	89276912	89277706
chr11	128548382	128549768
chr12	122887109	122889255
chr2	136327117	136327738
chr5	134110479	134114846
chr1	145464848	145466423
chr17	75688111	75689911
chr4	83012879	83013394
chr19	6424787	6425589
chrX	19776746	19777801
chr1	230142879	230145732
chr1	110874694	110875783
chr2	73963882	73964743
chr5	67003906	67005197
chr6	13355144	13356238
chr22	50581696	50583485
chr9	131728283	131729949
chr2	231748628	231749819
chr16	54928451	54930982
chr7	138751567	138753500
chr12	132835971	132838315
chr21	18443238	18444301
chr6	53844879	53846523
chr5	172837522	172838423
chr10	450591	451476
chr9	79571388	79571992
chr22	42078399	42080495
chr7	50265896	50270216
chrX	123784650	123785612
chr12	124667323	124668207
chr17	3768545	3772257
chr22	39920038	39921266
chr6	22044419	22045299
chr6	135102815	135103984
chrX	12978335	12978864
chr11	3865634	3866585
chr11	64499373	64500827
chr14	60346491	60347076
chr17	61221344	61221824
chr2	55053424	55053815
chr2	182832066	182832496
chr20	15047730	15048367
chr4	112057570	112058015
chr12	7959038	7961169
chr12	121802867	121804142
chr1	32013197	32014064
chr10	73956212	73957789
chr1	31937158	31941076
chr6	27877651	27880748
chr17	82881404	82885388
chr6	26054905	26057206
chr8	29752310	29753281
chr10	96311778	96315368
chr14	103606997	103608005
chr19	14529007	14530101
chr15	74399578	74404348
chr2	46943171	46944253
chr19	17498248	17499455
chr20	43949340	43950739
chr21	35021557	35024290
chr4	108372105	108373619
chr6	42016140	42018227
chr4	153111633	153112631
chr9	133707075	133713891
chr1	209767485	209769801
chr7	100317758	100318646
chr22	46294937	46297588
chr11	118338107	118344719
chr9	126396603	126397462
chr14	101441902	101442826
chr16	11087641	11089791
chr16	88941446	88944977
chr20	25089723	25092104
chr14	97106002	97106793
chr1	21630456	21632950
chr14	73740899	73745691
chr16	28983191	28986835
chr1	148333773	148335532
chr5	76849474	76850851
chr11	62664357	62666301
chr15	90191642	90193757
chr1	167627684	167629371
chr6	137880615	137882098
chr5	132686810	132688959
chr1	25774471	25775749
chr11	128678067	128678592
chr13	46295575	46296703
chr14	35932326	35933272
chr14	106395783	106397627
chr10	8331176	8332957
chr8	125281091	125282717
chr19	32572538	32573273
chr2	239400714	239402187
chr2	135819421	135820835
chr3	46549553	46550050
chr1	203671481	203672822
chr7	63665539	63666335
chr4	151940337	151940804
chr9	114371643	114373757
chr22	37198911	37200371
chr10	72318605	72324195
chr12	121810365	121814603
chr6	30833890	30835623
chr7	106070228	106072480
chr12	560636	561595
chr2	97726946	97728886
chr4	152013825	152015424
chr3	196642408	196645621
chr1	229128149	229131576
chr14	91396810	91399457
chr1	45550306	45551263
chr19	18090876	18091563
chr2	24010395	24012039
chr4	123304024	123305363
chr12	121636878	121639215
chr12	121625792	121631868
chr4	10628925	10630062
chr16	28823671	28824681
chr8	29490015	29490959
chr17	68343357	68347965
chr6	33409651	33411458
chr19	14506645	14507558
chr19	43777370	43778368
chr16	11093156	11095507
chr19	49676197	49677386
chr12	132662590	132663936
chr2	136131376	136133950
chr3	141795886	141797462
chr22	23786049	23787003
chr21	42973391	42975746
chr1	203673150	203675224
chr8	30722394	30723842
chr10	92756408	92757572
chr12	10554330	10555436
chr14	81219072	81220117
chr5	181230096	181231587
chr1	111516153	111517099
chr15	58933320	58934320
chr1	71731993	71732528
chr1	121234271	121235078
chr13	110421248	110422881
chr3	14232369	14233251
chr8	2104825	2106279
chr12	130589487	130590590
chr15	31206682	31207724
chr8	22917057	22919172
chr10	12112582	12113287
chr1	167761564	167762623
chr1	199181272	199181616
chr5	180689130	180689609
chr1	12265775	12266316
chr6	90471314	90471752
chr9	35940466	35940995
chr9	81002298	81002616
chrX	12974576	12975604
chr12	11798925	11799917
chr14	60349159	60350067
chr15	83533526	83534276
chr17	80754976	80756329
chr1	113940340	113941306
chr18	12377216	12377919
chr18	69830311	69830787
chr2	7899435	7900328
chr12	123075273	123076969
chr10	7908028	7909365
chr17	81249804	81253288
chr2	231706430	231708921
chr6	144351451	144352164
chr19	5826024	5830311
chr7	74559457	74560830
chr12	51385861	51392812
chr15	98776292	98777764
chr16	31072478	31075044
chr11	67482736	67486088
chr7	155738771	155740281
chr14	23094454	23095883
chr5	43007421	43008667
chr9	96631648	96632754
chr19	12913759	12914832
chr20	37316064	37318720
chr2	46548577	46550113
chr17	45518766	45519425
chr17	80876804	80878175
chr3	66393374	66394523
chr15	70446723	70448973
chr16	89443757	89445539
chr20	63730417	63731625
chr3	17774389	17775376
chr4	143854464	143854994
chr13	27449973	27451119
chr16	30004138	30005359
chr16	74608447	74609591
chr22	42532614	42534160
chr7	142615603	142616946
chr1	146472223	146473009
chr6	21736577	21737128
chr10	34743480	34744432
chr19	21626986	21628049
chr17	41307641	41309325
chr17	80831474	80833666
chr15	74386353	74390206
chrX	119755453	119756968
chr10	17428285	17429421
chr5	171985201	171985743
chr20	32285349	32285969
chr12	11726562	11728490
chr18	13369256	13370528
chr6	31651223	31654048
chr22	30380279	30382599
chr3	35664342	35664968
chr17	27651578	27652754
chr21	38506481	38507345
chr22	19447000	19448422
chr3	53108869	53109949
chr3	56838618	56839124
chr5	4549635	4550906
chr1	210582136	210582854
chr6	21846715	21847581
chr7	142538940	142539573
chr9	82355851	82356299
chr9	96681036	96681587
chrX	2819979	2820961
chrX	39766035	39767273
chrX	136630452	136631427
chr10	90947168	90947980
chr10	96332357	96333040
chr12	11773768	11776144
chr12	89770095	89770807
chr19	58305071	58306270
chr2	6887568	6888046
chr2	15177083	15177487
chr2	46945229	46946316
chr6	111559102	111560433
chr6	118656501	118657679
chr12	3962169	3963651
chr7	142796433	142799814
chr20	62739144	62741990
chr9	128067277	128068173
chr12	107330852	107331836
chr1	162371871	162373518
chr1	228937095	228939079
chr9	35811257	35812447
chr14	76261290	76262088
chr17	18563099	18564335
chr14	64986735	64987452
chr16	85569577	85571630
chr2	100205176	100205799
chr21	46320066	46321314
chr3	196501792	196504523
chr1	229057583	229058886
chr17	49340653	49343318
chr1	149927211	149928450
chr19	47111983	47113944
chr11	3202391	3203387
chr11	117823089	117826344
chr2	43084033	43085584
chr12	6781747	6784257
chr3	44442369	44444511
chr13	48564962	48566025
chr14	97977679	97979081
chr19	10717271	10718272
chr16	57888974	57890973
chr20	44019326	44020595
chr1	181159158	181160330
chr17	49360516	49362923
chr1	228139524	228143775
chr10	11709993	11711307
chr3	196609249	196610674
chr6	6701942	6703512
chr9	37984194	37985889
chr11	44564713	44565926
chr16	8918760	8920300
chr17	82458142	82459121
chr22	20111167	20112342
chr16	57255903	57258410
chr1	208044398	208045221
chr7	55469291	55469992
chr20	44670002	44673011
chr22	49656481	49658313
chr5	159207712	159208682
chr6	22024729	22026145
chr20	4262703	4263452
chr6	42007407	42008440
chr16	68256800	68258292
chr8	3491742	3493427
chr2	127829245	127831075
chr17	82590866	82594106
chr3	45887556	45889426
chr3	87268112	87268461
chr3	122312365	122312989
chr1	203764026	203765779
chr6	26268126	26269492
chr7	1508033	1509206
chr9	631225	631902
chr9	71897217	71897737
chr10	8058801	8062217
chr10	17228021	17230856
chr12	67699083	67699727
chr15	78048609	78050271
chr1	46689272	46690060
chr16	54051187	54051740
chr1	61076736	61077277
chr17	33666915	33667421
chr17	43288307	43288678
chr2	66334322	66335003
chr11	118437275	118438905
chr15	58454069	58454909
chr15	74786351	74789682
chr9	132854977	132859948
chr16	29804774	29806167
chr5	134102952	134105472
chr1	230276464	230277737
chr14	106128621	106130578
chr1	9190949	9191716
chr1	154325933	154328878
chr8	100577499	100578145
chr20	63283338	63285281
chr3	196179496	196180628
chr22	44455131	44456372
chrX	154056744	154057738
chr14	45201915	45202289
chr16	29381670	29382359
chr17	15965345	15965871
chr17	16349411	16349990
chr17	74132012	74133222
chr5	139386944	139393410
chr3	46107263	46108168
chr2	172462290	172464123
chr3	14880518	14886545
chr17	77880702	77883222
chr17	2399136	2400154
chr3	22450572	22451224
chr17	57486815	57489996
chr1	10510565	10511905
chr14	106638425	106639832
chr3	123110325	123111530
chr20	63552379	63553840
chr4	11100165	11100738
chr21	5117301	5118609
chr3	194287574	194288275
chr9	83622686	83625313
chr17	7482617	7485047
chr17	16969965	16970965
chr2	766992	768162
chr20	41142200	41143626
chr14	92750277	92751813
chr4	1135770	1136803
chr13	48497790	48499881
chr20	36097963	36099218
chr6	35724948	35732944
chr20	32671997	32674467
chr20	31684095	31685754
chr6	109318504	109319064
chr17	78817156	78821238
chr17	78914850	78917245
chr5	134098221	134102551
chr16	88477549	88480833
chr4	123346283	123347304
chr14	56172180	56174687
chr14	106872442	106873621
chr8	80284424	80285812
chr16	87805945	87807539
chr11	86499924	86501031
chr19	6772091	6773928
chr21	43045144	43046891
chr3	17982315	17982731
chr3	31225026	31226994
chr4	40299386	40300447
chr6	27868882	27869409
chr6	52221336	52221656
chr6	105587393	105588016
chr8	73739935	73741288
chrX	153982923	153986071
chrY	11211688	11212461
chr10	12586399	12589676
chr10	73245103	73245595
chr11	128302165	128302744
chr13	74070274	74070795
chr14	106744813	106745699
chr17	4436566	4437252
chr17	16380685	16381155
chr19	39941205	39942045
chr2	234488895	234489849
chr22	39924551	39927869
chr1	181152711	181153607
chr14	106469790	106470818
chr2	12507195	12507742
chr20	44662065	44663627
chr22	36434720	36436160
chr10	97969269	97969896
chr14	106599332	106602376
chr1	44799622	44800365
chr16	68077603	68080433
chr2	159147007	159147922
chr20	57008501	57010378
chr3	59542305	59543232
chr6	31734370	31741535
chr17	75864100	75865486
chr1	206202875	206203812
chr9	83628204	83630089
chr7	142811345	142813491
chr17	42132880	42134243
chr17	80889057	80890830
chr15	63892352	63893361
chr10	128849804	128850194
chr5	176532849	176538353
chr19	16586316	16588996
chr17	43231958	43232742
chr13	42991928	42992812
chr19	49589617	49591267
chr19	55604636	55605975
chr2	231681948	231687810
chr16	68366732	68371996
chr4	173288897	173289951
chr17	16297724	16299100
chr1	204295888	204296862
chr6	21730330	21731618
chr14	61478326	61479936
chr16	75064484	75066023
chr2	234291706	234292647
chr6	42039271	42042000
chr11	32121130	32121591
chr16	30381918	30383549
chr20	64211185	64215636
chr12	57026232	57028863
chr1	3032619	3033702
chr22	41655827	41657002
chr9	125125949	125126714
chr10	72290785	72291893
chr13	30465696	30466806
chr17	80565207	80566177
chr20	38874670	38875950
chr22	26579111	26580470
chr12	45727065	45728060
chr17	409936	411616
chr17	34171189	34171878
chr20	60272659	60273999
chr22	19421037	19423111
chr2	197145459	197145927
chr4	40199859	40200807
chr1	206922613	206923738
chr4	186628151	186628620
chr16	12613114	12614314
chr19	33037164	33038022
chr17	76996925	76999158
chr1	115654722	115657164
chr3	31531837	31533387
chr21	42448028	42450417
chr9	114384925	114388943
chr10	124151488	124153896
chr22	48098796	48100132
chr4	108113152	108113714
chr5	98921777	98923647
chr10	26479853	26480386
chr11	95734112	95734574
chr17	4709716	4711186
chr5	179827387	179828302
chr9	130535850	130536943
chr16	11232900	11233873
chr17	82097926	82102215
chr1	38977264	38978070
chr4	15765218	15767294
chr15	78034113	78036023
chr1	158333148	158333663
chr3	143442454	143443319
chr1	206257198	206257602
chr4	186591789	186592888
chr6	21849492	21851337
chr10	6474049	6474399
chrX	79290238	79291460
chrX	129743470	129744494
chrX	154799402	154800366
chr10	74589310	74589668
chr10	104473074	104473868
chr10	120141988	120143297
chr12	31896063	31897391
chr13	20487730	20488305
chr13	50893982	50894763
chr14	98204214	98205214
chr14	106087508	106088751
chr16	12689253	12690487
chr19	15841987	15843070
chr19	18543585	18544318
chr1	150151171	150152222
chr2	54557660	54560469
chr2	62181927	62182984
chr2	173354213	173354998
chr21	42372829	42378229
chr2	239622865	239623383
chr10	47306021	47307820
chr6	160028107	160029266
chr8	81147066	81148604
chr22	40684338	40685896
chr1	228792460	228793340
chr21	42683545	42684748
chr6	27813819	27816328
chr9	109413358	109416944
chr14	34547510	34548864
chr17	82985907	82986656
chr18	10297013	10298032
chr19	3338348	3339206
chr1	155227015	155228180
chr22	23451559	23452768
chr20	62979402	62982591
chr3	52238748	52239867
chr6	42045468	42046699
chr10	45470189	45470862
chr19	55338637	55339907
chr15	70559130	70560247
chr2	98462977	98466374
chr1	54285059	54287837
chr17	82900057	82901619
chr15	39497419	39498202
chr16	88973856	88979656
chr12	689426	689858
chr4	7915673	7916639
chr19	19899821	19901562
chr17	42529785	42531655
chr2	55050157	55051425
chr11	102360751	102361916
chr7	44976605	44980015
chr1	32248210	32251776
chr8	129179695	129181054
chr12	104497247	104498817
chr12	127166008	127166795
chr16	29334835	29335581
chr16	70403742	70404948
chr1	16895709	16897600
chr19	46717365	46719228
chr16	67545873	67549755
chr20	56637174	56638081
chr21	42187070	42188928
chr4	1829692	1831718
chr11	71396087	71397271
chr6	14228252	14229529
chr9	82763720	82764396
chr10	117722463	117723383
chr11	32162646	32163136
chr11	33893658	33894453
chr12	562952	565105
chr16	4659857	4662458
chr18	13481941	13484366
chr16	87955756	87957462
chr2	46982110	46985689
chr8	59145619	59146116
chr11	60905885	60907304
chr19	10962480	10963882
chr19	53312855	53313364
chr17	76677862	76679456
chr16	30922004	30923816
chr19	2446023	2447471
chr5	178442502	178443544
chr16	29147568	29149735
chr11	66256352	66258409
chr19	49641674	49642290
chr10	72330618	72332840
chr3	18113079	18114216
chr5	111741508	111742039
chr1	234230446	234232079
chr12	92363085	92364077
chr19	4934735	4936324
chr4	8217536	8219255
chr19	7829315	7830233
chr1	28642420	28644245
chr4	2796703	2800461
chr7	50358400	50361104
chr6	27762025	27762865
chr12	9650417	9651042
chr15	100329964	100331243
chr17	29760501	29761636
chr17	57356814	57358215
chr17	80779730	80784157
chr7	142388430	142390351
chr9	137240405	137241311
chr3	46587003	46587582
chr11	128379728	128380198
chr18	35041066	35042137
chr21	36253454	36255216
chr17	80621384	80622350
chr6	5786500	5787626
chr21	34968078	34969602
chr3	17945621	17946218
chr3	46097870	46099022
chr6	42050396	42050930
chr6	53301950	53302595
chr6	135326507	135327049
chr7	50341097	50341498
chr7	92811842	92812825
chr9	78031619	78033098
chr10	27243082	27243549
chr10	100944043	100944468
chr13	30654093	30655324
chr13	41356945	41357323
chr14	98188964	98190051
chr14	106373518	106373996
chr1	78004059	78004398
chr17	37124637	37125101
chr19	49567205	49569026
chr2	177689203	177690008
chr17	39979998	39980830
chr19	1275290	1276962
chr11	128473447	128476178
chr12	123041079	123041996
chr20	12211144	12211637
chr17	45060285	45061641
chr19	49875406	49878170
chr10	119478028	119479708
chr15	74207539	74209841
chr19	58517818	58520276
chr13	111187999	111190027
chr17	81294426	81296539
chr15	31364014	31366777
chr15	57776426	57778034
chr8	143461369	143463043
chr20	41156090	41157608
chr20	32991017	32992249
chr14	98984123	98985785
chr18	13222620	13223997
chr1	23524481	23527386
chr1	160628776	160630416
chr3	141255512	141256871
chr16	29594452	29596169
chr8	133075863	133076422
chr11	67713636	67715082
chr3	120094144	120095889
chr22	22243182	22246844
chr16	1960087	1961675
chr2	98588927	98589249
chr1	181430089	181430682
chr11	128472242	128473017
chr12	104472837	104474025
chr16	2154859	2156755
chr16	28950543	28951228
chr16	82655225	82656450
chr21	38862083	38862999
chr1	235931263	235932756
chr8	59146597	59147190
chr10	33139183	33140093
chr12	62259761	62261234
chr1	226655389	226657131
chr8	27378615	27379571
chr1	16913601	16915180
chr1	31922222	31923831
chr20	40930891	40932077
chr6	41415604	41416768
chr12	56127897	56128949
chr16	68074268	68076147
chr17	37608946	37609855
chr19	41262193	41264345
chr9	83979484	83981376
chr10	116197619	116199092
chr19	1855054	1857491
chr3	38420794	38421985
chr17	74741458	74743548
chr17	68396644	68398052
chr21	38493391	38495188
chr4	80359844	80360534
chr11	117827715	117831723
chr4	1200343	1202723
chr12	121000703	121001723
chr17	8163103	8164589
chr19	54364201	54364940
chr10	72296955	72299762
chr19	38849476	38851747
chr15	92839780	92840814
chr15	78564768	78565657
chr17	19377607	19378822
chr22	50562699	50563661
chr10	17536612	17537946
chr16	3458555	3460589
chr22	46232613	46233587
chr7	142478628	142479722
chr17	75784009	75785958
chr22	46806737	46807575
chr21	23097681	23098190
chr21	33308680	33309306
chr22	40369943	40371245
chr3	39347184	39347696
chr3	89289498	89290021
chr3	155334598	155335137
chr1	204515890	204517035
chr4	108094133	108095598
chr4	144658414	144658918
chr6	11198242	11199951
chr7	26048348	26048968
chr10	2907282	2908107
chr10	30701439	30702484
chr10	71847924	71848711
chr10	88385465	88386143
chr1	19179702	19180507
chr12	104481913	104484038
chr15	62128639	62129289
chr17	14595872	14596744
chr17	80763020	80763784
chr18	10089662	10090139
chr1	147545124	147545525
chr19	21609409	21610241
chr2	60100065	60100995
chr3	101571071	101571636
chr12	124735908	124736775
chr1	155975219	155978894
chr21	42218387	42220673
chr9	129790090	129790921
chr12	56266841	56267567
chr17	76726032	76727485
chr15	74312027	74313045
chr1	111139322	111140485
chr3	13575053	13576388
chr3	183987056	183987946
chr10	77263632	77265283
chr19	46820852	46822359
chr21	38875136	38877140
chr6	160015687	160016684
chr15	92881934	92882799
chr1	153343401	153346458
chr19	42268102	42269396
chr19	8487172	8488161
chr10	124647672	124649707
chr12	64669445	64669853
chr17	58351667	58352845
chr12	104569532	104570576
chr15	41774039	41775297
chr19	16207688	16208682
chr2	239369214	239371258
chr20	32776686	32777815
chr20	62890865	62891883
chr5	111757248	111758329
chr8	1760158	1760941
chr9	128025784	128027139
chr13	48500233	48501672
chr16	11354164	11356073
chr16	12079716	12080687
chr17	3911122	3912120
chr17	39679345	39680121
chr2	54634446	54635496
chr17	80861312	80863157
chr7	155762127	155764986
chr9	133371143	133372047
chr22	26592244	26593150
chr3	127213451	127214576
chr8	133071221	133072325
chr9	87605128	87606104
chr12	122873778	122874442
chr14	60485256	60486292
chr17	42402403	42403997
chr18	13313033	13313876
chr2	74848893	74849933
chr2	181790766	181791389
chr10	12604983	12606986
chr16	89170017	89172072
chr18	79522637	79524706
chr6	35047185	35050097
chr16	8867412	8869799
chr4	186596629	186597246
chr6	53894057	53894442
chr6	108592634	108593091
chr12	51320813	51321924
chr1	151819738	151821557
chr4	6180803	6185463
chr17	7306908	7307594
chr20	31541954	31543444
chr11	62753567	62754801
chr3	134485374	134486677
chr17	58657933	58659521
chr17	66246002	66247214
chr14	23320909	23321460
chr7	39948962	39950101
chr1	8878636	8879462
chr11	62601366	62602433
chr2	98554121	98554933
chr7	105012442	105015404
chr7	132655166	132655927
[truncated: 14,179 more rows]
